# Supplementary material for: A developmental basis for the anatomical diversity of dermis in homeostasis and wound repair
Source: J Pathol. 2020 Dec 4;253(3):315–25. doi: 10.1002/path.5589 (PMC7898902; doi:10.1002/path.5589)
Supplement: Supplementary file 2 — Table S1. Excel file of transcriptional signatures of anatomical sites in homeostasis (related to Figure 1) [file PATH-253-315-s002.xlsx]

## Sheet: cover sheet
	A developmental basis for the anatomical diversity of dermis in homeostasis and wound repair
	I Usansky et al. J Pathol DOI: 10.1002/path.5589
	Supplementary Table S1

## Sheet: Abdomen Homeostasis Sig
Table S1A. 262 genes with distinct expression pattern in healthy adult abdomen skin.
Gene Name	log2FoldChange	P value (adj)	log2FoldChange	P value (adj)
	(Abdomen/Back)		(Abdomen/Cheek)
a	1.61612	0.00313201	1.16113	0.02648
A4gnt	1.05024	0.00188076	0.715806	0.0288572
AA467197	1.22492	0.0133414	1.41238	0.00330071
Aacs	0.534142	0.000260379	0.661131	2.12105e-09
Abcd3	0.599227	0.000111905	0.383431	0.0113669
Abhd3	0.993997	0.000356777	1.28242	8.43214e-08
Acly	0.644228	3.56999e-11	0.453619	0.000100321
Aco2	-1.0429	0.00184209	-1.12394	0.00685895
Acox3	0.548426	0.000104459	1.47658	8.62765e-17
Acsl5	0.661172	6.61106e-06	0.5404	0.00144003
Acsm3	1.29411	1.60009e-05	0.828195	0.0423702
Acss2	0.842909	2.1794e-05	0.556672	0.0051144
Adamts8	1.15358	0.00189531	0.953953	0.00292152
Adcy2	-1.10768	7.65449e-05	-1.21575	0.000584985
Adrb3	1.03772	0.0219646	1.17005	0.0143713
Adtrp	0.721852	0.00444751	0.696526	0.0375413
Agpat3	-0.420771	0.000728289	-0.312687	0.0406723
Agtpbp1	-0.671036	0.00047078	-0.656596	0.0419238
Akap1	-0.487989	0.011458	-0.631351	0.000167762
Akr1b3	-0.497595	0.013844	-0.546483	0.0196964
Akr1c21	1.33882	0.0302062	3.67874	6.48188e-11
Alox15	1.46289	0.00155465	1.32174	0.024272
Angpt1	-0.744955	0.0363519	-1.31356	3.15402e-05
Ankrd23	-1.5922	0.00981042	-1.597	0.000193542
Apba2	1.22502	0.00499356	2.05304	2.9993e-07
Apmap	0.515443	0.000250124	0.427519	0.0208264
Arl2bp	-0.390851	0.0122489	-0.362542	0.0280956
Art3	-0.96462	6.16627e-05	-0.7596	0.0438481
Asb2	-1.55801	2.45251e-05	-1.07308	0.0473144
Atp5a1	-0.410411	0.0170767	-0.579643	0.00153956
Atp5c1	-0.48956	0.00891486	-0.553383	0.0189466
Atp6v0e2	-0.62514	0.0187732	-0.713671	0.0309603
Bckdk	-0.716935	0.00108411	-0.593438	0.0300121
Calm5	0.620801	0.00643367	0.959237	4.29055e-05
Camk2b	-1.93015	7.65449e-05	-1.60982	0.000588227
Ccl20	1.59638	0.000556455	1.69227	0.000956434
Ccl5	1.36707	0.00734636	1.13384	0.0273697
Ccnl2	0.378299	0.0315232	0.41913	0.0144902
Cdh4	0.433481	0.0433861	0.763592	0.00253191
Cdr2	0.462583	0.00154139	0.606166	7.25186e-05
Cds1	0.555264	0.003879	0.640499	0.000378283
Ces1d	0.720696	0.000306501	0.79129	0.0129531
Ces4a	0.509043	0.0445938	0.638873	0.0273738
Chac1	-1.66114	5.8483e-10	-1.99148	3.53662e-05
Chdh	0.292526	0.0423961	0.446755	0.0146577
Chrna10	-1.7251	0.00529331	-1.79962	0.00253922
Cilp	-0.721771	0.00262621	-1.06322	0.00282986
Clca3a1	0.53103	0.0136105	0.951267	2.57557e-05
Cnmd	-1.54216	0.0403222	-1.66503	0.0213988
Coq10a	-1.35899	0.000151772	-1.29147	0.00413732
Coq5	-0.501231	0.0464465	-0.582793	0.00194522
Coq8a	-1.4554	0.0177187	-1.56215	0.0162494
Cox10	-0.661536	0.0218024	-0.667428	0.0201285
Cox5a	-0.722777	0.00588043	-0.722247	0.0265732
Crabp2	0.569479	0.0144841	0.605435	0.0194221
Creld2	0.670612	0.00360459	0.625103	0.00746895
Ctla2a	0.997331	0.00177209	1.62945	9.3738e-11
Cyb5b	0.41119	0.000625787	0.413107	0.000143156
Cyp2b10	0.629559	0.000379011	0.694118	0.00441497
Cyp2b19	0.750182	0.00453527	0.95416	5.43311e-06
Cyp2b23	1.62277	0.003084	1.9409	3.5037e-06
Cyp2f2	0.662125	0.0372384	1.67338	7.6841e-11
Degs2	1.62628	0.000963147	-1.17642	0.0484655
Dennd4b	-0.814207	0.0255201	-0.881836	0.0317157
Dgki	1.34703	0.0124012	0.976269	0.0154665
Dhrs7	0.691326	0.000424359	0.657717	0.0107253
Dkk2	1.25065	2.05679e-05	1.30554	7.66185e-06
Dmac2	-0.499418	0.033189	-0.537221	0.0384669
Dnajc27	-1.0764	0.0228137	-1.07815	0.0469298
Dusp23	-1.02594	0.0304648	-1.10466	0.0101745
E2f6	-0.974414	3.47891e-05	-0.962215	0.00199588
Ear6	1.4844	0.0138648	1.79369	0.000702607
Echdc1	1.17568	3.75913e-14	0.736363	0.00116961
Ecsit	-0.650448	0.0257588	-0.634188	0.0295675
Efr3a	0.363666	0.003084	0.31882	0.0256232
Elovl4	0.758032	0.000129393	0.630659	0.0052965
Elovl5	0.634475	0.000323697	0.906676	3.05963e-05
Emc9	0.647331	0.0143141	0.746096	0.0201972
Epdr1	-0.768968	0.0281497	-1.04979	0.0086159
Ephx2	-0.594978	0.00707525	-0.607249	0.0362092
Ermp1	0.393043	0.0181309	0.498156	0.000420529
Espn	0.856288	0.00656931	0.667724	0.0267231
Fabp5	0.952815	9.58739e-05	0.751931	0.0341022
Fam105a	0.511485	0.0493257	0.591233	0.0233477
Fam161b	1.35995	1.31738e-05	0.559892	0.0323166
Fam167a	0.661703	0.000139181	0.390393	0.0286886
Far2	0.506641	0.0321582	0.548884	0.024138
Fbxo32	-1.13906	1.10149e-06	-0.754989	0.0213753
Fem1a	-0.845706	0.0103503	-0.831976	0.0357942
Fgfbp1	0.475614	0.0275732	0.643945	0.00105444
Fgfr4	0.673622	0.000405359	0.911415	0.000124817
Fh1	-0.496355	0.0492482	-0.652686	0.0205693
Fndc5	-1.79865	7.86303e-06	-1.8165	0.000259039
Fndc9	0.405802	0.037209	0.537751	0.0315065
Fuom	-0.758247	6.27932e-05	-0.675268	0.0113505
Fxyd6	-1.01561	0.0015106	-1.48493	5.40793e-05
Fzd4	-0.800588	0.0459339	-1.29663	0.000763052
Gal	-1.82452	7.57983e-05	1.3358	0.0473144
Gcnt4	1.14463	8.12597e-09	0.764277	6.17324e-05
Gm13178	1.20033	2.1506e-05	1.34699	8.53218e-08
Gm2002	0.736311	0.00445541	0.940503	0.0126669
Gm20594	-0.791505	0.00967508	-0.844237	0.0199654
Gm21320	-1.83346	0.0150584	1.69643	0.00227953
Gm438	1.2343	1.17006e-06	0.780866	0.0472034
Got1	-0.464723	0.0176652	-0.933262	0.000160856
Got2	-0.644481	0.00722741	-1.0033	5.54877e-05
Gpc1	-0.930891	0.0001989	-0.82895	0.00539409
Gpc4	0.701185	1.83271e-05	0.506891	0.0313373
Gpcpd1	-0.893409	0.000153438	-0.661046	0.020499
Gprc5c	-0.682302	0.00260703	-0.726647	0.0362092
Grip2	-1.24514	0.00731544	-1.22818	0.0131178
Gsta3	0.859097	0.00314435	1.16535	2.56309e-05
Gucd1	-0.787812	2.45251e-05	-0.580687	0.0255457
Gyg	-1.30286	0.0106793	-1.123	0.0254466
Hacd2	0.824044	9.18e-06	0.663932	0.00817656
Hk2	-0.9477	0.0019062	-1.091	0.000848754
Hoxb8	-1.76252	1.92022e-10	4.91138	3.21028e-22
Hsd17b12	0.892891	3.09524e-08	0.607796	0.00269824
Hsd17b7	1.41469	5.11973e-12	0.717372	0.0103563
Hyal1	0.415271	0.0203271	0.47416	0.0014653
Idh3a	-0.855282	0.00766465	-1.04638	0.00628606
Idh3g	-0.583687	0.0135105	-0.577035	0.0361545
Il11ra2	0.736311	0.00445541	0.940503	0.0126669
Il1r2	0.755609	1.65165e-07	0.866293	9.5223e-07
Il20	1.68493	0.000612791	1.2501	0.0301905
Immt	-0.358583	0.0293623	-0.473692	0.00961069
Inmt	-1.68238	0.00177635	-2.27359	5.54877e-05
Insig2	0.371975	0.0103544	0.365994	0.00073677
Ipo13	-0.646195	0.0255201	-0.772566	0.00612276
Irgm1	-0.807227	0.0402363	-0.984356	0.032786
Isca1	-0.561549	0.00542259	-0.596203	0.035394
Itgbl1	-0.381647	0.022002	0.778372	0.00144003
Kbtbd13	-1.41358	0.0233731	-1.42021	0.0468776
Kcnc4	-1.67168	1.08635e-06	-2.66904	8.33919e-23
Kcnk1	0.905017	0.0248451	1.01399	0.00933968
Kdsr	0.340832	0.0358542	0.575001	4.29055e-05
Klhl38	-1.93492	1.27593e-05	-1.62977	0.00326109
Krt23	0.419032	0.00214347	0.570716	5.47113e-05
Krt6b	-1.73098	0.000806305	-1.6037	0.0357942
Lhpp	0.950818	3.07575e-06	0.940059	0.00014336
Limch1	-0.897641	0.00800864	-1.1061	0.00571063
Lrp2bp	-1.98715	0.00492041	-2.0508	0.00544294
Lss	1.01727	3.63051e-13	0.83061	6.41678e-08
Map3k7cl	-1.28073	0.0027172	-1.19315	0.0161495
Mdh2	-0.711214	0.00643367	-0.812605	0.0015429
Mfsd9	0.557187	0.045417	0.580138	0.00529758
Mgst1	0.570326	0.00252843	0.671039	0.00427599
Mgst3	-0.664552	0.0016531	-0.849379	0.00237098
Mill1	1.1866	9.0823e-08	1.1447	2.33674e-06
Mpi	-0.761432	0.0079839	-0.818823	0.0148264
Mpo	1.59359	2.71485e-16	1.17137	1.47476e-05
Mtfp1	-1.57672	9.20759e-07	-1.85541	6.05551e-06
Mup10	-1.65341	0.00454484	1.51228	0.0270803
Mup2	-1.32237	0.000141852	2.67355	3.73752e-16
Mup7	-1.76653	0.0230837	2.90805	6.00496e-07
Mup9	-1.64317	1.70141e-07	1.74402	0.000109021
Mvd	0.673795	0.000643532	0.508371	0.0207067
Myh11	0.728891	7.84907e-07	0.717226	0.00685895
Ndufa10	-0.369474	0.0407197	-0.452737	0.0223412
Ndufs2	-0.575183	0.0106793	-0.712109	0.0154628
Ndufv1	-0.516318	0.0317288	-0.646329	0.00350748
Neurl2	-1.10997	0.00892834	-1.04324	0.0279729
Nipsnap2	-0.813351	0.0141627	-0.814592	0.0471079
Nmrk2	-1.61861	0.0454377	-1.97633	0.000852214
Nnt	-0.566725	0.0492543	-0.704641	0.0360203
Nog	-0.826176	0.00444179	-0.979614	0.00331838
Npbwr1	-1.15368	0.00460374	-0.960345	0.0314417
Nptx2	0.91933	5.06456e-05	0.817774	0.0119993
Nucb2	0.855462	0.000555511	0.761349	0.00759829
Ogdh	-0.672829	0.00339061	-0.888066	0.000300011
Osgepl1	-0.527575	0.0204666	-0.705491	0.00104717
Otx1	2.51332	9.49573e-05	-2.14462	5.07194e-05
Padi2	-1.95478	0.000200034	-2.01708	5.23542e-06
Pafah2	0.63766	0.00463615	0.559568	0.00136288
Pak3	0.507821	0.00968014	0.471737	0.00693495
Parvb	-0.916398	0.00535514	-0.894785	0.0260535
Pctp	0.870107	0.0220185	0.811814	0.0145043
Pde5a	0.823763	0.00189531	0.520353	0.0491306
Pdk2	-1.24692	0.0162974	-1.21458	0.00838288
Pdk4	-2.45202	4.16871e-05	-1.91317	1.61005e-08
Pfn2	-1.00821	0.00469267	-0.906831	0.00963722
Pik3c2g	1.0586	0.00220138	0.921756	0.0377427
Pink1	-0.769137	0.00618048	-0.730962	0.049423
Pitpnc1	-0.738613	0.0146572	-0.816058	0.0188499
Pla2g5	0.664054	0.00529331	1.12555	1.42472e-08
Pla2r1	0.68554	0.0340745	1.20314	1.76574e-10
Pmvk	0.826343	6.78282e-05	0.696868	0.003472
Pnpla5	0.728344	1.43354e-06	0.64413	0.00592695
Ppp1r14c	-0.475685	0.0176652	-0.452506	0.0487571
Ppp3cb	-0.58624	0.033189	-0.663773	0.00895245
Prdx3	-0.696504	0.00480554	-0.860589	0.00153943
Prkab2	-0.822438	0.0150743	-1.00034	0.0111751
Prpf38b	0.55643	0.00379196	0.402234	0.0292092
Prune1	-0.686716	0.0103446	-0.608718	0.0433061
Pygb	0.423521	0.000707748	0.321559	0.00859142
Rab11fip1	0.467276	0.00521906	0.605212	1.01009e-06
Rarres1	0.954119	1.96511e-06	0.732576	0.00194522
Rcan2	-0.916458	0.012285	-1.08333	0.0148264
Rgs13	2.5286	0.000139181	1.5064	0.0438481
Rgs2	0.762818	1.1655e-06	0.395054	0.0416389
Rilpl1	-1.20558	4.39942e-05	-0.846315	0.0381757
Rnase2b	1.38966	9.03523e-07	0.516475	0.0386334
Rpl39l	-1.15654	4.16871e-05	-0.844998	0.0101522
Rps6ka2	-1.26734	0.00135936	-1.35062	0.00321444
Rsrp1	0.698266	5.45036e-05	0.475344	0.03916
Scd3	0.61401	0.0256461	2.40512	4.41469e-10
Sdha	-0.535303	0.00760826	-0.743026	0.00132923
Sdhb	-0.703552	0.00494916	-0.787533	0.00544824
Sdr16c5	0.962665	3.56483e-08	0.923593	1.45474e-05
Secisbp2l	0.689594	2.51879e-05	0.415582	0.0339497
Serpina3b	1.48373	9.20759e-07	2.56645	9.30591e-15
Serpinb6c	1.55241	4.58918e-12	0.584801	0.032786
Serpinb6d	1.75838	0.00184209	-1.67901	0.0249157
Serpinb6e	-1.51121	0.0257088	2.26208	0.00158197
Serpine2	-0.878466	1.65165e-07	-0.675604	0.0347203
Shisa6	1.45422	0.0215106	2.28669	4.19394e-05
Skint7	1.01427	0.000822523	1.46115	5.2789e-05
Slc20a2	-0.861859	0.00135194	-1.09668	0.000216024
Slc25a11	-0.557023	0.0323241	-0.615289	0.0338047
Slc25a12	-0.878053	0.0261335	-1.18612	0.0066183
Slc38a3	-1.18128	0.0135105	-1.18294	0.0181884
Smpdl3a	-0.359887	0.0124012	-0.365225	0.0466953
Sod2	-0.454611	0.0177438	-0.565315	0.0148264
Spink5	0.549184	0.00423622	0.556203	0.000442043
Srd5a1	0.575976	0.0145459	0.529152	0.0352133
Stard5	0.481968	0.0174864	0.515598	0.00784253
Synpo2	-1.14279	0.000474046	-0.957905	0.0248934
Tbx5	4.29799	5.03369e-35	1.75396	1.80714e-09
Tcaf2	0.665871	0.00494916	0.627169	0.0142605
Tgm2	-1.24557	1.19171e-05	-1.10483	0.00254833
Th	-2.19686	0.00038589	-2.38124	0.000123528
Thbs4	-1.91065	5.17427e-10	-1.87617	1.61005e-08
Tigd4	-2.09656	0.000405359	-2.13229	0.00119903
Tm7sf2	0.826002	0.00126708	0.645801	0.0323812
Tmem117	-1.58987	0.000243799	-1.28653	0.0241035
Tmem135	0.761595	7.93431e-07	0.441762	0.00452075
Tmem164	0.843245	1.0825e-15	0.666663	1.653e-05
Tmem189	0.53619	0.0142784	0.635238	0.00251856
Tmem201	-0.717703	0.00720875	-0.857705	0.00302612
Tmprss11g	1.23706	0.0343833	-1.24673	0.000729341
Tnfaip2	-0.528372	0.0177647	-0.905642	0.0091245
Trim2	0.500936	0.026837	0.652616	4.70635e-07
Ttc7b	-0.83877	0.00261781	-0.606912	0.0397836
Ttll7	-0.811366	0.0481895	-0.908716	0.00953666
Twf2	-0.881613	0.000102895	-0.806077	0.00154801
Ubn2	0.381698	0.0207455	0.400887	0.0151892
Ucp3	-1.60371	0.0111177	-1.61109	0.000916487
Ugt1a1	0.809779	1.01557e-05	0.853826	0.00128496
Ugt1a7c	0.573849	0.00172308	0.425977	0.0270668
Uqcrc1	-0.560648	0.012754	-0.629008	0.0129393
Uqcrc2	-0.435964	0.0241485	-0.658854	0.00316094
Uqcrfs1	-0.521039	0.0179207	-0.688724	0.0101677
Vdac1	-0.705675	0.00108411	-0.6662	0.0191147
Vdac3	-0.65959	0.0113465	-0.695031	0.0347736
Vegfb	-0.833211	0.0375952	-0.90924	0.036785
Vgll2	-2.16519	0.00137411	-1.77488	0.00761726
Vnn1	0.759111	0.012285	1.41528	0.000262197
Vnn3	1.23616	0.029643	1.8506	0.000302597
Wipi1	-0.642546	0.00047233	-0.529982	0.0136505
Xylt2	0.538081	0.00377462	0.523873	0.000366153
Zfp641	-1.1467	0.0275594	-1.22851	0.0283133
Zic1	-4.68481	1.14759e-66	-1.38203	0.0167776

## Sheet: Back Homeostasis Sig
Table S1B. 163 genes with distinct expression pattern in healthy adult back skin.
Gene Name	log2FoldChange	P value (adj)	log2FoldChange	P value (adj)
	(Back/Abdomen)		(Back/Cheek)
1500015O10Rik	1.07725	0.0263306	1.93826	0.000124924
1810037I17Rik	-0.904079	0.000129393	-0.421066	0.00093277
1810055G02Rik	0.444909	0.00547201	0.641007	5.08837e-08
2310039H08Rik	0.634679	0.0126316	0.436574	0.0363528
Aadacl3	-1.45594	5.25698e-05	-1.25267	0.00061857
Aadacl4	-1.47567	4.21405e-14	-1.16049	3.21896e-09
Acaa1a	-0.64326	9.58739e-05	-0.421241	8.63653e-05
Acox3	-0.548426	0.000104459	0.938963	2.76518e-07
Acoxl	-1.10549	7.75867e-06	-1.2903	5.43236e-10
Adap1	1.2613	1.01001e-07	1.15239	0.000951312
Adh7	-0.55058	0.0482616	-0.629661	0.00775367
Adra2a	-0.797121	0.00237931	-0.817123	8.91667e-06
AI429214	-0.73118	0.000920175	-0.480079	0.0266071
Ak4	-0.607584	0.000153438	-0.463869	0.0107808
Akr1c21	-1.33882	0.0302062	2.21646	0.00234915
Alad	-0.745291	0.000111905	-0.510069	0.0101476
Aldh1l2	0.757109	0.012285	0.933296	0.00146809
Aldh3a1	-0.584889	1.48833e-05	-0.57646	0.0155578
Alx3	-1.74666	0.0230872	-2.74603	4.20979e-05
Aox4	-1.03248	0.00215996	-0.933847	0.0371601
Apba2	-1.22502	0.00499356	0.872309	0.0472312
Azin2	0.818386	0.00407845	0.850313	0.00318558
C130079G13Rik	-1.91897	1.73695e-11	-2.0748	7.67076e-32
C1qtnf3	0.68312	0.00870943	1.09026	0.0389864
C6	2.10116	2.5624e-20	2.03632	9.94618e-10
Car3	1.3853	1.6529e-06	1.38154	2.40865e-06
Ccdc6	0.351824	0.0324582	0.322562	0.0375721
Ccl19	-0.863767	0.00490622	-1.13882	0.0139551
Ccr1	0.805502	0.0185915	0.982962	0.00675372
Cdr2l	0.512083	0.027937	0.768224	5.56192e-05
Cgref1	0.524094	0.029321	0.903682	0.000688567
Chpf	1.27815	1.88456e-17	1.58742	6.01136e-15
Cidea	-1.00472	1.62331e-06	-0.476686	0.0056944
Clstn3	-1.15248	0.00143032	-0.836335	0.0143597
Coch	-0.87841	5.42452e-05	-0.973463	0.000513679
Col1a1	0.518609	0.0334516	0.925267	3.94385e-05
Col22a1	2.52662	4.69686e-07	1.08985	0.039277
Crabp1	-1.09787	0.000165843	-0.845507	0.00865395
Creb3l3	0.620587	0.00561099	0.912041	8.32763e-05
Crispld2	0.549019	4.07591e-05	0.747986	1.49099e-05
Cthrc1	2.55937	8.63786e-40	2.23781	4.02782e-18
Ctsk	0.565302	0.0352238	0.720091	0.0167931
Cygb	0.703125	2.30551e-07	0.617701	0.0181114
Cyp1a1	-0.982399	3.61638e-09	-0.771792	0.000116103
Cyp2f2	-0.662125	0.0372384	1.03712	8.4934e-08
Cyp2j12	-1.27849	3.82303e-09	-0.932473	0.000951312
Cyp4b1	-0.694912	2.06678e-06	-0.6163	0.00629774
Cyp51	-0.97509	8.77011e-07	-0.527141	0.010973
Ddah1	1.5359	2.2556e-08	1.00253	1.16725e-05
Degs2	-1.62628	0.000963147	-2.82055	3.7531e-11
Dusp16	-0.701272	0.00045922	-0.659744	1.16725e-05
Echdc1	-1.17568	3.75913e-14	-0.434072	0.0406449
Efnb2	-0.482465	1.83271e-05	-0.320129	0.0482298
Egr1	-1.01891	3.97852e-05	-1.05527	4.92608e-05
Elovl3	-1.0187	0.00045922	-1.02208	0.0101476
Eml6	-1.49096	0.00816935	-1.322	0.0290075
Endod1	-0.627604	1.59126e-05	-0.380598	0.0151084
Enpp1	-0.697695	0.0115023	-0.788337	0.0103002
Entpd5	-0.611295	0.000271711	-0.39847	0.00289129
Fam161b	-1.35995	1.31738e-05	-0.82141	0.0376675
Fbp2	1.85286	0.00563091	1.10933	0.00378825
Fkbp10	0.576784	0.00902808	0.564666	0.0347311
Fos	-1.51029	3.39148e-05	-1.31185	0.00623296
Gal	1.82452	7.57983e-05	3.21558	6.55032e-14
Gck	2.08009	1.35245e-06	2.53732	7.23683e-12
Gk	-0.891976	0.00446254	-0.5447	0.0417856
Gkn3	1.19859	0.0204397	1.11878	0.025876
Glis2	0.521573	0.045949	0.722044	0.00170703
Gm21320	1.83346	0.0150584	2.06514	0.00645684
Gm5538	-1.03991	0.00707525	-0.94201	0.0387569
Gnas	0.54152	0.000424359	0.460449	0.00376201
Gpr165	-1.59188	0.0270063	-2.00703	0.00162261
Gpx3	1.02792	1.0825e-15	0.820671	0.000765982
Gpx7	0.616664	0.00183887	0.601311	0.00123517
Hand2	-4.04647	5.85356e-18	-4.00682	7.31872e-16
Heph	-0.577569	0.0394009	-0.586078	0.0256641
Hlcs	-0.596186	0.000549837	-0.439637	0.00850845
Hmcn1	-0.835689	0.00664955	-0.958314	0.000146801
Hmgcr	-0.894878	1.28579e-05	-0.842566	0.0117775
Hmgcs1	-0.856971	0.00049152	-0.606849	0.00478889
Hoxb8	1.76252	1.92022e-10	6.46926	1.88398e-46
Hsd17b7	-1.41469	5.11973e-12	-0.706026	9.05472e-05
Hspa4l	-0.534844	0.00454484	-0.393281	0.0278576
Htra3	0.524992	0.00454484	0.773451	0.0030256
Idi1	-0.755921	0.000727919	-0.749418	0.00261305
Impdh1	0.455869	0.00214347	0.406003	0.00122138
Itgbl1	0.381647	0.022002	1.16252	1.20874e-09
Kcnab1	-0.918884	0.0109547	-0.701194	0.0424057
Kcnc4	1.67168	1.08635e-06	-0.965727	0.00355135
Khdrbs3	-0.718855	0.00188368	-0.647003	0.00254002
Lamb1	-0.486152	0.0330627	-0.494457	0.0447771
Lamp1	0.323728	0.00225609	0.319722	0.0275074
Lbp	0.726547	0.0256461	0.995712	0.0107808
Lepr	-0.657818	0.00492041	-0.850891	0.00262295
Lgr5	-1.06397	1.13622e-06	-0.852394	9.88817e-06
Lipg	-1.01174	0.00360947	-1.2179	0.000426877
Lsamp	-0.983034	0.00093539	-1.05807	0.0120364
Mab21l1	-3.03461	3.0219e-11	-2.20776	0.000268961
Mfap2	0.549208	0.000725777	0.531004	0.0195663
Mlec	-0.452148	0.00369203	-0.412789	0.0154363
Moxd1	-0.61676	0.000555511	-0.406184	0.0486612
Msln	2.72401	1.16492e-06	3.11569	6.76174e-08
Msmo1	-0.905201	3.44998e-06	-0.522951	0.0120428
Mup1	1.90507	0.00332795	3.1528	3.39972e-10
Mup10	1.65341	0.00454484	2.90333	4.91145e-07
Mup2	1.32237	0.000141852	3.94957	8.93797e-34
Mup20	3.02428	4.03769e-10	3.7299	8.43995e-14
Mup7	1.76653	0.0230837	4.23391	2.32477e-13
Mup9	1.64317	1.70141e-07	2.89968	3.86357e-08
Mustn1	0.846153	0.00613783	0.814178	0.0134701
Ndnf	-0.932088	0.00944084	-0.868885	0.0332225
Nptx1	-0.68126	0.00664484	-0.687029	0.0435395
Otx1	-2.51332	9.49573e-05	-5.5607	1.55776e-41
Oxct1	-0.376398	0.0150743	-0.23576	0.0247981
Panx3	-1.33912	5.3187e-09	-0.825465	0.00886888
Pcolce	0.582837	0.00190966	0.68175	0.0185972
Pdgfrl	0.8821	2.08557e-09	0.971076	0.00248636
Pi16	1.69042	2.97773e-09	1.59579	1.16725e-05
Pitx1	1.52173	0.0181223	2.31068	3.47136e-08
Podn	0.612446	2.45251e-05	0.707794	0.0324962
Prelp	0.439714	0.00188092	0.946727	4.64917e-07
Pth1r	0.579816	0.000153438	0.501388	0.00349042
Ptprk	-0.516856	0.0273899	-0.647916	0.0169828
Rarres1	-0.954119	1.96511e-06	-0.224873	0.0484363
Rdh11	-0.877012	8.36893e-06	-0.598623	0.0111915
Rgs2	-0.762818	1.1655e-06	-0.367591	0.047692
Rmdn3	-0.843446	5.03854e-06	-0.452278	0.0124611
Rnase2b	-1.38966	9.03523e-07	-0.889983	0.00711789
Rptn	-0.881854	0.0019062	-0.971275	0.00066801
Scd3	-0.61401	0.0256461	1.86004	2.6459e-06
Scg3	-0.967759	0.042242	-1.4391	0.000236228
Scn2a	1.70828	0.00045922	1.44828	0.00196499
Sec31a	0.257903	0.0337748	0.32379	0.00037224
Secisbp2l	-0.689594	2.51879e-05	-0.276025	0.0262821
Serpina3b	-1.48373	9.20759e-07	1.16191	0.000181565
Serpina3n	0.631631	0.00586802	0.993347	0.00032509
Serpinb6c	-1.55241	4.58918e-12	-0.988045	6.52988e-08
Serpinb6d	-1.75838	0.00184209	-2.87528	6.22265e-06
Serpinb6e	1.51121	0.0257088	4.2162	2.02602e-16
Sgpp2	-0.946467	0.00851084	-1.54715	6.78336e-05
Slc27a4	-0.79824	0.000412476	-0.565654	0.0166266
Slc38a5	2.28737	1.76119e-06	2.01152	1.50355e-05
Smpd3	0.584043	0.0156303	0.76658	0.00168281
Smyd2	0.967291	0.000243799	0.871967	0.000160949
Soat1	-0.907832	0.000200034	-0.845231	0.00616758
Sparc	0.522662	0.00529331	0.855295	0.00612033
Stc1	1.95225	2.19317e-14	1.29844	1.3367e-08
Strip2	-0.995824	0.042473	-1.032	0.034494
Tbx5	-4.29799	5.03369e-35	-2.33078	4.04414e-05
Tgm5	-0.594869	0.0137242	-0.877779	0.000917408
Timp2	0.364133	0.045949	0.56909	0.0454842
Tmem135	-0.761595	7.93431e-07	-0.323228	0.0462721
Tmem229a	-1.08745	0.00189531	-1.10021	5.90488e-05
Tmem56	-0.993503	0.00207122	-1.09805	0.000761483
Tmprss11e	-1.06433	0.00525811	-1.28019	0.0106425
Tmprss11g	-1.23706	0.0343833	-2.55103	1.7172e-13
Tnmd	1.85726	1.34612e-13	1.47229	6.32496e-08
Tnnt1	-1.68117	0.00158949	-2.51967	1.10755e-06
Vax2	-2.18312	3.56483e-08	-1.60862	0.000215139
Vgll2	2.16519	0.00137411	1.05599	0.0265058
Zfp651	0.51692	0.0138671	0.420447	0.0494843
Zic1	4.68481	1.14759e-66	3.28016	3.0161e-53
Zic4	4.20456	2.81104e-15	3.94004	6.93401e-15

## Sheet: Cheek Homeostasis Sig
Table S1C. 191 genes with distinct expression pattern in healthy adult cheek skin.
Gene Name	log2FoldChange	P value (adj)	log2FoldChange	P value (adj)
	(Cheek/Abdomen)		(Cheek/Back)
Abcc3	-1.17919	4.97241e-09	-0.908901	1.48595e-06
Acan	1.71602	0.0362092	1.93574	0.0146472
Acox3	-1.47658	8.62765e-17	-0.938963	2.76518e-07
Acp5	-0.680734	0.00316094	-0.484734	0.0470393
Adam33	-1.0397	0.000890387	-0.755098	0.0482446
Adamts20	1.66989	6.65081e-07	1.56714	0.000203661
Add2	2.08797	2.34295e-05	1.27071	0.0435395
Adh1	-1.27719	1.66084e-06	-1.05804	7.40648e-07
Akr1c21	-3.67874	6.48188e-11	-2.21646	0.00234915
Alb	-1.54303	0.00539409	-2.06736	1.84585e-05
Aloxe3	-0.529447	0.000496041	-0.479573	0.00116736
Alx4	1.30151	0.00993594	1.20679	0.0245482
Amigo3	-0.632777	0.0134313	-0.542898	0.0208807
Ankrd35	-0.489442	0.00316094	-0.410193	0.0430325
Aox2	1.47679	0.027092	2.34388	8.63653e-05
Apba2	-2.05304	2.9993e-07	-0.872309	0.0472312
Apoc1	-0.952321	5.10736e-06	-0.591211	0.000396616
Arfip2	-0.33794	0.0462248	-0.335069	0.0222905
Asb15	1.92117	0.00370515	1.37202	0.000245241
Cemip	1.2782	0.0231248	1.63681	0.00303915
Cfap57	-0.994389	0.00113204	-0.738054	0.00928046
Cir1	-0.511554	0.0424483	-0.438881	0.0322483
Clca3a2	-0.939727	0.0176917	-0.881399	0.0320625
Cldn10	-0.639682	0.0194221	-0.944579	7.72074e-05
Clec11a	-0.628822	0.00910006	-0.653905	0.0146159
Clec3b	-0.7255	0.0212347	-0.608542	0.0399995
Cntn2	2.1494	6.55255e-05	1.87817	0.00065823
Col17a1	-0.526363	6.94842e-05	-0.349794	0.0213391
Col7a1	-0.739155	3.46991e-10	-0.403655	0.00841409
Creb3l1	-0.54853	0.00142315	-0.896746	5.81905e-20
Crygn	-2.34168	2.74244e-08	-2.26903	0.000326836
Csta1	-0.694372	0.0126599	-0.734983	0.0111512
Cyp2f2	-1.67338	7.6841e-11	-1.03712	8.4934e-08
Dbt	0.424467	0.0386322	0.623233	8.36771e-06
Degs2	1.17642	0.0484655	2.82055	3.7531e-11
Dio2	1.94775	6.79444e-07	1.96824	2.58534e-06
Dkkl1	-0.553136	0.0236646	-0.653141	0.00256289
Dnah8	1.48268	0.00492631	1.58429	0.00376201
Dusp26	0.753186	0.0487256	0.984691	0.000810018
Echdc1	-0.736363	0.00116961	0.434072	0.0406449
Egflam	0.668554	0.0119993	0.57601	0.0037469
Egln3	-0.771301	0.00194522	-0.803789	0.000572755
Elovl1	-0.744972	1.75769e-05	-0.390919	0.0287945
Ephb1	1.51974	0.0400585	1.68872	0.0200089
Esrrg	2.12485	0.000362605	1.31693	0.0217165
F3	-0.639996	0.00496059	-0.861421	4.36914e-09
Faim2	1.67278	0.0151629	1.78871	0.0191677
Fam161b	-0.559892	0.0323166	0.82141	0.0376675
Fam25c	-1.20631	3.28306e-10	-0.935871	0.000236228
Fam83a	1.02779	0.00784253	1.15199	0.00284083
Foxl2	3.13093	4.39968e-07	3.02892	1.29301e-06
Fstl3	-0.560011	0.0031839	-0.557108	2.52632e-05
Gabrd	2.73099	1.39368e-05	1.64422	0.00973064
Gal	-1.3358	0.0473144	-3.21558	6.55032e-14
Gal3st1	-0.911439	1.72541e-05	-0.593545	0.00235936
Gbp10	2.25147	1.59661e-05	1.3812	0.0201319
Gdpd2	-0.787953	6.71539e-06	-0.700436	0.00191907
Ggct	-0.863317	0.000410641	-0.661658	0.0269581
Gjb5	-0.472472	0.0244368	-0.471185	0.01555
Gltp	-0.438625	0.0339114	-0.512347	0.00328378
Gm2083	-2.15419	0.00413732	-2.6191	0.000158835
Gm21320	-1.69643	0.00227953	-2.06514	0.00645684
Gm3776	-1.57046	0.0092132	-1.6584	0.00666812
Gm8298	-3.50858	4.97241e-09	-2.27573	0.00193687
Gpr153	-0.494474	0.00232326	-0.807788	5.17728e-08
Gsta2	-0.909035	0.00197566	-0.930871	0.000858169
Hist1h2ap	2.18999	0.000299319	1.60707	0.00286703
Hoxa10	-5.92413	3.33146e-37	-5.94374	2.28723e-37
Hoxa5	-2.61296	1.01859e-13	-3.03419	3.75552e-32
Hoxa6	-1.74072	0.0309798	-2.28755	0.00180122
Hoxa7	-4.9379	4.94652e-59	-5.28952	3.27969e-104
Hoxa9	-6.77249	6.93961e-52	-6.95143	9.13479e-57
Hoxb2	-2.01217	3.8906e-11	-1.8967	9.28925e-12
Hoxb3	-2.39138	1.65055e-09	-2.09347	1.03654e-06
Hoxb4	-2.62873	6.15135e-21	-2.15795	6.05891e-14
Hoxb5	-3.70846	1.55855e-13	-3.6908	9.8507e-14
Hoxb6	-4.63492	1.58188e-20	-4.99978	1.8542e-26
Hoxb7	-5.64223	1.38916e-36	-6.07776	1.92934e-48
Hoxb8	-4.91138	3.21028e-22	-6.46926	1.88398e-46
Hoxb9	-4.31583	1.28027e-16	-4.9255	1.53703e-23
Hoxc10	-5.13522	2.74844e-23	-6.24825	5.3262e-42
Hoxc4	-0.714503	0.0255457	-0.657887	0.0152116
Hoxc5	-1.05235	0.000325396	-1.35625	5.71164e-08
Hoxc6	-1.98692	2.42352e-21	-2.24582	8.63827e-35
Hoxc8	-4.52466	5.18491e-54	-4.38526	5.75221e-50
Hoxc9	-5.70162	2.40687e-40	-5.8319	2.20931e-43
Hsd11b2	1.78488	0.0260535	1.99763	0.0105024
Hsd17b7	-0.717372	0.0103563	0.706026	9.05472e-05
Ifitm6	-1.10754	0.00244004	-0.913092	0.024088
Ift20	-0.595416	0.00197862	-0.532368	0.0392527
Ikbke	-0.711249	0.000550598	-0.45261	0.0389864
Il11ra1	0.399879	0.0401424	0.514193	0.000376123
Itgbl1	-0.778372	0.00144003	-1.16252	1.20874e-09
Kcnc4	2.66904	8.33919e-23	0.965727	0.00355135
Kcne4	0.774636	0.00112822	0.775353	0.0269301
Kcnj3	2.04625	0.00454239	2.03121	0.00622882
Klk1	-1.85666	4.26231e-10	-1.27401	1.29301e-06
Kprp	-0.560719	0.0467883	-0.672825	0.0269301
Krt10	-0.548431	0.00110958	-0.779064	0.000770376
Krt24	1.22329	0.0256232	1.93738	0.000251317
Krt78	-0.680301	0.00105964	-0.621809	0.00151622
Krtdap	-0.910218	0.000852214	-0.728884	0.00303811
Lce1a1	-0.897673	0.00279197	-0.872108	0.00355135
Lce1a2	-0.797775	0.00482562	-1.11216	1.48595e-06
Lce1b	-0.818553	0.0376793	-0.877481	0.0295618
Lce1i	-0.886095	0.0347912	-0.957788	0.0273884
Lce1l	-0.838965	0.0124785	-1.02067	0.00318881
Lgr6	1.08544	0.0081068	0.729338	0.0339878
Lhfp	-0.389315	0.0205693	-0.60015	0.000396616
Lor	-0.883271	6.36182e-05	-0.647341	0.00276828
Mdh1	0.565565	0.00080166	0.373882	0.0391197
Mkx	-0.745565	0.0463077	-1.25608	0.00188087
Mmp3	-0.993432	0.0207683	-1.17221	0.00061857
Msx1	1.12195	0.0489402	1.43003	0.00916299
Mug1	-5.32324	7.78562e-26	-5.18921	5.73924e-27
Mug2	-4.61631	1.74993e-17	-4.18412	6.05891e-14
Mup10	-1.51228	0.0270803	-2.90333	4.91145e-07
Mup2	-2.67355	3.73752e-16	-3.94957	8.93797e-34
Mup7	-2.90805	6.00496e-07	-4.23391	2.32477e-13
Mup9	-1.74402	0.000109021	-2.89968	3.86357e-08
Myh6	1.77292	0.0286836	1.71458	0.0405123
Ndufa4l2	-0.826932	0.0142435	-1.18521	5.10253e-06
Nmu	2.06617	0.00693495	1.74689	0.0360795
Nup210	1.3055	3.60832e-05	0.747374	0.0483919
Nxph4	-1.25868	0.000167762	-1.71504	1.90104e-17
Oas1f	-0.620894	0.0107524	-0.733599	0.000747097
Otx1	2.14462	5.07194e-05	5.5607	1.55776e-41
Pcp4	-1.32819	0.0281229	-1.37018	0.000459503
Pcp4l1	1.65493	6.98363e-09	1.83854	2.70338e-13
Peg3	0.857645	0.0347736	0.930386	0.000508412
Pfkl	-0.575061	0.00301891	-0.465395	0.00037224
Pglyrp4	-1.2462	0.00217836	-0.974528	0.00276828
Phyh	0.661425	0.000236368	0.82947	4.64917e-07
Pitpna	-0.282764	0.0231925	-0.232546	0.0454216
Pla2g4f	-0.699152	0.000177149	-0.669365	0.000550247
Plin5	0.832113	0.0154665	1.02593	0.00627587
Postn	-0.677168	0.0142435	-0.663075	0.000477017
Pou2f3	-0.663333	3.49233e-06	-0.54357	0.00175853
Ppic	-0.441486	0.00413732	-0.562767	0.024468
Ppip5k1	0.62987	0.0155189	0.373454	0.0245783
Ppp1r14a	-0.844076	0.0252547	-0.578983	0.0483755
Pycard	-0.707528	0.00848402	-0.612226	0.0475111
Rab3d	-0.352712	0.0236646	-0.384966	0.00355135
Rap1gap2	1.18365	0.000291571	1.11508	0.000459503
Rarres1	-0.732576	0.00194522	0.224873	0.0484363
Retn	-1.71113	1.28285e-05	-1.46033	0.000658613
Rgs2	-0.395054	0.0416389	0.367591	0.047692
Rhox4a	3.19494	2.83446e-09	3.98042	9.26415e-13
Rnase2b	-0.516475	0.0386334	0.889983	0.00711789
Rpl23	-0.446378	0.0316924	-0.38051	0.000396616
Rpl36al	-0.440455	0.0401798	-0.299531	0.0357226
Rrbp1	-0.402623	0.0273421	-0.396942	0.0372854
Rtkn2	2.03019	0.00589609	1.77235	0.0249257
S100a9	-1.30173	0.04561	-1.75083	8.85596e-05
Scd3	-2.40512	4.41469e-10	-1.86004	2.6459e-06
Scgb1a1	-1.36936	0.00212877	-1.04782	0.0444467
Sec31b	1.49544	0.00533711	0.774601	0.0218209
Secisbp2l	-0.415582	0.0339497	0.276025	0.0262821
Serpina3b	-2.56645	9.30591e-15	-1.16191	0.000181565
Serpina3j	-3.17027	8.27115e-17	-2.06045	0.000236233
Serpinb12	-1.04135	0.013447	-1.17521	8.27591e-08
Serpinb6c	-0.584801	0.032786	0.988045	6.52988e-08
Serpinb6d	1.67901	0.0249157	2.87528	6.22265e-06
Serpinb6e	-2.26208	0.00158197	-4.2162	2.02602e-16
Sfrp4	-1.48453	0.00748132	-1.91976	1.85772e-09
Sfxn3	-0.431069	0.0111621	-0.392864	0.012334
Shox2	0.778958	0.0279951	0.774162	0.00188122
Slc16a1	-0.362308	0.0212347	-0.337188	0.015266
Slc1a1	-0.905727	0.0148264	-0.863565	0.00574738
Slc2a1	-0.825366	0.00180743	-0.784851	0.000441415
Slc41a1	0.876781	3.43209e-05	0.634515	0.00764234
Slco3a1	-0.602364	0.00158197	-0.634123	0.000770376
Snap91	-1.05448	0.000329611	-0.95938	0.00310638
Snurf	1.01491	0.000584985	0.705811	0.010097
Sphk1	-0.597375	0.0053618	-0.529259	0.0101476
Ssc5d	-0.746536	0.0186824	-1.20444	1.03654e-06
Stfa3	-2.2977	2.1529e-07	-1.67154	0.0280323
Sts	-0.670203	0.0313581	-1.155	0.000114818
Tbx5	-1.75396	1.80714e-09	2.33078	4.04414e-05
Tmem135	-0.441762	0.00452075	0.323228	0.0462721
Tmem258	-0.635775	0.00553181	-0.706459	5.21678e-05
Tmprss11g	1.24673	0.000729341	2.55103	1.7172e-13
Tnn	-0.93134	0.0366938	-1.11413	0.0178168
Unc5c	1.46188	0.0230943	2.09428	0.00104541
Vgll2	1.77488	0.00761726	-1.05599	0.0265058
Vipr2	0.950079	0.0288572	1.12491	0.0108442
Wfdc21	-1.31203	4.63544e-06	-0.91394	4.92608e-05
Wnt3	-0.575077	0.000716501	-0.524798	0.0195185
Zfp365	1.01813	0.0205106	1.17126	0.0039133
Zic1	1.38203	0.0167776	-3.28016	3.0161e-53
Zim1	1.50584	0.00761031	2.30832	6.78476e-06
