# Supplementary material for: A developmental basis for the anatomical diversity of dermis in homeostasis and wound repair
Source: J Pathol. 2020 Dec 4;253(3):315–25. doi: 10.1002/path.5589 (PMC7898902; doi:10.1002/path.5589)
Supplement: Supplementary file 3 — Table S2. Excel file of development terms in all site‐specific signatures (related to Figures 1 and 4) [file PATH-253-315-s003.xlsx]

## Sheet: Cover sheet
	A developmental basis for the anatomical diversity of dermis in homeostasis and wound repair
	I Usansky et al. J Pathol DOI: 10.1002/path.5589
	Supplementary Table S2

## Sheet: homeostasis
Table S2A. Developmental Process (GO:0009888) terms in site-specific homeostasis signatures
Gene Name	log2FoldChange	P value (adj)	log2FoldChange	P value (adj)	log2FoldChange	P value (adj)
	(Back/Abdomen)		(Cheek/Abdomen)		(Cheek/Back)
Acan	-0.511611	0.763089	1.71602	0.0362092	1.93574	0.0146472
Acvr2a	-0.172486	0.791566	0.205158	0.656386	0.384678	0.0471204
Acvr2b	0.473585	0.199121	0.734246	0.0143713	0.261287	0.572384
Agt	1.23212	3.56483e-08	0.483411	0.385615	-0.704839	0.143986
Aimp2	0.477664	0.0571344	0.61095	0.0127521	0.134743	0.73588
Akr1b3	0.497595	0.013844	0.546483	0.0196964	0.0502405	0.897606
Aldh1a1	0.751138	0.0405221	-0.0115175	0.999329	-0.737064	0.182929
Aldh1a3	1.05613	0.0304648	0.18528	0.885189	-0.708277	0.520561
Alg10b	0.0765981	0.942643	0.574574	0.272945	0.527232	0.00391625
Alox15	-1.46289	0.00155465	-1.32174	0.024272	0.0734386	0.964133
Alx4	0.0896019	0.950319	1.30151	0.00993594	1.20679	0.0245482
Angpt1	0.744955	0.0363519	1.31356	3.15402e-05	0.56886	0.229206
Angpt4	-0.790968	0.431434	0.678032	0.590223	1.77795	0.00302593
Aqp1	-0.0762468	0.855616	0.42668	0.0917773	0.501371	0.0200314
Arc	-0.701233	0.359112	0.236193	0.81464	0.985025	0.03498
Areg	-1.44307	0.00101152	-0.27595	0.76815	1.11622	0.0834805
Arhgap24	-0.221679	0.240539	-0.36566	0.00973976	-0.144342	0.585314
Asb2	1.55801	2.45251e-05	1.07308	0.0473144	-0.465942	0.320385
Ascl2	0.32669	0.620689	-0.532219	0.238956	-0.87062	0.00722618
AW551984	0.777141	0.121555	-0.566179	0.389798	-1.34571	0.00146809
Bcl11b	-0.0628292	0.914523	-0.352261	0.0499654	-0.287301	0.321786
Bgn	0.0573636	0.914523	-0.386334	0.0586608	-0.447532	0.00329162
Bmp1	0.152391	0.749851	-0.377759	0.0918779	-0.530611	0.0265058
Bmp6	0.499931	0.14386	0.598991	0.00895813	0.0906959	0.897606
Bmper	0.134483	0.901044	0.764312	0.0353579	0.622161	0.18345
Btg2	-0.33482	0.0185617	-0.206441	0.207076	0.128112	0.611086
Ccl11	-0.308999	0.284998	0.685526	0.142658	0.975449	0.0150515
Ccnt2	-0.119783	0.873256	0.182303	0.711213	0.30804	0.0389864
Ccr1	0.805502	0.0185915	-0.181414	0.81872	-0.982962	0.00675372
Cd276	0.305085	0.0818031	-0.0618996	0.863189	-0.369308	0.00643187
Cebpb	-0.254033	0.492993	-0.541484	0.048206	-0.29075	0.339334
Ces1d	-0.720696	0.000306501	-0.79129	0.0129531	-0.0887877	0.897606
Cgn	-0.306763	0.138474	-0.484258	0.010858	-0.180328	0.563245
Chd7	-0.299716	0.132696	-0.473672	0.003472	-0.173516	0.517769
Clec3b	-0.126003	0.853989	-0.7255	0.0212347	-0.608542	0.0399995
Cnmd	1.54216	0.0403222	1.66503	0.0213988	0.0323329	0.987069
Coch	-0.87841	5.42452e-05	0.109532	0.840267	0.973463	0.000513679
Col1a1	0.518609	0.0334516	-0.405925	0.190229	-0.925267	3.94385e-05
Col1a2	0.47716	0.11129	-0.451825	0.205529	-0.931019	0.000231251
Col3a1	0.304292	0.420334	-0.264008	0.54653	-0.572095	0.0468835
Col7a1	-0.33383	0.0946629	-0.739155	3.46991e-10	-0.403655	0.00841409
Comp	-0.52416	0.530674	-1.48366	9.70536e-05	-0.865316	0.236803
Ctc1	0.234841	0.356954	0.445023	0.00895026	0.209368	0.435493
Cthrc1	2.55937	8.63786e-40	0.279724	0.549231	-2.23781	4.02782e-18
Ctsh	0.195804	0.454912	-0.319799	0.266577	-0.518453	0.0174598
Dgat2	-0.1504	0.730175	-0.514549	0.0155189	-0.366253	0.168407
Dhcr24	-0.753654	0.00563091	-0.381762	0.339912	0.367878	0.449044
Dusp1	-0.811138	0.000272646	-0.373192	0.606172	0.384522	0.621763
E2f8	0.260462	0.614451	0.898031	0.024138	0.646235	0.194488
Ecsit	0.650448	0.0257588	0.634188	0.0295675	-0.0186225	0.973853
Edaradd	-0.449816	0.0323241	-0.346369	0.281846	0.100484	0.886658
Efnb2	-0.482465	1.83271e-05	-0.161504	0.504642	0.320129	0.0482298
Egflam	0.0986648	0.910633	0.668554	0.0119993	0.57601	0.0037469
Egln1	0.454554	0.0156303	0.259129	0.421987	-0.19533	0.473603
Egr1	-1.01891	3.97852e-05	0.0327654	0.972457	1.05527	4.92608e-05
Ehf	-0.801581	0.003879	-0.658427	0.0715903	0.136359	0.864679
Eln	-0.170689	0.684717	-0.647637	0.0194735	-0.483402	0.0967165
En1	0.294656	0.547467	-0.574779	0.0922898	-0.879814	7.08933e-05
Enpp1	-0.697695	0.0115023	0.0918046	0.885422	0.788337	0.0103002
Ep300	-0.0570385	0.918949	0.207731	0.543608	0.267662	0.0447654
Epha7	-0.483373	0.727061	0.919489	0.122531	1.43233	0.00870733
Ephb1	-0.216969	0.870717	1.51974	0.0400585	1.68872	0.0200089
Fa2h	-0.666236	0.00613783	-0.350106	0.400341	0.311242	0.46009
Fasn	-0.40237	0.306822	-0.525903	0.0309603	-0.119141	0.872256
Fbxw4	0.184512	0.661171	-0.224132	0.510713	-0.412815	0.0265058
Fdps	-0.538259	0.026626	-0.356801	0.228272	0.184514	0.500902
Fgf10	-0.737052	0.00645059	-0.165399	0.727296	0.574718	0.0638634
Fgfr4	-0.673622	0.000405359	-0.911415	0.000124817	-0.247575	0.55573
Fhod3	0.480712	0.241149	1.1551	0.0323166	0.728461	0.280562
Fos	-1.51029	3.39148e-05	-0.155239	0.883409	1.31185	0.00623296
Fosl2	-0.346986	0.0481003	0.00581011	0.99963	0.348218	0.317988
Foxl2	0.0125488	0.990889	3.13093	4.39968e-07	3.02892	1.29301e-06
Fto	0.361732	0.0237875	0.285071	0.0706486	-0.0786088	0.714705
Fzd3	-0.437245	0.080796	0.00783753	0.995219	0.447544	0.0478544
Fzd7	-0.0972881	0.846308	0.299808	0.252728	0.400136	0.0219862
Gaa	0.556762	0.00155554	0.351179	0.257924	-0.204924	0.530191
Gal	1.82452	7.57983e-05	-1.3358	0.0473144	-3.21558	6.55032e-14
Gcnt4	-1.14463	8.12597e-09	-0.764277	6.17324e-05	0.387664	0.175557
Gjb5	-0.00328271	0.995903	-0.472472	0.0244368	-0.471185	0.01555
Gnas	0.54152	0.000424359	0.0829476	0.861524	-0.460449	0.00376201
Gpc1	0.930891	0.0001989	0.82895	0.00539409	-0.100068	0.839104
Gpc3	0.693997	0.0104585	0.0868831	0.898186	-0.590077	0.200386
Gpcpd1	0.893409	0.000153438	0.661046	0.020499	-0.237328	0.401751
Gpi1	0.584607	0.0121871	0.452711	0.182339	-0.129919	0.770731
Gpx1	0.0596176	0.914523	-0.331728	0.226959	-0.397475	0.00512642
Grem1	-0.904462	0.00573152	-0.36208	0.647285	0.508661	0.401001
Gsdma3	-0.78971	0.029321	-0.574837	0.304958	0.194837	0.85712
Gsta3	-0.859097	0.00314435	-1.16535	2.56309e-05	-0.300709	0.65587
Hand2	-4.04647	5.85356e-18	0.0698136	0.939187	4.00682	7.31872e-16
Heyl	0.0903355	0.936224	1.08722	0.0496573	0.978782	0.15018
Hhip	-0.335692	0.812696	1.04952	0.196813	1.45971	0.0169137
Hmgcr	-0.894878	1.28579e-05	-0.0318447	0.971849	0.842566	0.0117775
Hoxa11	-1.804	0.0160224	-1.83537	0.0196964	#N/A	#N/A
Hoxa5	0.301978	0.648177	-2.61296	1.01859e-13	-3.03419	3.75552e-32
Hoxa7	0.185898	0.768223	-4.9379	4.94652e-59	-5.28952	3.27969e-104
Hoxb2	-0.1404	0.846617	-2.01217	3.8906e-11	-1.8967	9.28925e-12
Hoxb3	-0.295758	0.614451	-2.39138	1.65055e-09	-2.09347	1.03654e-06
Hoxb4	-0.483143	0.227667	-2.62873	6.15135e-21	-2.15795	6.05891e-14
Hoxb5	-0.0774237	0.950777	-3.70846	1.55855e-13	-3.6908	9.8507e-14
Hoxc4	-0.0632989	0.932244	-0.714503	0.0255457	-0.657887	0.0152116
Hoxd3	0.234504	0.86145	1.1839	0.00827846	0.934141	0.077684
Hpn	0.669051	0.191656	0.812638	0.0351377	0.129422	0.871667
Ifitm1	-0.143868	0.865288	-0.652104	0.0423702	-0.510555	0.166872
Ift20	-0.0594935	0.934331	-0.595416	0.00197862	-0.532368	0.0392527
Il11ra1	-0.1134	0.812963	0.399879	0.0401424	0.514193	0.000376123
Itga8	-0.573114	0.0879589	-0.720647	0.000995566	-0.13909	0.824847
Kcnma1	0.578392	0.473342	1.22586	0.0288572	0.691813	0.229757
Kitl	0.367859	0.178325	0.546615	0.0091245	0.177854	0.601565
Krt10	0.235351	0.559136	-0.548431	0.00110958	-0.779064	0.000770376
Krt17	-0.468493	0.0268703	0.0678222	0.931604	0.522678	0.265653
Krt6b	1.73098	0.000806305	1.6037	0.0357942	0.215563	0.897606
Krtdap	-0.191584	0.728635	-0.910218	0.000852214	-0.728884	0.00303811
L3mbtl2	0.14471	0.768223	0.493543	0.0170932	0.348187	0.197532
Lamb1	-0.486152	0.0330627	0.00804608	0.998634	0.494457	0.0447771
Large1	0.475994	0.0355183	0.307075	0.28505	-0.170533	0.669606
Lgr5	-1.06397	1.13622e-06	-0.218576	0.691657	0.852394	9.88817e-06
Lgr6	0.3766	0.630649	1.08544	0.0081068	0.729338	0.0339878
Lor	-0.239827	0.617294	-0.883271	6.36182e-05	-0.647341	0.00276828
Lox	0.732137	0.000226999	0.268694	0.653517	-0.447205	0.338808
Lrp2	-0.549331	0.738904	-1.94175	0.00982728	-0.979806	0.386296
Lrp5	0.210958	0.549597	0.360337	0.0388132	0.147343	0.67989
Megf9	-0.360286	0.647886	0.353457	0.648995	0.76381	0.000211419
Mesp2	0.270145	0.709153	-0.521087	0.24942	-0.797044	0.0210721
Mfsd12	0.308532	0.674974	-0.399625	0.433218	-0.722865	0.0354775
Mfsd2a	-1.12463	0.000342859	-0.452276	0.54653	0.635524	0.261737
Mkx	0.538804	0.308016	-0.745565	0.0463077	-1.25608	0.00188087
Mmp12	-0.865544	0.0403413	-0.319999	0.735041	0.489318	0.60794
Msx1	-0.333532	0.741411	1.12195	0.0489402	1.43003	0.00916299
Mustn1	0.846153	0.00613783	0.035189	0.97642	-0.814178	0.0134701
Myh10	-0.273483	0.503678	0.185461	0.607805	0.461259	0.033848
Myh11	-0.728891	7.84907e-07	-0.717226	0.00685895	-0.00403728	0.992607
Myh6	0.00629718	0.994664	1.77292	0.0286836	1.71458	0.0405123
Myh7	#N/A	#N/A	1.61627	0.0426308	1.62578	0.045943
Myl6b	-0.381715	0.806849	0.560488	0.597551	1.12312	0.00613557
Nab2	-0.465059	0.0156303	-0.051895	0.930865	0.409543	0.196759
Nebl	-0.275959	0.812732	0.536918	0.450464	0.885343	0.000282305
Ngfr	-0.273446	0.482489	0.312848	0.445691	0.587435	0.0163288
Nkx2-5	#N/A	#N/A	2.77546	4.04029e-05	2.69605	7.80256e-05
Nog	0.826176	0.00444179	0.979614	0.00331838	0.16279	0.797108
Nsdhl	-0.524816	0.00832068	-0.321404	0.144849	0.205725	0.419927
Ntn4	-0.372555	0.250141	0.18644	0.662602	0.559043	0.026068
Osr2	-0.203409	0.668309	-0.77514	0.00762262	-0.576331	0.0967165
P2rx2	-0.468931	0.348585	-1.03231	0.013968	-0.558238	0.429374
Pax1	-1.0964	0.258711	0.943644	0.37685	1.867	0.0203912
Pax9	-1.28891	0.164055	-1.85452	0.018364	-0.605394	0.537031
Phospho1	0.547985	0.03628	0.34736	0.365546	-0.201182	0.60159
Pi16	1.69042	2.97773e-09	0.0572207	0.959154	-1.59579	1.16725e-05
Pim1	-0.250317	0.329363	-0.441162	0.03165	-0.190898	0.617309
Pitx1	1.52173	0.0181223	-0.452498	0.746844	-2.31068	3.47136e-08
Pkd2	0.277221	0.526918	-0.352063	0.538253	-0.638543	0.0472312
Pkm	0.787346	0.00877016	0.716773	0.0634499	-0.0639408	0.897606
Plagl1	0.353357	0.367949	-0.26211	0.365393	-0.615251	0.0264486
Plet1	-0.718734	0.003084	-0.165259	0.811383	0.546671	0.12513
Popdc3	0.964618	0.0067181	0.617488	0.30623	-0.334218	0.528669
Postn	-0.0248696	0.978292	-0.677168	0.0142435	-0.663075	0.000477017
Pou2f3	-0.119983	0.76533	-0.663333	3.49233e-06	-0.54357	0.00175853
Pou3f3	1.02731	0.31091	-0.639802	0.615301	-1.66831	0.0475503
Ppargc1a	0.727421	0.309399	1.15796	0.0372145	0.472491	0.252384
Ppp1r16b	0.322143	0.322759	0.570683	0.0271399	0.24759	0.510913
Ppp3r1	0.373997	0.238505	0.435913	0.0394932	0.057531	0.914527
Prkca	0.481893	0.288872	0.769146	0.0490361	0.295683	0.522873
Psapl1	-0.563427	0.00093807	-0.368073	0.154078	0.193449	0.515096
Pth1r	0.579816	0.000153438	0.0787949	0.832427	-0.501388	0.00349042
Ptn	-0.64978	0.000104459	-0.184261	0.655182	0.4584	0.0840795
Rgs2	-0.762818	1.1655e-06	-0.395054	0.0416389	0.367591	0.047692
Rilpl1	1.20558	4.39942e-05	0.846315	0.0381757	-0.35574	0.367634
Rorc	1.18969	0.000142658	0.666304	0.149361	-0.522665	0.237051
Rpl38	0.126962	0.766629	-0.284618	0.274093	-0.416277	4.31375e-05
S100b	0.939077	0.0136069	0.291607	0.683619	-0.657661	0.136937
Safb2	-0.402334	0.0370143	-0.24967	0.171307	0.154202	0.617309
Satb1	0.562839	0.0177199	0.171614	0.745149	-0.3895	0.2845
Schip1	1.14079	0.0962063	1.08082	0.0454253	-0.171147	0.820866
Sema3b	0.325988	0.266693	-0.38206	0.33105	-0.703483	0.032675
Sema4b	0.0403379	0.943092	-0.406876	0.0968652	-0.450594	0.0095595
Serpine2	0.878466	1.65165e-07	0.675604	0.0347203	-0.185104	0.747655
Serpinh1	0.158184	0.682079	-0.283957	0.181919	-0.443594	0.0250259
Sfrp4	0.246171	0.889188	-1.48453	0.00748132	-1.91976	1.85772e-09
Sfrp5	1.92575	2.98005e-10	0.764207	0.291623	-1.04858	0.052384
Sgcb	0.487964	0.283841	0.753766	0.0210724	0.264432	0.601447
Sgpp1	-0.248371	0.42803	-0.484869	0.00521913	-0.235979	0.386296
Shox2	0.0200084	0.986384	0.778958	0.0279951	0.774162	0.00188122
Sirt2	0.244106	0.188904	-0.0879944	0.817163	-0.334451	0.0312516
Ski	0.0590137	0.854728	-0.162572	0.190551	-0.222819	0.0232844
Smpd3	0.584043	0.0156303	-0.179754	0.749944	-0.76658	0.00168281
Spink5	-0.549184	0.00423622	-0.556203	0.000442043	-0.0054238	0.990245
Stc1	1.95225	2.19317e-14	0.664174	0.143801	-1.29844	1.3367e-08
Sulf1	0.593124	0.150198	-0.155703	0.859459	-0.763259	0.0181309
Tbx1	0.0569978	0.955178	0.820068	0.0323085	0.761002	0.0825672
Tbx5	-4.29799	5.03369e-35	-1.75396	1.80714e-09	2.33078	4.04414e-05
Tfap2b	-0.420027	0.00201672	-0.126492	0.520776	0.29428	0.06134
Tfcp2l1	0.771524	0.377651	1.22837	0.0129393	0.381655	0.687881
Tgfb2	0.581605	0.0506343	-0.274775	0.679291	-0.865737	0.00168281
Tgm2	1.24557	1.19171e-05	1.10483	0.00254833	-0.12693	0.837253
Tgm3	-1.07772	0.00266306	-0.409452	0.791213	0.339713	0.848005
Tigar	1.00965	0.000287817	0.704277	0.0658516	-0.303977	0.475167
Tnc	-0.353348	0.386195	1.069	0.0704548	1.38712	0.0101808
Tnmd	1.85726	1.34612e-13	0.382022	0.516309	-1.47229	6.32496e-08
Tnnt2	-0.508117	0.548092	-1.35904	0.0128329	-0.854907	0.234521
Tox	-1.06327	0.0488184	-0.457503	0.494595	0.646318	0.295688
Tpt1	0.125519	0.735057	-0.13807	0.663407	-0.266652	0.0389864
Trim16	0.496485	0.0143242	0.342286	0.375702	-0.150155	0.779289
Trip11	-0.204863	0.860031	0.327824	0.688895	0.575667	0.000200451
Tst	0.641355	0.0420769	0.3145	0.46841	-0.328211	0.528911
Unc5c	-0.56239	0.734973	1.46188	0.0230943	2.09428	0.00104541
Usp2	0.279377	0.519616	0.485192	0.0382375	0.203157	0.591536
Vamp5	1.00122	0.00252843	0.528148	0.338789	-0.470595	0.30051
Vdr	-0.143379	0.732859	0.60965	0.0600641	0.748805	0.0217901
Vegfc	-0.723727	0.0302469	-0.371374	0.391349	0.349576	0.540335
Vgll2	2.16519	0.00137411	1.77488	0.00761726	-1.05599	0.0265058
Vgll4	-0.140494	0.744119	0.367196	0.210053	0.508055	0.0372508
Vtn	0.579587	0.122341	0.877322	0.0205693	0.308464	0.591226
Wdpcp	0.39383	0.389155	0.611743	0.024309	0.211032	0.63524
Wnt16	0.167348	0.912891	1.04093	0.00199691	0.837965	0.0779956
Wnt2	0.946693	0.0841193	-0.501176	0.437554	-1.45406	0.000858169
Wnt3	-0.0483852	0.927433	-0.575077	0.000716501	-0.524798	0.0195185
Zfand5	0.377904	0.136781	0.446131	0.0142605	0.0660867	0.897606
Zfp950	-0.557393	0.118569	-0.630522	0.0142605	-0.0636488	0.914639
Zic3	2.47755	0.000188559	1.45758	0.0980453	-1.17953	0.153602

## Sheet: wound-wound
Table S2B. Developmental Process (GO: 0009888) terms in site-specific wound signatures
Gene Name	log2FoldChange	P value (adj)	log2FoldChange	P value (adj)	log2FoldChange	P value (adj)
	(Back/Abdomen)		(Cheek/Abdomen)		(Cheek/Back)
4932438A13Rik	-0.0898841	0.925285	0.275977	0.293783	0.366701	0.0100739
Abca12	-0.11839	0.917239	0.326408	0.300747	0.452006	0.000938994
Abl2	0.0522555	0.94301	0.416333	0.00118655	0.355661	0.0238833
Acta1	0.323377	0.71345	0.738051	0.0473227	0.42228	0.0174276
Actb	0.182691	0.494239	-0.145877	0.412825	-0.333788	0.00724427
Actc1	0.733045	0.0473935	0.502995	0.551676	-0.059221	0.953991
Actn2	0.313325	0.735524	0.840199	0.0146272	0.512958	0.0932879
Acvr2a	-0.18494	0.68218	0.255404	0.194238	0.438837	0.000824261
Ada	0.500499	0.00576146	0.225798	0.499536	-0.272566	0.2983
Adam15	0.255229	0.112461	-0.0296345	0.876825	-0.291337	0.000470648
Adm	0.625577	0.00112403	0.313426	0.144012	-0.323485	0.0422324
Afdn	-0.0360193	0.960819	0.248038	0.150315	0.279325	0.0483681
Akap6	0.0972711	0.925285	0.75947	0.000681091	0.647455	0.00500951
Aldh3a2	-0.100923	0.862727	0.161465	0.379208	0.258718	0.0248309
Alg10b	0.132095	0.92532	0.739233	0.0590719	0.625958	0.00251319
Alox15	-0.560193	0.450774	-0.978001	0.045782	-0.425263	0.291479
Alpk3	0.115277	0.934826	0.843175	0.031	0.73762	0.00789073
Angpt1	0.215428	0.892198	1.02437	0.0108684	0.826417	0.00298286
Ankrd2	0.586964	0.285443	1.15386	0.0256863	0.595248	0.240209
Ano6	0.195791	0.43451	0.299381	0.0107018	0.0967407	0.566919
Anxa6	0.389367	0.0174746	0.21264	0.296503	-0.181971	0.270833
Apaf1	0.297596	0.492055	0.42501	0.0428792	0.116471	0.658166
Apc	0.0171338	0.986678	0.377129	0.0228045	0.356843	0.00121974
Apcdd1	-0.604016	0.00375709	-0.378628	0.108882	0.223869	0.358902
Ar	-0.51115	0.00105953	-0.275002	0.308383	0.224627	0.436138
Arhgap35	-0.0285637	0.974101	0.251312	0.205409	0.276741	0.0306275
Arid1a	-0.233773	0.150516	0.0366014	0.868639	0.266504	0.0112364
Arid5b	-0.18458	0.844325	0.349999	0.139779	0.531752	0.00919056
Arl13b	-0.0828678	0.925285	0.266317	0.257272	0.347337	0.0260527
Arrb2	0.29293	0.446855	-0.233013	0.409996	-0.536721	0.00094057
Ash1l	-0.0210796	0.984028	0.44126	0.00304716	0.456678	0.000975468
Asxl1	0.163526	0.519568	0.335276	0.00738748	0.166434	0.13488
Asxl2	-0.0817899	0.920611	0.308879	0.0925166	0.387237	0.00424757
Atm	0.0930672	0.881256	0.403615	0.00694255	0.304945	0.0208986
Atp2b1	0.218557	0.216385	0.297105	0.0480844	0.0740254	0.670025
Atp7a	-0.120603	0.917239	0.342356	0.157643	0.462603	0.00545901
Atrx	0.0151155	0.989021	0.377823	0.00760482	0.356411	0.0117207
AW551984	0.833262	0.000450133	0.533012	0.00971408	-0.32286	0.161699
Basp1	0.736214	0.00235223	0.256867	0.478368	-0.491703	0.0142426
Bdh2	0.404873	0.352128	-0.322656	0.429434	-0.718088	0.0212389
Bglap2	-1.42543	0.0235318	-1.22408	0.065813	0.357861	0.662274
Bglap3	-0.997475	0.00946634	-0.45198	0.190134	0.572045	0.158027
Bin3	0.0595215	0.925285	-0.319054	0.0253574	-0.382619	0.00298619
Birc6	-0.06666	0.933666	0.370509	0.068871	0.436996	0.000388419
Bmi1	0.0462817	0.959406	0.314964	0.0442007	0.261625	0.123381
Bmp1	0.497894	0.000177887	0.202392	0.498443	-0.29262	0.206528
Bmper	0.792299	0.00189303	0.70094	0.00773495	-0.106987	0.762961
Bmpr1a	-0.132598	0.844042	0.279344	0.060902	0.406251	0.00841052
Bmpr1b	0.390329	0.651342	0.894437	0.00882256	0.470525	0.176496
Bmpr2	0.0518013	0.928469	0.277047	0.0437435	0.219505	0.0907648
Bnc2	-0.350103	0.477271	0.456259	0.0694265	0.789882	0.00246031
Bscl2	-0.136117	0.744019	-0.316859	0.0389175	-0.185307	0.125297
Bves	0.141756	0.925285	0.766295	0.0233347	0.612423	0.0386834
C2cd3	-0.226015	0.459347	0.0949572	0.644705	0.31702	0.044352
Cacna1s	0.00905746	0.999921	0.81251	0.0434433	0.851103	9.43e-07
Camsap3	-0.317716	0.304479	-0.434388	0.0427128	-0.120046	0.406871
Capn3	0.0956862	0.953026	0.826259	0.0292052	0.754842	0.000433977
Car2	0.932774	0.0304699	1.19242	0.014215	0.273644	0.674409
Casr	-0.252226	0.908495	1.51062	0.00237214	1.66338	0.000202264
Cav2	0.0790083	0.925285	0.424971	0.0241393	0.340677	0.0285331
Ccl11	0.279123	0.519568	0.899388	0.005812	0.610111	0.0702704
Ccnt2	-0.27805	0.608344	0.168616	0.591616	0.451089	0.0106106
Ccr1	0.917209	0.00565816	0.899344	0.0111189	-0.0344869	0.934423
Cd63	0.350113	0.046035	0.18055	0.31881	-0.176071	0.276325
Cdc73	0.092254	0.886066	0.337051	0.0147198	0.23877	0.0729021
Cdh2	0.720502	0.00129869	1.12876	0.000347342	0.412717	0.296187
Cdon	0.0191211	0.987827	0.38432	0.145217	0.365283	0.0274966
Cebpb	-0.403253	0.158587	-0.639317	0.0137034	-0.24345	0.293533
Cecr2	-0.688599	0.00576146	-0.389054	0.0696085	0.309101	0.17389
Ces1d	-0.491783	0.0322106	-0.917164	0.0135225	-0.447188	0.267586
Cfh	0.392655	0.625553	1.01746	0.0038604	0.593895	0.0947766
Cfl1	0.311829	0.0630219	0.0545867	0.822615	-0.263463	0.0286387
Cgn	-0.495989	0.0434619	-0.504671	0.172569	-0.0265478	0.964256
Chst11	0.336145	0.279444	0.609485	0.021198	0.268932	0.344638
Churc1	-0.161731	0.788888	-0.481229	0.0312843	-0.321901	0.145703
Cldn1	-0.305081	0.0235318	-0.157876	0.277101	0.143228	0.268731
Clic5	0.260429	0.705437	0.837742	0.00563378	0.565363	0.0538726
Coch	-0.233984	0.737873	0.82557	4.71e-05	1.03625	4.48e-06
Col14a1	0.737291	0.000255719	0.46857	0.0581625	-0.277024	0.211146
Col1a1	0.11112	0.917939	-0.569946	0.0749768	-0.669831	0.0275475
Col1a2	0.0620639	0.95406	-0.587835	0.0733177	-0.64421	0.0304688
Col6a1	0.457766	0.0188968	0.380035	0.0480807	-0.0864252	0.591627
Col6a2	0.48957	0.00421048	0.31278	0.0798624	-0.184925	0.271765
Col6a3	0.388107	0.28384	0.651793	0.019799	0.262195	0.191706
Creb3l2	-0.0311451	0.983017	0.423229	0.0925013	0.454016	0.00744964
Crhr2	-0.0760126	0.973725	0.622241	0.309004	0.775363	0.0148389
Csgalnact1	0.587241	0.0955161	0.841725	0.00403382	0.242229	0.426638
Csnk2b	-0.0218065	0.984933	-0.372425	0.0415133	-0.354664	0.0250285
Csrp1	-0.322971	0.169285	-0.444438	0.00978621	-0.123232	0.617188
Ctdnep1	-0.0244648	0.96699	-0.257277	0.0554867	-0.238697	0.000590646
Cthrc1	0.853473	7.46e-05	-0.0648687	0.876082	-0.946844	6.46e-15
Ctnnbip1	-0.178966	0.807126	-0.486654	0.0306402	-0.308959	0.167972
Ctsb	0.434767	0.00224584	0.157419	0.454918	-0.280182	0.116079
Ctsh	0.278216	0.0473935	-0.230963	0.0945741	-0.512271	2.44e-05
Ctsz	0.289282	0.531333	-0.120102	0.720675	-0.419254	0.0283209
Cxcr4	0.490113	0.0226616	0.647465	0.00368097	0.152177	0.594987
Cyp26b1	-0.0932263	0.780181	0.425007	0.00196672	0.512961	3.73e-06
Cyp7b1	0.626477	0.0474684	0.680793	0.0751175	0.0589155	0.916771
Dab2	0.380207	0.0476114	0.189037	0.423955	-0.198189	0.144307
Dact1	0.502821	0.0234594	0.624967	0.00936719	0.117183	0.756479
Dchs1	0.147648	0.877161	0.55821	0.00685322	0.404101	0.0203239
Ddr1	-0.257698	0.0225197	-0.313228	0.00773495	-0.0601178	0.742456
Dhcr24	-0.497067	0.036029	-0.729041	0.00362845	-0.239738	0.312138
Dicer1	0.0210419	0.975176	0.298862	0.0250301	0.272398	0.0325103
Dll1	-0.486359	0.0161188	-0.252584	0.306062	0.23068	0.255662
Dlx2	-1.14311	0.0472853	-0.828055	0.177201	0.358659	0.64713
Dlx3	-0.255668	0.560903	-0.518235	0.0138743	-0.264839	0.138784
Dmd	-0.274264	0.670572	0.527625	0.0161148	0.790921	0.000533032
Dvl1	-0.437639	0.00762618	-0.196762	0.286908	0.237622	0.169518
Dysf	0.256002	0.573728	0.601491	0.00433668	0.336405	0.106303
Edaradd	-0.716925	4.93e-06	-0.516446	0.00665259	0.195829	0.430154
Ednra	0.0668792	0.941785	0.432539	0.0861163	0.364041	0.0340402
Ednrb	0.730746	0.00492167	0.268524	0.531634	-0.4516	0.203299
Efna1	-0.0897173	0.917239	-0.373074	0.0531683	-0.290043	0.0171047
Efnb1	-0.349159	0.00217544	-0.336375	0.0384249	0.00655792	0.985029
Egf	0.16399	0.925285	1.16127	0.00360554	0.991953	0.00142708
Egln1	0.25032	0.216385	-0.0918886	0.659205	-0.350688	5.89e-07
Eln	-0.246209	0.35648	-0.650405	0.000303323	-0.406037	0.0341574
En1	0.304309	0.383262	-0.656271	0.00602493	-0.957516	2.98e-06
Ep300	-0.0272071	0.980766	0.332575	0.0817779	0.354931	0.0306502
Epha7	-0.288754	0.908869	0.83449	0.176073	1.15261	0.0168712
Epyc	1.14736	0.105956	1.85279	0.00424343	0.466653	0.469283
Errfi1	0.233576	0.552124	0.555912	0.0244382	0.314836	0.256834
Esr1	0.310248	0.429245	-0.38609	0.252717	-0.697525	0.00410517
Esrp1	-0.317053	0.0373544	-0.237585	0.239019	0.0737813	0.770047
Esrp2	-0.436773	0.0185732	-0.261408	0.31927	0.169104	0.486477
Exoc4	0.0045819	0.999921	0.547168	0.0562301	0.545327	0.00345921
Fa2h	-0.512689	7.5e-05	-0.772083	7.91e-11	-0.263218	0.0145763
Fasn	-0.51795	9.07e-09	-0.196959	0.636261	0.292288	0.405613
Fbn2	0.626065	0.0174746	0.487326	0.116423	-0.145903	0.661739
Fbxw4	0.00547205	0.999921	-0.361456	0.0367186	-0.370736	0.0161207
Fdps	-0.534804	0.00431378	-0.38996	0.074674	0.14074	0.623022
Fgf1	-0.0158897	0.999921	0.809796	0.00404679	0.771311	0.0345406
Fgfr3	-0.369495	0.0401513	-0.548784	0.00214071	-0.183949	0.350493
Fkbp1a	0.237479	0.0944693	-6.11e-05	0.999656	-0.242513	0.0353358
Fkbp8	0.0324913	0.962845	-0.261717	0.120067	-0.299407	0.0184691
Flna	0.224815	0.327482	0.372083	0.0175304	0.142606	0.173119
Flt1	0.143589	0.874814	0.520501	0.0190112	0.373112	0.0246436
Fndc3b	0.223958	0.679199	0.546854	0.020394	0.320425	0.0342007
Foxl2	#N/A	#N/A	2.6588	9.53e-06	2.33199	5.16e-06
Foxn2	0.128893	0.916222	0.528389	0.0305532	0.394836	0.036861
Foxq1	-0.143819	0.891499	-0.816327	0.00241753	-0.682679	0.000752708
Frs2	-0.0780116	0.936486	0.325708	0.238356	0.407234	0.00447661
Fzd9	-0.238541	0.865995	0.685264	0.0277426	0.900082	0.00488453
Gap43	0.473625	0.453273	-0.122812	0.83245	-0.638582	0.00944306
Gas6	0.397038	0.0326425	-0.0397345	0.934981	-0.422153	0.208356
Gcnt4	-0.66864	0.00473027	-0.40709	0.223247	0.246939	0.549738
Gja1	0.184036	0.598572	-0.214841	0.247527	-0.406305	0.000611782
Gjb5	-0.246183	0.494232	-0.587207	0.00847611	-0.348276	0.0378966
Gli2	-0.139293	0.881256	0.239179	0.397855	0.377367	0.0364638
Gnas	0.167686	0.446448	-0.0790724	0.612998	-0.252435	0.00761613
Gpc3	0.664876	0.00946634	-0.162529	0.623247	-0.853086	1.34e-10
Gpcpd1	0.526031	0.00279787	0.544116	0.00119385	0.00978187	0.968207
Gpi1	0.316832	0.0134898	0.137953	0.446087	-0.183244	0.221567
Gpm6b	0.569336	0.0393872	0.803064	0.00865743	0.236718	0.435315
Gpx1	-0.0252001	0.980515	-0.471433	0.0217634	-0.45498	0.000320778
Grem1	-0.567464	0.236112	-0.0236129	0.97351	0.566396	0.0273958
Gsk3b	-0.0773994	0.90821	0.157681	0.307049	0.231291	0.0307803
Gsta3	-1.4012	5.24e-05	-1.36345	0.0115926	-0.0879251	0.918559
Hand2	-3.49094	8.78e-18	-1.94782	0.000509226	0.965148	0.116592
Has2	0.378226	0.679258	0.943863	0.0244021	0.57784	0.0348172
Hdac4	-0.308577	0.0401718	-0.0526991	0.819864	0.252225	0.0352097
Hectd1	-0.00609165	0.999921	0.214067	0.157951	0.215866	0.038219
Hes1	-0.366775	0.153817	-0.51786	0.00544979	-0.153337	0.343118
Hmg20b	-0.206124	0.419915	-0.352376	0.00430438	-0.148841	0.362935
Hmga2	0.315014	0.684461	1.11629	0.000833252	0.801024	0.00311581
Hmgcr	-0.480306	0.200027	-0.0449961	0.925824	0.443146	0.0409253
Hopx	-0.230065	0.494239	-0.452894	0.00356789	-0.22425	0.178157
Hoxa3	-0.307956	0.649925	-1.08551	0.000272781	-0.767565	0.00873949
Hoxa5	0.138104	0.917939	-2.72729	3.79e-21	-2.90087	1.21e-38
Hoxa7	-0.148599	0.917239	-4.61286	2.38e-46	-4.66243	1.36e-94
Hoxb2	-0.502561	0.0535613	-2.61581	8.71e-15	-2.04975	3.92e-09
Hoxb3	-0.533681	0.0225197	-3.16944	4.5e-27	-2.60733	1.29e-20
Hoxb4	-0.458123	0.256359	-2.73248	5.02e-21	-2.23289	1.98e-15
Hoxb5	-0.175963	0.925285	-4.16777	1.17e-16	-3.90794	2.05e-20
Hoxc4	-0.67412	0.0132603	-1.80095	2.96e-11	-1.13592	8.72e-06
Hoxd3	-0.535495	0.546242	0.891071	0.0436067	1.4975	6.16e-07
Hsbp1	-0.0889329	0.914536	-0.33605	0.0520952	-0.252658	0.0236158
Hspg2	0.196049	0.278197	0.391321	0.00232908	0.190436	0.10576
Htt	-0.00585336	0.999921	0.287667	0.14405	0.290773	0.0266149
Ibsp	-0.19302	0.925285	1.00412	0.165742	1.18706	0.0437993
Id3	-0.392223	0.0384144	-0.659341	2.09e-05	-0.269901	0.0687579
Ift20	-0.0801823	0.923673	-0.38416	0.0480335	-0.306556	0.12331
Igsf10	0.389896	0.147075	0.571084	0.0052683	0.173402	0.392411
Insr	-0.0127918	0.988941	0.276383	0.0687097	0.28588	0.00202352
Intu	-0.35432	0.282747	0.0448986	0.900115	0.398705	0.038446
Irx3	-0.46997	0.0250798	-0.302858	0.299732	0.15917	0.615042
Isl1	0.116782	0.956458	0.8447	0.0708276	0.731863	0.0368182
Itga4	-0.217062	0.816996	0.306335	0.494672	0.531324	0.0324834
Itga5	0.326931	0.226636	0.430675	0.0264037	0.0974313	0.438482
Itgav	0.204673	0.814295	0.725798	0.0076895	0.525903	0.000544913
Itgb1	0.306086	0.0971127	0.357761	0.0112438	0.0450499	0.778657
Itgb8	0.00373065	0.999921	0.989015	0.0627108	0.965224	0.0316445
Jmjd1c	-0.00535154	0.999921	0.364033	0.0565714	0.366605	0.00502238
Kazn	-0.244102	0.302255	-0.348429	0.0252837	-0.107527	0.580717
Kdf1	-0.358038	0.150551	-0.585246	0.00703423	-0.229426	0.395562
Kdm6a	-0.215472	0.584024	0.177218	0.415821	0.39212	0.00246758
Kif16b	-0.217862	0.749979	0.148637	0.672204	0.370245	0.023389
Kif26b	-0.0898128	0.934908	0.518023	0.18355	0.605174	0.0380593
Kitl	0.369846	0.250823	0.769343	1.96e-05	0.390574	0.0073449
Klf2	0.0839003	0.942223	-0.518408	0.119417	-0.619828	0.00178728
Klf5	-0.463984	0.040567	-0.256603	0.214444	0.208942	0.248207
Klhl41	0.426959	0.203997	0.763906	0.00760482	0.331937	0.266486
Krt10	-0.0954191	0.903957	-0.422783	0.00995379	-0.330498	0.0364638
Krt36	0.982597	0.20451	-0.279512	0.79931	-1.28251	0.0244446
Krtap6-5	0.23416	0.881256	1.40667	0.0412661	0.961945	0.114994
Krtdap	-0.198636	0.807126	-0.582697	0.0161148	-0.382357	0.111606
Lamb1	0.285397	0.37695	0.57065	0.00958644	0.283704	0.033911
Lgr5	-0.415506	0.27279	0.171164	0.52496	0.583572	0.0116851
Lgr6	-0.418159	0.656871	0.673808	0.129581	1.17819	1.77e-08
Lmo4	-0.440649	0.0410601	-0.445026	0.0481042	-0.00787399	0.983557
Lor	-0.231834	0.841987	-0.751845	0.00131709	-0.482228	0.203836
Lox	0.663559	0.00548325	0.522529	0.0730739	-0.148426	0.549463
Loxl2	0.404593	0.121286	0.00585922	0.989909	-0.409909	0.00686793
Lrrc17	0.524041	0.0298433	0.307937	0.384224	-0.215487	0.517689
Maf	0.203686	0.338489	-0.0785965	0.680587	-0.287843	0.00953762
Mapk3	-0.0108041	0.990506	-0.38616	0.00013317	-0.377874	0.00232418
Matn4	0.86409	0.00492167	-0.00394771	0.995753	-0.841018	0.0182846
Mbnl1	0.0514629	0.925285	0.336178	0.0326258	0.278862	0.0748175
Mdm4	-0.371071	0.00364362	-0.097835	0.571735	0.26985	0.0149684
Med1	-0.100851	0.917239	0.230834	0.285151	0.328865	0.0341574
Med12	-0.136944	0.71387	0.213073	0.191185	0.346415	0.00231231
Mef2c	0.118319	0.909121	0.630094	0.00624032	0.503601	0.0185379
Mef2d	0.0463491	0.925285	0.24073	0.0391555	0.190036	0.0198529
Megf9	-0.293274	0.811812	0.475953	0.294526	0.811008	0.000655989
Meox2	-0.0293906	0.983318	0.470855	0.00942615	0.484192	0.044938
Mesp2	-0.254933	0.779726	-0.669384	0.0412809	-0.408409	0.230626
Met	-0.008844	0.999921	0.473945	0.0338291	0.478198	0.0100739
Mfsd2a	-0.744553	0.0434619	-0.594041	0.132281	0.155631	0.753067
Mib1	-0.228842	0.881256	0.429728	0.272448	0.674827	0.0103489
Mkx	0.299869	0.641936	-0.352218	0.309053	-0.656369	0.0132543
Mmp13	0.359265	0.456264	0.778162	0.0115926	0.412458	0.151749
Mst1	-0.470257	0.11644	-0.654248	0.00995379	-0.186251	0.48432
Msx1	-0.822967	0.0267218	-0.301005	0.454873	0.553818	0.0359352
Mthfd1	-0.0974758	0.869857	0.192665	0.284873	0.286659	0.0069431
Mthfd1l	0.649782	6.38e-05	0.500488	0.00685075	-0.155998	0.507466
Mtm1	0.136556	0.899777	0.495667	0.0718914	0.359074	0.0477103
Mtor	-0.0197252	0.982538	0.277117	0.0428363	0.290831	0.0464881
Mustn1	0.518958	0.0723268	0.809802	0.00685075	0.281898	0.506014
Mycl	-0.460816	0.00433368	-0.534216	8.94e-07	-0.0728585	0.758172
Myh7	0.540965	0.70876	2.24554	0.000128331	1.59533	0.00189801
Myl2	-0.248855	0.793973	2.486	2.41e-05	2.69797	4.25e-08
Myl6	0.0597895	0.925285	-0.250014	0.139199	-0.316404	0.00338514
Mylk	-0.264398	0.20713	-0.532354	0.0141188	-0.274477	0.221051
Mylk2	0.332316	0.791171	0.933111	0.0437435	0.604232	0.0871856
Myo18b	0.302292	0.721801	0.794888	0.0229804	0.497981	0.024405
Myom1	0.352036	0.641936	0.996339	0.00275125	0.645646	0.00572017
Myom2	0.361145	0.454104	0.889806	0.000974694	0.519923	0.0274645
Myom3	-0.120131	0.925285	0.629777	0.11606	0.739183	0.0229121
Nbr1	-0.0548901	0.917239	0.129703	0.364868	0.180475	0.0345985
Ncor2	-0.0992164	0.893855	0.226109	0.273684	0.324572	0.000483272
Neb	0.112923	0.932246	1.1382	0.000540383	1.0417	2.18e-06
Nebl	0.0354815	0.988941	0.773916	0.0683678	0.751988	0.0106873
Nedd4	0.124863	0.819974	0.366734	0.0097442	0.235877	0.0628808
Nell1	0.732039	0.447916	-0.292916	0.767338	-1.17458	0.021286
Nfatc3	-0.0213071	0.978663	0.196574	0.261079	0.214403	0.0411786
Ninj1	0.362725	0.0054847	0.132283	0.587173	-0.232449	0.207672
Nkx2-5	#N/A	#N/A	2.23857	0.000423447	1.92836	0.000356902
Nog	-0.163673	0.923339	0.41564	0.335957	0.595039	0.0238833
Notch4	0.371575	0.203431	0.577525	0.00398872	0.198208	0.254038
Nox4	0.820767	0.00120915	1.13206	0.000115796	0.311744	0.360824
Nr4a1	0.375938	0.510308	0.800301	0.0322206	0.419543	0.255516
Nrap	0.582302	0.208142	1.32444	1.4e-07	0.699526	0.00991085
Nrp1	0.221867	0.602965	0.510775	0.0347452	0.287017	0.116511
Nrtn	-0.416658	0.175776	-0.982439	1.08e-06	-0.56231	0.00690322
Nsdhl	-0.446396	0.0172371	-0.301824	0.124581	0.142495	0.463029
Ntn1	-0.216819	0.564122	0.389375	0.0523415	0.60985	1.07e-10
Nup133	0.105347	0.870336	0.313884	0.0256971	0.201446	0.228496
Nupr1	-0.179751	0.785405	-0.756797	0.000833252	-0.582728	0.00149715
Opa1	0.028802	0.962845	0.337379	0.00247259	0.303681	0.00180522
Osr2	-0.648842	0.00615817	-0.96688	7.84e-05	-0.321422	0.234469
Otop1	0.208879	0.925285	1.63949	0.0139832	1.22106	0.0370086
P2rx2	-0.999061	0.0281339	-1.33579	0.0152327	-0.391859	0.572196
Pax1	-0.487395	0.649925	1.00116	0.192019	1.7192	0.00189049
Pbrm1	-0.0418014	0.960819	0.249005	0.140384	0.286946	0.0264007
Pck2	0.529544	0.0182294	0.314603	0.184821	-0.226924	0.132808
Pcnt	-0.127411	0.664679	0.143201	0.334502	0.265855	0.0202764
Pde2a	0.469816	4.67e-07	0.288734	0.0353019	-0.184845	0.196998
Pdgfra	0.296168	0.217506	0.555135	0.0244266	0.25504	0.377655
Pdpk1	-0.0585074	0.928689	0.273258	0.115132	0.32823	0.00958345
Pfn1	0.0715884	0.922909	-0.230502	0.207279	-0.307654	0.0176472
Pgrmc2	-0.167814	0.524618	-0.450269	0.000123462	-0.285695	0.0180939
Pi16	1.42621	1.38e-14	1.17545	0.03003	-0.0355152	0.971217
Pitx2	-0.223449	0.881256	0.428087	0.358887	0.663525	0.0303979
Pkd1	-0.0865062	0.906856	0.191156	0.380918	0.275252	0.0225951
Pkm	0.552285	0.00819457	0.401687	0.095271	-0.158214	0.460034
Pla2g4a	0.244314	0.508981	0.395521	0.0464786	0.143609	0.530021
Plk4	0.0768659	0.954467	0.468173	0.165516	0.397278	0.0180148
Plod1	0.46095	0.0134493	0.0547653	0.848261	-0.416581	0.000170944
Plod3	0.42346	0.124457	-0.0488163	0.89043	-0.486451	0.000563091
Plxna1	-0.0344881	0.96699	0.295979	0.136013	0.328872	0.00255864
Plxna2	-0.182029	0.740235	0.199768	0.371389	0.379067	0.0191571
Pou2f3	-0.434755	0.0411427	-0.673033	0.000276282	-0.242406	0.108309
Ppara	-0.746978	0.00107579	-0.414368	0.173344	0.326824	0.26093
Ppargc1a	0.030826	0.993475	0.866523	0.0987185	0.873261	0.0141077
Ppp1r16b	0.219299	0.67203	0.550292	0.0029907	0.319418	0.145004
Ppp3r1	0.208446	0.120945	0.353074	4.89e-05	0.13872	0.199625
Prdm1	-0.118215	0.887621	0.221367	0.353891	0.337931	0.0184515
Prkca	0.303571	0.297155	0.635859	0.00218691	0.327581	0.0767803
Prkg1	0.317386	0.666549	1.19341	1.08e-06	0.83417	0.00365271
Prlr	-0.489059	0.00550426	-0.390858	0.0178431	0.096873	0.69999
Prok2	0.863408	0.303207	1.74611	0.00899282	0.640801	0.363904
Prox1	-0.502452	0.720022	0.633148	0.35742	1.29096	0.00221477
Prss8	-0.457273	0.0814202	-0.540532	0.00261547	-0.0796981	0.774105
Psapl1	-0.368715	0.0856755	-0.530539	0.000848391	-0.164272	0.273441
Psen1	0.0108716	0.984028	-0.138916	0.189121	-0.154831	0.0275761
Pten	0.147862	0.388863	0.239559	0.0495335	0.086839	0.514932
Ptgis	1.42309	1.08e-07	0.0411307	0.954492	-1.37106	1.27e-06
Ptgs2	0.888456	0.0214174	1.35093	0.000848795	0.472531	0.23084
Rab13	0.389428	0.0250893	0.0831386	0.795324	-0.310535	0.0672806
Rap1b	0.361455	0.0250893	0.182877	0.216619	-0.184826	0.25201
Rapgef1	0.128988	0.786206	0.381521	0.0130381	0.246997	0.0708089
Rapgef2	0.229642	0.573749	0.376551	0.0482858	0.139644	0.456806
Rarg	-0.331097	0.0823949	-0.53245	0.000260592	-0.205958	0.0153753
Rb1	-0.184007	0.643508	0.231083	0.242173	0.413571	0.000724985
Rbbp6	-0.301009	0.00987535	-0.0890725	0.485305	0.207975	0.036456
Rbfox1	0.0862032	0.948588	0.914666	0.00463495	0.838899	0.000180254
Rcn3	0.400148	0.106961	-0.293497	0.139199	-0.699384	1.34e-05
Rdx	-0.00202649	0.999921	0.346966	0.0717638	0.34536	0.0146608
Rest	-0.283011	0.841987	0.340314	0.512649	0.646935	0.036456
Rgma	-0.423476	0.0146115	-0.196069	0.319297	0.224496	0.163298
Rgs4	0.0484697	0.966193	0.474657	0.0046999	0.410356	0.0797143
Rhoa	0.175952	0.0529795	-0.0270614	0.824459	-0.20797	0.00110162
Ripor2	0.373621	0.236482	0.568004	0.0147018	0.186132	0.498427
Rock2	0.157195	0.669155	0.424164	0.0102476	0.261611	0.0970799
Rpgrip1l	-0.169864	0.862575	0.297427	0.317523	0.464866	0.0386314
Rpl38	0.024175	0.980515	-0.407345	0.0137348	-0.434889	0.00444127
Rps6ka6	-0.394759	0.161927	0.0360695	0.917956	0.428015	0.0357937
Rps6kb1	0.0123874	0.989855	0.277081	0.0565714	0.259972	0.024917
Rps7	-0.057946	0.924308	-0.318565	0.00644827	-0.265867	0.000903562
Ryr1	0.0189603	0.99569	0.977688	0.00232189	1.00282	1.17e-17
Ryr2	0.941844	0.120599	-0.406663	0.644101	-1.38436	0.00263263
Sdc4	-0.0565296	0.925285	-0.300108	0.0864214	-0.249167	0.0470585
Selenom	0.136948	0.849493	-0.376339	0.0663952	-0.519523	0.00115405
Sema3b	0.273334	0.669331	-0.39692	0.288878	-0.663669	0.0306888
Sema3e	0.0401409	0.97519	0.69497	0.00386775	0.639184	0.00964334
Sema6b	0.518536	0.0158909	0.416441	0.0710342	-0.109497	0.720371
Sema6c	0.233759	0.669758	0.488316	0.0488572	0.246049	0.350532
Sema7a	0.248929	0.127352	0.571372	3.97e-05	0.316514	0.0347374
Serpine1	1.01301	0.0588657	0.518771	0.277939	-0.668897	0.00204337
Serpine2	0.444136	0.0183232	0.467211	0.034309	0.0187236	0.967047
Serpinh1	0.266522	0.296375	-0.135792	0.678909	-0.407117	0.0248136
Sfrp1	-0.322015	0.0271608	-0.13443	0.80075	0.163345	0.753265
Sfrp2	1.09266	8.41e-10	0.814175	8.17e-05	-0.289026	0.201659
Sfrp4	0.858494	1.18e-05	-0.777796	0.11995	-1.37676	0.0033905
Sgcb	-0.160011	0.789038	0.366411	0.113081	0.528665	1.63e-05
Sgcd	0.445667	0.552124	0.770707	0.0447811	0.305958	0.337902
Sgcg	0.227304	0.841987	0.703823	0.0248823	0.466078	0.0861852
Sgpp1	-0.18866	0.482928	-0.375666	0.0111672	-0.191667	0.0787355
Sh3bp1	-0.164414	0.662243	-0.322757	0.0476124	-0.161557	0.360824
Sik1	-0.320165	0.0363506	-0.189881	0.315757	0.125595	0.531144
Sin3b	0.0650999	0.917939	-0.193129	0.0664787	-0.261733	0.042906
Sirt2	0.148929	0.579369	-0.164269	0.294057	-0.317986	0.00648785
Six1	0.404408	0.437695	0.768817	0.0499283	0.362139	0.378519
Six4	-0.0768977	0.962845	0.84108	0.0151856	0.90831	0.00228777
Slc12a2	-0.0351503	0.982913	0.38238	0.00251067	0.391718	0.234208
Slc24a3	-0.601249	0.0293229	-0.51336	0.204741	0.0674092	0.899869
Slc25a4	0.206326	0.728004	0.623303	0.016917	0.413601	0.053599
Slc39a13	0.0780713	0.917239	-0.181205	0.372205	-0.266216	0.0145435
Slc4a7	0.0344883	0.973339	0.521449	0.00187396	0.478352	0.00572337
Slc8a1	0.412917	0.182747	0.529939	0.0218894	0.106457	0.758611
Slit2	0.154198	0.881256	0.84503	0.000157726	0.692661	3.36e-07
Sorl1	0.245197	0.554337	0.758063	0.00777314	0.503675	0.0925651
Sostdc1	-0.326197	0.138823	0.137179	0.667809	0.456404	0.0182979
Sox18	0.0542258	0.960819	-0.268505	0.317188	-0.331337	0.0464127
Speg	0.0277479	0.98446	0.678052	0.00991473	0.657267	1.42e-05
Spint2	-0.330062	0.354041	-0.667161	0.00111869	-0.341748	0.00677516
Spp1	1.06668	0.00465963	0.51839	0.176084	-0.600312	0.0774727
Sprr2k	0.521448	0.721801	-0.499521	0.584605	-1.32744	0.00387261
Srgn	0.719864	0.0401718	0.691937	0.0862373	-0.0280896	0.962508
St14	-0.191326	0.203495	-0.359667	0.00183784	-0.172886	0.124411
Stil	-0.0586569	0.971019	0.610842	0.125672	0.680806	0.0108394
Stim1	-0.119104	0.747719	0.107237	0.597183	0.222962	0.0305436
Stx2	0.38895	0.0181885	0.16262	0.470482	-0.231989	0.119228
Sulf1	0.682012	0.0363506	0.566468	0.0499755	-0.140517	0.604342
Svil	0.0663391	0.925285	0.422744	0.00102786	0.350216	0.00488453
Taf10	-0.143633	0.801655	-0.383103	0.0497838	-0.246408	0.0178878
Tagln	-0.15508	0.654348	-0.491555	0.0053314	-0.340522	0.0449075
Tbx18	0.367819	0.396054	0.649616	0.00551569	0.269487	0.200251
Tbx3	-1.09269	8.68e-08	-1.14423	1.4e-07	-0.0475891	0.909751
Tbx5	-2.04241	1.64e-06	-3.67884	1.08e-18	-0.985657	0.11651
Tcap	-0.0868949	0.970023	0.8626	0.134809	1.10689	7.96e-07
Tead1	-0.0738429	0.925285	0.481487	0.00412077	0.546295	0.00231925
Tek	0.325598	0.256359	0.544863	0.0256863	0.214708	0.428908
Tfap2b	-0.617669	0.00604781	-0.287588	0.318774	0.333523	0.0450741
Tgfbr1	0.0577744	0.942223	0.495312	0.00220524	0.432463	0.00142708
Tgm2	0.415918	0.152512	0.759258	4.55e-06	0.32583	0.152715
Thbs3	0.404468	0.01218	0.160559	0.641648	-0.242501	0.339829
Tiparp	0.374092	0.206642	0.542851	0.00267833	0.157374	0.471213
Tjp1	-0.0137293	0.993065	0.264291	0.252203	0.276418	0.0262816
Tmeff2	0.987557	9.31e-05	0.956049	0.00602507	-0.0193715	0.980697
Tmem107	-0.141115	0.917239	-0.689565	0.0238794	-0.559165	0.00976938
Tmtc3	0.0114109	0.999441	0.424252	0.0958092	0.412632	0.0101838
Tnc	0.0748463	0.978426	0.913756	0.170629	1.00423	0.00338514
Tnf	0.975493	0.0143352	0.790091	0.102909	-0.188692	0.741902
Tnfsf11	0.293671	0.907201	1.63335	0.00840991	1.09403	0.0686567
Tnmd	1.1257	5.36e-05	0.184461	0.779918	-0.903092	0.0114246
Tppp3	-0.0987438	0.925285	-0.532415	0.0495483	-0.433699	0.0901559
Tpt1	-0.00114687	0.999921	-0.255057	0.0405376	-0.258873	0.0080274
Tradd	-0.0184622	0.988252	-0.419255	0.0305532	-0.405038	0.0122097
Trip11	-0.159798	0.921547	0.692441	0.034309	0.864392	0.00016428
Trps1	0.169764	0.703414	0.51749	0.00033394	0.341056	0.00762859
Ttn	-0.052073	0.975912	1.1721	0.000296573	1.26605	1.1e-12
Tuft1	-0.307373	0.186464	-0.440452	0.0135225	-0.136636	0.501955
Txlng	-0.246258	0.448855	0.176452	0.387717	0.418405	0.0112364
Ubb	0.139784	0.636478	-0.040908	0.822615	-0.186553	0.0449477
Uqcc2	-0.0902624	0.913365	-0.333508	0.0373103	-0.246315	0.135336
Vangl2	-0.401818	0.0136961	-0.42148	0.00192883	-0.0213826	0.941501
Vcam1	0.576439	0.000195276	0.608781	0.00404679	0.0309593	0.927975
Vcan	0.49954	0.172731	0.63341	0.0330884	0.126286	0.49034
Vegfa	0.459059	0.0763925	0.445769	0.0317484	-0.0242932	0.94547
Vegfc	-0.2149	0.794498	0.280343	0.405533	0.496539	0.0281243
Vgll2	0.818032	0.156299	1.42532	3.33e-05	0.49106	0.259146
Vim	0.396772	0.0292558	0.176775	0.543801	-0.222749	0.296424
Vtn	0.264913	0.684351	0.586038	0.0443674	0.309711	0.321145
Wnt10a	-0.334527	0.154863	-0.434694	0.0486126	-0.105819	0.666858
Wnt2	1.33986	0.00411496	-0.180349	0.846506	-1.50345	0.000832862
Wnt3	-0.310051	0.379333	-0.811171	0.00790591	-0.505501	0.10251
Wnt7b	-0.642881	1.36e-07	-0.438396	0.0137088	0.19722	0.330331
Xirp1	0.431402	0.459347	0.887362	0.0367167	0.453153	0.294039
Xirp2	1.04821	0.00105953	1.40261	9e-08	0.301122	0.466741
Ybx3	-0.283593	0.325577	-0.336042	0.0462427	-0.0533314	0.821132
Zdhhc21	-0.155735	0.739811	0.26214	0.0890146	0.414336	0.00118355
Zeb1	0.354277	0.225853	0.617548	0.00296297	0.258231	0.109497
Zfp950	-0.754084	0.000320663	-0.514806	0.00449258	0.24471	0.355915
Zfpm1	-0.202732	0.399593	-0.438279	0.000352192	-0.237481	0.136793
Zic3	1.76664	0.00189303	2.29539	0.000277599	-0.000985839	0.999019
Zmpste24	0.205344	0.330494	0.308162	0.0256863	0.0973813	0.498526

## Sheet: wound-induced
Table S2C. Developmental Process (GO: 0009888) terms in site-specific wound-induced signatures
Gene Name	log2FoldChange	P value (adj)	log2FoldChange	P value (adj)	log2FoldChange	P value (adj)
	Abdomen		Back		Cheek
	Wound/Control		Wound/Control		Wound/Control
Abca12	0.0212466	0.969381	0.122063	0.525495	0.511247	0.000113793
Abi1	-0.0352885	0.897506	0.120225	0.500306	0.238053	8.71518e-06
Abl2	-0.047334	0.887239	0.239406	0.185057	0.282729	0.00291633
Acta1	-0.768304	0.450381	-2.26345	5.27685e-46	-1.21271	9.03243e-07
Actn2	-0.759277	0.447243	-2.05974	2.48584e-15	-1.06626	0.000576537
Actn3	-0.238104	0.83978	-0.628335	0.237357	-0.920545	0.00533689
Acvr1	0.0803316	0.750309	-0.0321489	0.852951	0.254135	0.0315613
Acvr2a	-0.453291	0.102179	-0.442568	0.00380325	-0.370906	3.9056e-06
Adamts9	0.434821	0.0925362	0.957766	2.02315e-08	0.442807	0.208785
Adamtsl2	-0.608334	0.0531427	-0.945135	0.0223377	-1.06566	0.0160804
Adra1b	-0.961977	0.065092	-1.64443	8.02427e-06	-0.94784	0.0980442
Adrb1	-1.04001	0.115399	-1.22171	0.00745555	-1.42758	0.0159732
Agt	-0.200128	0.545137	-1.14039	2.29012e-05	-0.814944	0.0458361
Agtr2	0.404617	0.583573	-0.0510723	0.951658	1.4852	0.0486729
Ahr	-0.603561	0.00440241	-0.220068	0.210782	0.0332273	0.89447
Akap13	0.117712	0.648658	0.160821	0.159761	0.283021	0.00928537
Akap6	-0.0339323	0.981959	-0.966196	0.0052195	-0.541902	0.117251
Akap9	-0.407909	0.120422	-0.439506	0.00146647	-0.325316	0.00238201
Akirin1	0.24716	0.126577	0.208502	0.0417235	0.193368	0.144904
Aldh1a3	0.693595	0.0956632	0.196534	0.666792	1.33686	0.0165714
Aldh3a2	-0.359724	0.0139935	-0.136641	0.295311	-0.0988756	0.410566
Alms1	-0.297665	0.459374	-0.241779	0.273518	-0.35984	0.00810134
Alox15	0.0104838	0.993032	0.971198	0.0346995	0.421008	0.549889
Alox5	-0.295071	0.252389	-0.402273	0.030134	-0.199692	0.624632
Alox8	-0.846692	0.0554555	-0.396643	0.483961	-1.68979	0.0354296
Alpk2	-0.89724	0.345514	-2.326	1.45574e-13	-1.28859	0.000190248
Alpk3	-0.377159	0.752646	-2.1112	2.89121e-17	-1.04142	0.000376055
Alx4	-0.0884492	0.899006	-0.911115	0.0405801	-1.59612	1.0952e-05
Angpt1	-0.48293	0.299564	-1.00337	5.37889e-05	-0.701798	0.035674
Anxa6	0.267067	0.15969	0.452702	1.29663e-05	0.176663	0.330932
Ap3b1	0.148875	0.390279	0.163659	0.102767	0.25277	0.000713369
Apaf1	0.37265	0.248743	0.651337	0.00235872	0.790054	3.74757e-11
Arg2	0.803447	0.00977077	1.54056	4.009e-08	0.596061	0.486093
Arhgap12	-0.490727	0.00451133	-0.396722	0.00538569	-0.259401	0.083093
Arhgap35	-0.206684	0.386183	-0.285822	0.0182787	-0.157936	0.0980523
Arid4b	-0.425563	0.0374692	-0.177691	0.381037	-0.238303	0.00817295
Arid5b	-0.0365058	0.950486	-0.365641	0.133304	0.25038	0.0149953
Arl13b	-0.583477	0.00977854	-0.268198	0.227436	-0.230255	0.118614
Asah1	0.0303752	0.914232	0.155342	0.191988	0.480448	0.00383445
Asb2	0.00510328	0.996806	-1.57419	1.25591e-16	-0.864729	0.00561831
Ash1l	-0.397144	0.151166	-0.383558	0.00504956	-0.158483	0.108344
Asxl1	-0.0487663	0.85921	0.0544158	0.721102	0.202415	0.0157959
Atf3	1.14086	0.000509415	2.38675	1.04733e-19	0.788999	0.208785
Atg7	0.166826	0.488538	0.469415	1.24828e-05	0.206973	0.0266363
Atp2b1	-0.00657326	0.987884	0.301251	0.0275053	0.419499	0.00023783
Atp6ap2	0.00244691	0.995556	0.165004	0.367808	0.205537	0.0162354
Atrnl1	-0.48492	0.0139309	-0.428103	0.000105779	-0.11668	0.683633
AW551984	0.44134	0.249149	0.500685	0.106282	1.62499	2.14148e-09
B4galt1	0.235931	0.116954	0.362133	0.000282527	0.39123	0.00212889
Bbs4	-0.233618	0.467802	-0.502675	0.0211872	-0.581711	0.0196739
Bcl10	0.180936	0.204785	0.444267	4.74212e-05	0.322611	0.00396379
Bdh2	-0.876693	0.00102946	-0.510459	0.0625779	-0.701851	0.105177
Bglap3	1.75391	1.62189e-12	0.967151	0.0325755	0.741286	0.157747
Bmp1	0.0264947	0.920783	0.401231	0.00832673	0.648589	0.00238891
Bmp5	-1.86642	0.00171288	-0.630204	0.126998	-0.144231	0.820523
Bmp6	-0.389653	0.171445	-0.800068	0.000342006	-0.74756	0.00144491
Bmp7	-0.0575541	0.768027	-0.37301	0.00292453	-0.459671	0.00919385
Bmp8a	-1.22505	0.20303	-1.45975	0.0313807	-1.8576	0.0332335
Bmper	0.0236534	0.961449	0.730173	0.00358725	-0.00976393	0.985072
Bmpr1a	-0.303114	0.130468	-0.393553	0.00778863	-0.335255	0.00338038
Bmpr1b	0.466358	0.355244	0.0840536	0.891881	0.881809	0.000220566
Bmpr2	-0.460608	0.0264069	-0.257492	0.156738	-0.165993	0.0262365
Brpf1	0.170524	0.443274	0.457056	0.00266293	0.247225	0.00252353
Bves	-0.380725	0.662118	-1.498	2.32049e-07	-0.776194	0.016054
Cacna1s	-0.744188	0.474719	-1.88196	1.21437e-24	-1.43411	9.16312e-07
Camsap3	-0.320439	0.130225	-0.604077	7.30576e-11	-0.599225	1.2744e-06
Capn3	-0.905237	0.287377	-2.3528	6.20787e-20	-1.47785	1.09709e-06
Carmil2	0.67177	0.172288	1.35956	0.00252083	0.875433	0.033783
Casp3	0.361158	0.20754	0.600948	0.000123759	0.707504	1.77959e-05
Casr	-1.06261	0.278229	-2.60531	1.11518e-10	-1.46347	0.00372452
Cat	-0.496616	0.000727365	-0.602738	2.24539e-06	-0.253702	0.158909
Cav2	-0.698125	0.000117728	-0.314086	0.115638	-0.076979	0.769113
Cav3	-0.145341	0.905171	-1.06806	1.29424e-08	-0.648418	0.131675
Cby1	-0.262538	0.32751	-0.101938	0.647623	-0.298034	0.00825881
Ccdc88c	-0.403678	0.430068	-0.656038	0.000211322	-0.379893	0.0196387
Ccnb1	1.19144	1.40501e-06	1.2561	1.4288e-13	0.794368	0.126293
Ccnd1	0.228722	0.246599	0.41064	0.000275981	0.131254	0.732142
Ccno	1.05411	0.12593	1.09891	0.0494833	1.71076	0.0025418
Cd151	-0.0763731	0.734965	-0.229863	0.00582154	-0.182281	0.117501
Cd63	0.112528	0.628044	0.445527	0.000855	0.536754	0.00272942
Cd9	-0.234794	0.106343	-0.139446	0.0984545	-0.239717	0.000252949
Cdh2	-0.0748683	0.85302	0.686864	0.00208778	1.03376	0.00132928
Cdk1	1.26596	7.52807e-10	1.52718	1.74818e-14	0.887593	0.0634027
Cdk4	0.452619	0.00771269	0.409456	0.00337472	0.0848998	0.788943
Cdk6	0.372204	0.19129	0.180817	0.285592	0.495321	0.0079785
Cdon	-0.607968	0.0139486	-0.49351	2.31834e-08	-0.216542	0.369939
Ceacam1	0.827017	2.69479e-06	0.786896	0.292135	0.716951	0.000496581
Cecr2	-0.359258	0.145068	-0.801074	4.01251e-06	-0.69651	2.97771e-10
Cenpf	0.628902	0.0341329	0.907855	1.89267e-05	0.277051	0.625406
Cep63	-0.445272	0.0818165	-0.576695	0.000213349	-0.662416	1.75905e-05
Cers3	0.26413	0.45229	0.510768	0.00186897	0.501644	0.000995009
Cfh	-1.0255	0.00103872	-0.777577	0.0016845	-0.303262	0.408526
Cfl2	-0.388657	0.392261	-0.978069	8.8298e-08	-0.650823	0.0151876
Cflar	-0.0375949	0.891399	0.131192	0.420639	0.302652	0.00697422
Chd7	-0.331271	0.0405799	-0.257751	0.0283707	0.0989972	0.466675
Chrd	-0.337512	0.238388	-0.702168	2.5809e-05	-0.053991	0.903826
Chrna1	1.11559	0.131593	1.42787	2.6491e-06	2.15232	9.56973e-06
Chrnd	0.854166	0.420333	1.73186	0.0224429	1.66875	0.016658
Chsy1	0.520049	0.0706884	1.02115	2.68078e-18	0.832574	1.11379e-08
Chuk	0.0590269	0.810806	0.264992	0.172144	0.255193	0.00607023
Churc1	0.586219	0.036798	0.0496413	0.840603	-0.1353	0.546917
Cited1	1.69163	0.0418914	1.35716	0.0387332	0.898279	0.227689
Cited2	0.0181976	0.947665	-0.513109	1.02181e-08	-0.193581	0.340549
Cluap1	-0.194567	0.603723	-0.0636299	0.765523	-0.357495	0.0162329
Coch	-0.256415	0.192755	0.416955	0.124517	0.506883	0.0375041
Col14a1	-0.195065	0.599789	0.396823	0.165669	0.466262	0.00803984
Col20a1	-0.70205	0.10965	-1.14083	2.39246e-06	-0.731582	0.00263214
Col3a1	-0.537336	0.0113095	-0.555392	0.000439876	-0.295158	0.34753
Col5a1	0.144622	0.61987	0.393301	0.0116166	0.603303	0.000123272
Col6a1	0.399647	0.0689663	0.507377	0.000118106	0.617747	4.82023e-08
Coq7	-0.430518	0.0755104	-0.587264	0.000514315	-0.36804	0.00193936
Crb2	-0.457614	0.71025	-0.388196	0.760628	-1.75951	0.0239172
Creb3l2	0.504844	0.177792	0.33344	0.225961	0.407386	0.00044614
Crhr2	-0.725839	0.474553	-2.43098	7.87477e-23	-1.77265	6.1884e-08
Crlf1	-0.139543	0.711974	-0.830641	8.73048e-05	-0.428448	0.150546
Csf1	0.170569	0.45958	0.369955	0.0209851	0.326048	0.166931
Csgalnact1	0.500118	0.0998199	1.35306	6.08781e-15	1.0371	0.00026271
Csrp3	-0.76216	0.452074	-1.2985	0.00235969	-0.226942	0.655986
Ctdp1	0.245738	0.123346	0.264839	0.0351402	0.160709	0.486735
Cthrc1	1.79765	2.02873e-19	0.10487	0.699053	1.47717	4.30121e-10
Ctnnd1	0.170505	0.382896	0.175859	0.0193484	0.257994	0.0573568
Ctr9	0.0572319	0.762871	0.22407	0.0279338	-0.0116164	0.946827
Cul7	0.169505	0.569212	0.532733	2.5154e-07	0.46837	4.30027e-05
Cyp1b1	-0.0748775	0.870471	0.586914	0.000233556	0.471855	0.0899819
Cyp27b1	-0.33894	0.699497	0.068974	0.942022	-1.94751	0.00696464
Cytl1	-0.66993	0.169149	-1.62086	2.74967e-05	-0.868029	0.270162
Dab2	0.338407	0.0531894	0.503722	1.05086e-05	0.513825	0.0012001
Dact1	-0.427932	0.123059	-0.477853	0.0324435	0.0209001	0.967432
Dag1	-0.162713	0.546643	-0.245874	0.0115194	-0.146802	0.198657
Dand5	-0.0353764	0.947224	-0.972706	0.00143478	-0.481599	0.131015
Dchs1	0.183281	0.591816	0.499602	0.0207347	0.589464	3.70248e-05
Ddr1	-0.18476	0.270834	-0.356349	0.00424946	-0.408781	1.2461e-06
Ddr2	-0.571118	0.0349415	-0.29296	0.124386	0.0175823	0.951976
Ddrgk1	-0.42182	0.0694729	-0.390549	0.0045407	-0.390316	0.00734812
Ddx39b	0.156778	0.494909	0.252824	0.0273635	0.0496411	0.864897
Deaf1	-0.168097	0.430068	-0.308082	0.0307134	-0.24633	0.0259685
Dgat2	-0.569614	2.10999e-05	-0.714512	2.58216e-07	-0.38277	0.0872459
Dhcr24	0.280509	0.333786	0.572907	0.00341219	-0.0333109	0.929107
Dlc1	-0.594831	0.00374019	-0.442412	7.7888e-05	-0.412838	0.0887855
Dlk1	0.565434	0.483044	1.0261	0.045741	0.0955815	0.886663
Dll1	-0.15258	0.618385	-0.430123	0.00605143	-0.150517	0.403705
Dlx2	0.394647	0.560136	-0.848132	0.218443	-2.1971	0.00398216
Dnaaf1	-1.50199	0.0206749	-1.13426	0.207966	-0.78224	0.449209
Dsg4	-0.793548	0.439321	-0.952789	0.296537	-1.97166	0.0224184
Dusp1	0.372852	0.129349	0.949688	8.75835e-09	0.768995	0.0710464
Dusp10	-0.412429	0.452029	-0.78914	0.00802028	-0.480546	0.15348
Dusp2	1.46391	2.35495e-07	1.62188	1.47804e-14	0.0399773	0.971197
Dvl1	-0.113199	0.727794	-0.694479	6.35324e-05	-0.503462	0.0024633
Dyrk1b	-0.10653	0.852838	-0.976705	6.70209e-10	-0.65163	0.000360388
Ebf2	-0.862726	0.000373671	-0.563658	0.127211	-0.48135	0.217385
Ecm1	0.131913	0.657078	0.48998	0.000490554	0.431413	0.0397241
Ecsit	0.0231255	0.95474	-0.760487	4.57035e-07	-0.723936	5.31073e-09
Edar	-0.664114	0.220721	-1.01014	0.023601	-2.13981	2.37789e-06
Edaradd	-0.271209	0.0886745	-0.51704	0.00209637	-0.395034	0.0978565
Edn3	-1.03146	0.0643309	-1.95292	2.18457e-06	-1.17125	0.00041242
Ednra	0.262929	0.334446	0.360291	0.02562	0.456217	0.000829158
Ednrb	-0.75846	0.00013682	-0.0699793	0.782094	-0.538643	0.0777139
Efna1	-0.0823255	0.810806	-0.103607	0.536647	-0.254504	0.0277628
Efnb2	-0.424581	0.000743212	-0.199576	0.0784982	-0.395616	5.00443e-05
Egf	-1.28217	0.0550929	-2.10651	8.46538e-12	-1.48469	8.31763e-07
Egflam	-0.193889	0.555407	0.11975	0.585704	-0.489703	0.000931804
Egfr	-0.538053	0.00181367	-0.330449	0.00530904	-0.332258	0.0862181
Egr1	0.249004	0.564882	1.3339	1.24472e-21	0.612746	0.0595869
Ehf	0.0913963	0.815866	0.822495	5.77987e-06	0.710351	0.00444524
Eif2ak3	-0.216738	0.307243	-0.313518	0.00812189	0.132359	0.308614
Enpp1	-0.112517	0.73662	0.606401	0.000406298	0.197064	0.520915
Epcam	-0.295157	0.269451	-0.128111	0.529875	-0.280439	0.0346402
Epyc	-0.418714	0.745445	0.150792	0.880371	1.81788	0.000677982
Erbb4	-0.923399	0.355418	-0.0938018	0.947291	-1.4774	0.0173023
Evpl	0.1512	0.545103	0.272396	0.000127421	0.261951	0.165324
Ext2	0.189983	0.402831	0.204073	0.0648342	0.302658	4.48045e-05
Eya1	-0.779004	0.136149	-1.20872	1.82579e-06	-1.02956	0.000285132
F11r	0.30941	0.107003	0.421384	0.00227303	0.0697367	0.783085
Fa2h	-0.167823	0.548478	0.0228877	0.918319	-0.53822	0.00783792
Fam20a	0.169756	0.7152	0.226498	0.350814	0.405322	0.0486614
Fam83d	0.850349	2.41506e-06	0.83378	3.68229e-06	0.582043	0.123056
Fasn	-0.559412	0.000620298	-0.634982	0.00194232	-0.187584	0.623845
Fat4	-0.636902	0.130584	-0.575611	0.00340542	-0.221238	0.545009
Fbxo5	0.437448	0.0704117	0.5651	0.0107119	0.312498	0.528678
Fbxw8	0.120002	0.475554	0.192696	0.029901	0.0865739	0.433882
Fdps	-0.370584	0.1096	-0.343609	0.0235918	-0.36537	0.0287819
Fgf10	-1.22796	8.38687e-07	-0.831801	0.00137027	-0.664868	0.0603672
Fgf18	-0.835957	0.000465758	-0.671876	3.19224e-05	-0.775514	0.098715
Fgf2	-0.881641	0.303529	-1.65051	0.0342363	-1.14225	0.0937005
Fgf7	-0.701573	0.00325238	-0.279249	0.213467	-0.196519	0.656429
Fgf9	-1.31083	0.00834123	-1.36125	0.000403226	-0.796103	0.13502
Fgfr4	-0.639651	0.000716405	-0.241051	0.196079	0.0508379	0.895976
Fhod3	-0.342327	0.339427	-0.872089	0.000188209	-1.31404	0.00356926
Fkbp1a	0.265148	0.0303029	0.298284	0.00285946	0.161028	0.359577
Fkbp8	0.263758	0.146882	0.305785	0.00294542	0.102965	0.382734
Flna	0.179543	0.442244	0.745496	1.71048e-16	0.697816	1.0892e-16
Flnb	0.23987	0.341538	0.509518	0.000611831	0.423906	0.000648437
Fmn1	-0.0499017	0.90608	0.507535	0.00933054	0.223509	0.483585
Fosl2	0.136354	0.571165	0.534372	2.67739e-08	0.320072	0.223623
Foxc1	-0.378542	0.0628576	-0.528877	7.73826e-05	-0.692	0.00516759
Foxd1	-0.82249	0.185732	-0.881609	0.0334851	-0.275877	0.515667
Foxe1	-0.32402	0.793927	-0.0785338	0.956771	-1.90701	0.0289971
Foxp2	-0.617779	0.210982	-1.02506	0.0753047	-0.686524	0.0283756
Foxp4	0.420312	0.00724845	0.209885	0.199494	0.288712	0.185651
Foxq1	-0.365464	0.20207	-0.386437	0.0407472	-0.740713	0.0620637
Fras1	-0.102489	0.860314	0.192148	0.701968	-0.957881	0.0496089
Frs2	-0.226857	0.543387	-0.329313	0.0138734	-0.0263469	0.856299
Frzb	-0.859591	0.323079	-1.56778	4.99477e-09	-1.90748	6.31201e-08
Fst	-0.491142	0.00110504	-0.184276	0.2782	-0.269383	0.120696
Fto	-0.0030587	0.994365	-0.182194	0.0569236	-0.167065	0.0138091
Fuz	-0.193897	0.586226	-0.601878	0.00464588	-0.503863	0.0168453
Fzd6	0.23119	0.162901	0.315844	0.00195631	0.114124	0.695118
Fzd9	-0.484412	0.472525	-1.73027	1.59452e-07	-0.884508	0.0217392
Fzr1	0.436919	0.000813663	0.424883	0.000381183	0.326727	0.0621498
G6pdx	0.341122	0.107507	0.597499	7.9619e-08	0.28611	0.247805
Gak	0.176014	0.353608	0.237848	0.0107905	0.285125	1.31853e-05
Gal	0.713848	0.164377	-0.783348	0.0289266	2.57084	1.86266e-05
Gata6	-0.40952	0.151984	-0.378082	0.206802	-0.410869	0.0390503
Gatad2a	0.314335	0.0362993	0.213969	0.020027	0.255196	0.209245
Gcnt1	0.297094	0.300262	0.793247	1.65454e-06	0.34322	0.346306
Gcnt3	1.58588	0.069013	1.45836	0.144722	1.92864	0.0267014
Gcnt4	-0.617335	0.00125379	-0.11829	0.684688	-0.227558	0.477025
Gdf1	-0.273131	0.742828	-1.00645	0.00743703	-0.499616	0.654409
Gdf11	0.232842	0.456978	0.527075	0.0500551	0.744823	0.000576895
Ghrl	0.780439	0.368143	2.24436	0.0103356	1.85021	0.0343
Gja1	0.175757	0.432123	0.5038	6.7483e-05	-0.277421	0.569024
Gjb5	-0.184872	0.517027	-0.40759	0.00436546	-0.267295	0.0838863
Gjc1	0.28557	0.345914	0.884564	0.00036934	0.806	0.00027674
Gli1	-0.0942321	0.856499	-0.822374	0.035874	-1.60832	0.00417144
Gli2	-0.345944	0.272477	-0.224039	0.422268	-0.702271	0.0351186
Gna13	0.150187	0.52125	0.245749	0.0257658	0.243797	0.0148124
Gnas	-0.12373	0.549238	-0.475804	2.4658e-07	-0.24838	0.0831932
Gpat4	0.168202	0.236443	0.150969	0.23522	0.164272	0.0245635
Gpc1	0.724713	0.00396793	0.131876	0.450001	0.217275	0.328224
Gpcpd1	-0.0467041	0.907074	-0.401448	0.00239487	-0.134615	0.391827
Gpm6b	-0.338435	0.330105	0.0108061	0.967884	0.592854	0.038448
Greb1l	-0.789494	0.0331969	-1.00851	1.56917e-05	-0.553639	0.205404
Grem1	-0.905133	0.015057	-0.590651	0.00506602	-0.512766	0.231796
Grhl1	-0.271748	0.0723941	-0.330851	0.00537252	-0.341895	0.110498
Grhl3	0.422026	0.141025	0.58303	1.58295e-05	0.656795	0.000538106
Grsf1	-0.0399816	0.831483	-0.295454	0.0224326	-0.225119	0.0230424
Hacd1	0.142374	0.792113	-0.433734	0.00888121	-0.0215055	0.963148
Hand2	-0.384213	0.30074	-0.0944384	0.947349	-2.54412	3.29643e-05
Has2	0.663417	0.173324	1.34729	3.13503e-08	1.78515	5.33681e-15
Hdac1	0.251515	0.0553168	0.409365	0.000259586	0.248988	0.187434
Hdac4	-0.0532063	0.805085	-0.36312	0.00273184	-0.0287602	0.896615
Hdac6	0.284817	0.085778	0.314261	0.0986207	0.322762	0.0270338
Hes1	-0.153332	0.601226	-0.394773	0.00221125	-0.394681	0.0025262
Heyl	0.917643	0.000375382	0.819965	0.00885063	-0.0787134	0.907903
Hhip	-0.734423	0.248123	-0.941762	0.0175187	-1.83746	0.000378473
Hlx	0.389299	0.133046	0.772545	2.2113e-08	0.788464	1.34666e-05
Hnrnpab	0.219364	0.157976	0.305713	0.000251383	0.1629	0.465691
Hnrnpu	0.0911484	0.691763	0.372102	0.000174547	0.220936	0.271257
Hopx	-0.36618	0.0932917	-0.0535745	0.826593	-0.526607	0.0452478
Hoxa3	-0.128965	0.763607	-0.676903	0.0156097	-0.633821	0.0734024
Hoxa5	-0.470937	0.238706	-0.627823	0.000845953	-0.497107	0.29749
Hoxa7	-0.383321	0.334704	-0.720568	5.14103e-09	-0.162308	0.832341
Hoxc4	-0.202578	0.583348	-0.817443	2.02599e-06	-1.2999	3.42625e-06
Hoxd9	-0.208417	0.559334	-0.558247	0.0183922	-0.53664	0.00614264
Hpn	0.0747577	0.906355	-0.800906	0.0423343	-0.700239	0.0376663
Hpse	0.522479	0.0602779	0.719922	0.00270689	0.685254	0.00435899
Hrnr	0.161982	0.73662	-0.00545686	0.987542	0.723187	0.000131946
Hs2st1	0.11513	0.608716	0.280031	0.0598364	0.287309	0.016648
Hsbp1	0.106548	0.735964	-0.0296677	0.859944	-0.223681	0.00939832
Hsd17b4	-0.291414	0.0334627	-0.124446	0.278974	-0.225325	0.0553901
Htt	0.179114	0.584316	0.292487	0.0518746	0.31772	0.0011827
Id3	-0.111351	0.695773	-0.44919	0.000638135	-0.694412	5.95497e-12
Id4	-0.517834	0.00196497	-0.215786	0.237316	-0.628467	0.0076453
Ifrd1	0.088509	0.776816	0.133734	0.406294	0.200135	0.0295739
Ift172	-0.338949	0.0864422	-0.172961	0.328879	-0.270957	0.0172844
Ift80	-0.546485	0.0151621	-0.19005	0.371762	-0.443012	0.00490396
Igf1	-0.304498	0.128632	-0.24306	0.0495009	0.0671536	0.854122
Igf1r	-0.100162	0.67096	0.0451729	0.760628	0.275043	0.044961
Igsf10	-0.18357	0.578748	0.311275	0.0378448	0.43846	0.0350959
Il10	1.65962	0.00244463	1.47966	0.00983305	0.705838	0.229209
Il11ra1	0.111229	0.693222	0.310182	0.00821063	-0.430559	0.115236
Il1a	0.362062	0.364164	0.390041	0.19976	0.847558	1.08047e-05
Il31ra	-1.32944	1.00023e-05	-1.52779	1.22706e-06	-1.01116	0.0621435
Il6	0.752013	0.428499	2.80531	2.45404e-05	1.8238	0.00553719
Ilk	0.251384	0.145051	0.363516	4.36703e-06	0.286352	0.0261017
Insr	-0.45054	0.0582801	-0.439061	0.00183962	-0.244468	0.0392936
Ipmk	-0.315284	0.174583	-0.43183	0.00122423	-0.276224	0.246875
Isl1	-0.680538	0.48191	-2.08404	3.8957e-15	-1.29363	1.19366e-07
Itga8	-0.975116	3.36475e-05	-0.474118	0.113604	-0.178601	0.289373
Itgav	-0.230746	0.615528	0.214675	0.352011	0.448169	5.54093e-05
Itgb1	0.29215	0.0899025	0.602809	2.4471e-05	0.74829	4.18379e-17
Itgb8	-0.202878	0.831403	0.221567	0.778054	0.610459	0.00475343
Jag1	0.265435	0.196119	0.469678	0.00350714	-0.0130166	0.982879
Jak2	0.239619	0.396444	0.530119	0.000107399	0.571709	0.000253946
Jph2	-0.871318	0.31109	-1.82742	5.04119e-25	-1.56831	1.36838e-08
Kat2a	0.453776	0.00874533	0.303234	0.0642569	0.205246	0.40731
Kazn	-0.157831	0.404174	-0.340193	0.00653781	-0.261887	0.0796563
Kcnk2	-0.527995	0.0279225	-0.281244	0.191711	-0.432324	0.0136905
Kcnma1	-0.296532	0.655989	-0.90118	0.00812276	-0.926235	0.0206034
Kdm2a	0.0955064	0.662862	0.26698	0.00359532	0.166948	0.0342394
Kdm5b	0.179459	0.477142	0.484111	6.33442e-06	0.347683	0.0544817
Kdm6b	0.49785	0.00419867	0.369791	0.102334	0.551005	0.0144581
Kif16b	-0.271313	0.412104	-0.325752	0.032244	-0.12806	0.240097
Kif20b	0.64887	0.029967	0.72466	0.00030432	0.474021	0.320231
Klf10	0.270412	0.22606	0.393301	0.0184644	0.425781	0.000163081
Klf2	0.574296	0.0452915	0.824045	3.78917e-05	0.18991	0.505948
Klf4	0.0103339	0.98024	-0.344623	0.00170653	-0.11925	0.558478
Klf5	0.25431	0.239822	-0.354466	0.104406	0.2916	0.0115232
Klhl12	-0.342596	0.164513	-0.165401	0.409055	-0.44658	0.00032026
Klhl40	0.122656	0.917693	-0.663339	0.0138486	-0.400189	0.308666
Klhl41	-0.321375	0.793312	-1.39972	2.17169e-12	-0.874044	0.0122919
Klk14	0.99443	0.0699156	1.54141	0.00580351	1.50347	0.0345042
Krt10	0.235241	0.192755	-0.0728859	0.771222	0.401702	0.00523316
Krt36	-1.08868	0.170007	0.0637659	0.947964	-2.61493	0.00150656
Lamb1	0.249821	0.403348	1.07004	3.80286e-30	0.866077	3.07529e-07
Lamb3	0.362117	0.196119	0.566068	6.87988e-06	0.757508	3.24252e-05
Large1	-0.242073	0.337523	-0.578301	9.3088e-05	-0.187972	0.32598
Lbh	0.663341	2.80934e-07	0.746264	1.23128e-05	0.235645	0.521632
Lbx1	-0.106747	0.932518	-1.51248	0.000813792	-1.27902	0.00672517
Lef1	-0.385111	0.305312	-0.731613	0.0232283	-1.99777	0.00346648
Lep	-1.64078	1.20445e-09	-1.29539	0.00541526	-0.341966	0.707888
Lfng	0.262026	0.387681	0.490507	1.45632e-06	0.139382	0.58646
Lgr5	-1.00462	2.60848e-05	-0.338312	0.115271	-0.57533	0.00127853
Lgr6	-0.427499	0.475712	-1.31568	2.10361e-07	-0.839983	9.61587e-05
Lhx2	-0.335841	0.451926	-0.814769	0.000815302	-1.37283	5.04553e-06
Lias	-0.0588213	0.811244	-0.275848	0.0182919	-0.30625	0.00609504
Lin7c	-0.422623	0.0242462	-0.11911	0.530319	-0.155266	0.394925
Llgl2	-0.268638	0.214615	-0.391911	0.000678816	-0.371727	0.0221654
Lmna	0.197978	0.360241	0.410795	2.26737e-05	0.291356	0.0207076
Lmo4	-0.190429	0.472693	-0.479831	0.00024317	-0.587521	0.00211926
Lmod3	-0.625891	0.56621	-1.89669	1.9885e-24	-0.983416	0.00603175
Ly6e	1.07537	7.05309e-06	0.735884	0.213375	0.515968	0.0044112
Lzts2	-0.172653	0.546643	-0.248104	0.0392393	-0.391669	2.99445e-06
Maf	0.236506	0.119351	0.347445	0.00231617	0.291189	0.0152197
Maff	0.0370544	0.923738	0.63288	0.000798345	0.643419	1.27885e-07
Maml1	0.101793	0.74087	0.225735	0.132067	0.240189	0.0058482
Map2k4	0.185546	0.301461	0.039292	0.827984	0.209564	0.0237754
Map7	-0.403353	0.00410997	-0.353961	0.0292856	-0.306426	0.158909
Mapk1	-0.137901	0.309184	-0.232073	0.014812	-0.0739882	0.263486
Mapk11	0.252817	0.378917	0.363055	0.221964	0.371116	0.0274371
Matn2	-0.192619	0.482867	0.00746435	0.974642	0.479144	0.00560874
Mbnl1	-0.461211	0.0133159	-0.490234	0.000144252	-0.286404	0.0898852
Mcoln3	-0.510992	0.499384	-0.495146	0.488702	-1.09372	0.0375114
Med12	0.0407648	0.88106	0.0155147	0.936792	0.328603	0.00014166
Mef2a	-0.328625	0.161704	-0.520441	0.000221846	-0.118476	0.656026
Mef2c	-0.471261	0.55782	-1.35412	1.37518e-11	-0.725197	0.010229
Mef2d	0.0871817	0.786676	-0.299016	0.0191509	-0.125606	0.52438
Megf10	0.9632	0.0949171	0.889849	0.167741	1.42068	0.00624281
Meis1	-0.445515	0.0382499	-0.357879	0.234294	-0.129645	0.653039
Meox1	0.587766	0.018309	0.473788	0.0592221	0.717573	0.00455842
Mesp2	-0.57199	0.0849187	-1.10382	1.47892e-05	-0.693625	0.00927767
Mettl21c	-1.48142	0.0958066	-3.12804	2.60275e-17	-2.3995	0.000515382
Mfsd12	0.162618	0.791995	0.173983	0.652901	0.490673	0.00892822
Mgp	0.00726188	0.994516	-0.664335	0.0376142	-0.227893	0.589557
Mkks	-0.159882	0.423947	-0.318965	0.0330017	-0.325993	0.010964
Mkx	-0.62511	0.0254138	-0.84539	0.00811237	-0.17916	0.640701
Mmp14	0.0609384	0.811948	0.117803	0.401254	0.461904	0.0264233
Mpp5	-0.493844	0.0432629	-0.276724	0.208265	-0.256648	0.0205117
Msx1	0.0736029	0.900023	-0.414532	0.323668	-1.3815	0.00143236
Mthfd1	-0.178925	0.40228	-0.264024	0.0142553	-0.203485	0.186298
Mtm1	-0.567192	0.0388024	-0.280016	0.227813	-0.170953	0.434589
Mtss1	0.232978	0.136578	0.394522	0.00334658	0.161476	0.0913788
Mycl	0.119063	0.480303	-0.396768	0.0149466	-0.650284	0.0684607
Mycn	-0.171841	0.810806	-1.04423	0.0455643	-1.96251	0.000753803
Myf6	-0.015669	0.994516	-1.44019	1.0996e-09	-0.769041	0.0254845
Myh11	-1.00698	1.91533e-10	-0.502045	1.16479e-05	-0.552681	0.0695883
Myh6	0.750216	0.434347	-0.188879	0.760628	-1.72456	0.0375917
Myh7	1.37313	0.120576	2.88248	0.00106028	-0.790354	0.40103
Myl6	0.0529899	0.845304	0.419066	4.37239e-05	0.107961	0.24396
Myl6b	1.62083	0.00204436	2.27994	9.22796e-20	0.877677	0.115803
Mylk2	-1.18856	0.198039	-3.1702	5.26098e-42	-1.71667	2.53326e-07
Mylk3	-0.488077	0.53876	-1.30794	0.0422077	-1.21209	0.00864753
Mylpf	-0.678025	0.518791	-1.69809	8.12529e-36	-1.48248	5.85382e-06
Mymx	4.3584	1.00803e-28	1.36711	0.17457	2.99563	1.34044e-06
Myo18b	-0.772583	0.425069	-1.6646	2.61637e-16	-1.0324	0.000244757
Myo1e	0.176151	0.293436	0.520267	1.59944e-07	0.363937	8.44024e-08
Myo5a	0.370222	0.103966	0.411803	0.000767575	0.448949	0.000626725
Myod1	1.40446	0.119398	0.855928	0.0360278	1.17033	0.0437362
Myom1	-0.997647	0.279836	-2.34535	2.0321e-28	-1.52823	8.85827e-07
Myom2	-0.713069	0.492969	-1.98873	1.39087e-17	-1.31659	0.000163987
Myom3	-0.693983	0.417497	-1.02739	0.0226539	-0.726069	0.0709499
Myoz1	-1.10888	0.242452	-2.51201	6.46128e-51	-2.10657	4.97149e-10
Myoz2	0.188209	0.88001	-1.20033	0.00013496	-0.345767	0.504262
Nab1	0.0665788	0.819804	-0.035588	0.870532	0.329968	9.5505e-05
Nab2	0.0993174	0.730483	0.296215	0.00285127	-0.0738487	0.792576
Ncoa3	0.100383	0.698302	0.303414	0.0118097	0.234616	0.000240418
Ndufv2	-0.202629	0.404499	-0.601796	7.13128e-08	-0.668197	2.13361e-06
Neb	-0.724999	0.476597	-2.30114	9.21836e-27	-1.14791	9.65349e-05
Nectin1	0.518262	0.0863293	0.425967	0.0479528	0.520666	0.0727711
Nedd4	-0.272586	0.19893	-0.307212	0.006427	-0.158498	0.0473272
Nf2	-0.00422468	0.989185	-0.270135	0.00940648	-0.231873	0.109285
Nfatc4	0.321031	0.0517346	0.523769	0.000161473	0.417567	0.0365872
Nfe2	0.839043	0.0962707	1.35884	0.00605031	1.49871	0.000344351
Ninj1	0.353944	0.0620739	0.409865	0.044284	0.607119	0.000853008
Nog	-0.375624	0.418088	-1.39317	2.05564e-11	-0.91722	0.000248038
Nos3	0.552956	0.00624637	0.434271	0.145131	0.604653	0.0184929
Notch2	0.0438804	0.905171	0.251315	0.0499512	0.286376	0.0223922
Nrap	-0.702429	0.492083	-1.82487	6.06027e-06	-0.883816	0.000360563
Nras	0.165106	0.252638	0.247826	0.0156514	0.185177	0.190744
Nrp2	0.249	0.334446	0.523527	0.0118726	0.0796471	0.791828
Nrtn	0.032605	0.93269	-0.373912	0.0402607	-0.523152	0.00518408
Nsdhl	-0.348359	0.0801933	-0.245696	0.0990166	-0.290412	0.0161458
Nsun2	0.285664	0.171133	0.427893	3.15241e-05	0.353032	0.0307861
Ntf5	-0.67198	0.0662875	-1.08013	9.69422e-06	-0.860888	2.01021e-05
Ntn1	-0.603363	0.00314589	-0.8977	2.90302e-13	-0.260679	0.106126
Opa1	-0.209877	0.417497	-0.411468	0.000391324	-0.270732	0.00547159
Ophn1	-0.460788	0.0179461	-0.185005	0.216844	-0.343546	0.0466968
Osr1	-0.0495236	0.87515	0.445895	0.0086849	0.337847	0.131711
Otop1	-1.96076	0.0100091	-1.73679	0.0235234	-0.58232	0.340678
Ovol1	0.370129	0.14347	0.503463	0.000147435	0.302819	0.494885
Ovol2	-0.507875	0.313065	-0.827811	0.0168443	-0.458235	0.307864
P2rx7	0.178657	0.669074	0.305503	0.0703531	0.287101	0.0400564
Pafah1b1	-0.304679	0.0225537	-0.0664967	0.672133	-0.0848406	0.209641
Pard3	-0.236911	0.314015	-0.299673	0.00202431	-0.273805	0.00941218
Parp2	-0.0361583	0.902903	0.341886	0.0176963	0.181382	0.32825
Pax3	-0.584882	0.417497	-1.22696	0.0101926	-1.03758	0.0135934
Pax9	-0.0127673	0.995556	2.23209	0.00362741	3.85703	1.44054e-07
Pbrm1	-0.319617	0.121508	-0.260851	0.0450132	-0.055938	0.551837
Pbx1	-0.246335	0.156312	-0.228258	0.0215304	0.0486872	0.754895
Pck1	-1.21346	0.00566727	-1.92104	1.96633e-16	-0.675908	0.275771
Pck2	0.203323	0.459374	0.365696	0.0663125	0.532173	0.000693351
Pcnt	-0.265683	0.358633	-0.517865	0.000280089	-0.451692	0.000253946
Pdcd4	-0.271661	0.108118	-0.242616	0.170148	-0.572665	0.00513726
Pdcd6	-0.00659699	0.987322	0.0923396	0.515572	0.16259	0.0442272
Pdgfb	0.350658	0.12549	0.146561	0.273263	0.434429	6.7227e-06
Pdgfra	-0.0239499	0.948708	0.537182	1.92492e-05	0.599374	0.00984967
Pdgfrb	0.347027	0.0756378	0.469009	2.66958e-07	0.749324	0.000410734
Pdlim5	-0.367507	0.223262	-0.527604	0.00206114	-0.393406	0.0338738
Pdpk1	-0.0822683	0.810806	0.0113002	0.956495	0.175845	0.0427011
Pdzd7	-0.84244	0.162901	-2.0073	0.000305525	-1.39476	0.00716169
Pelo	0.309427	0.0704117	0.463788	0.00177675	0.227419	0.275486
Pgrmc2	-0.158039	0.374401	-0.184554	0.168176	-0.271105	0.0107612
Phospho1	-0.216105	0.535044	-1.17576	1.97241e-17	-0.801203	8.85827e-07
Pi16	-0.979768	0.000881013	-1.27654	1.41503e-10	0.367451	0.561946
Pim1	0.269378	0.144629	0.434873	0.00135085	0.619597	9.82169e-06
Pin1	0.086782	0.800849	-0.043245	0.847176	-0.247664	0.0100258
Pitx1	1.57015	0.019904	0.587709	0.111059	2.51276	9.13089e-07
Pitx2	-0.345137	0.655973	-1.1623	2.6035e-05	-0.785022	0.00643013
Pkd1	-0.461353	0.0689343	-0.38297	8.14238e-05	-0.145298	0.547652
Pkd2	-0.54748	0.0495158	-0.756697	0.000322459	-0.156092	0.690944
Pkdcc	-0.186225	0.426223	-0.349501	0.0427826	-0.325138	0.182463
Pkm	0.682815	0.02295	0.475842	4.94806e-05	0.392054	0.0750947
Pkp2	-0.625638	0.0133935	-0.334791	0.284435	-0.636127	0.0552824
Plagl1	0.326421	0.0947638	0.253178	0.246887	0.880617	1.3827e-10
Plau	0.41916	0.0835875	0.622204	2.10333e-06	1.01148	5.05265e-08
Plk4	0.466074	0.198323	0.717575	4.74522e-06	0.631465	0.0595583
Pln	-1.59485	0.00233335	-1.47073	0.000518825	-0.618635	0.234284
Plod1	0.412272	0.0678194	0.53685	0.000143234	0.429342	0.00308126
Plxna2	-0.344709	0.190491	-0.398092	0.0160061	-0.257456	0.416332
Plxnb2	0.319783	0.0687478	0.57872	3.65716e-06	0.378093	0.000156189
Pml	1.13545	0.00144204	0.732261	0.138268	0.528037	0.0042789
Pmp22	-0.821754	2.19494e-16	-0.970663	2.28221e-06	-0.487982	0.117908
Poc1a	0.537343	0.268887	0.633107	0.0204342	0.546272	0.107393
Pof1b	-0.597003	0.042391	-0.397818	0.113329	-0.263603	0.18065
Pofut1	-0.196618	0.280507	-0.0588517	0.651156	0.178788	0.0446175
Pofut2	0.290283	0.153507	0.152868	0.319975	0.396671	0.000829672
Popdc2	-0.478596	0.496151	-1.16564	1.05517e-07	-1.06523	0.000662888
Popdc3	0.204186	0.684887	-0.557976	0.0016329	0.185066	0.722292
Postn	0.149038	0.737445	0.111992	0.570492	0.765926	1.37408e-24
Pparg	-0.444865	0.00874104	-0.360036	0.0132871	-0.247249	0.414944
Ppargc1a	-1.0508	0.0937788	-1.93694	1.27935e-11	-1.45086	2.80421e-08
Ppp3ca	-0.309211	0.00977077	-0.418704	0.00668211	-0.203895	0.147511
Prkar1a	0.103609	0.526709	0.213591	0.0553081	0.320148	5.57626e-06
Prkca	-0.419503	0.220751	-0.592798	0.000718671	-0.543449	0.021528
Prok2	0.41334	0.719422	2.26409	0.0105045	2.80912	0.000266135
Prom1	-0.867688	0.00454395	-0.678238	0.00472137	-0.54157	0.0522962
Prox2	-0.447449	0.352827	-0.978148	0.00462144	-0.329175	0.433967
Prrx1	-0.443188	0.0421127	-0.200114	0.218361	0.0839358	0.740486
Prrx2	0.913163	0.000141861	0.149835	0.671574	0.316368	0.0702181
Prss8	0.0393676	0.911474	-0.0209109	0.93133	-0.311079	0.0388627
Psapl1	-0.271636	0.20353	-0.0510995	0.758598	-0.393172	0.00461286
Psen1	0.190156	0.126357	0.246015	0.00147244	0.21957	0.00127562
Psma6	0.0572273	0.814504	0.0626313	0.565512	-0.152813	0.0105003
Ptch1	-0.249301	0.551811	-0.524651	0.00282002	-1.3592	0.00322599
Ptch2	-0.22861	0.707261	-0.875965	0.0489741	-1.84923	0.00127641
Pten	-0.284243	0.0344502	-0.078022	0.554123	0.0691234	0.510055
Ptgs1	-0.0722816	0.74216	-0.319445	0.0287203	0.0176502	0.960055
Pth1r	-0.449477	0.00273889	-0.687854	1.51994e-06	-0.427161	0.0578086
Pthlh	0.455197	0.582972	1.00169	0.00339242	0.788691	0.0234101
Ptk6	0.177829	0.743957	0.165436	0.414148	0.512362	0.010414
Rab13	0.331112	0.163544	0.745422	9.03021e-06	0.48086	0.00290372
Rab25	0.393195	0.111321	0.446579	0.00638533	0.457116	0.088577
Rac1	0.185154	0.14569	0.210578	0.00302859	0.313284	7.98782e-09
Rap1b	0.0215861	0.937783	0.453047	0.00808262	0.395444	0.00180742
Rapgef1	-0.217278	0.452377	-0.396129	0.00183068	-0.123737	0.411823
Rarg	-0.0218599	0.935958	-0.176065	0.0957773	-0.264942	0.00248834
Rbfox1	-0.383232	0.747737	-1.61693	9.04278e-12	-1.20914	0.000118802
Rbm24	0.226087	0.822726	-1.41594	5.9901e-10	-0.528588	0.181197
Rbp4	-0.675791	0.0129893	-0.748247	0.0138734	-0.746166	0.0768635
Rbpj	0.0312523	0.923614	0.404388	0.000395114	0.231096	0.35939
Rcan1	-0.181376	0.225853	-0.351755	4.64476e-05	-0.286474	0.00537912
Rdh10	-0.0481259	0.860494	0.496682	0.00501671	0.184047	0.34459
Reg3g	0.986298	0.265184	2.39763	0.00913645	1.50248	0.0809217
Rgma	0.158209	0.617537	-0.47687	0.00584222	-0.29571	0.0210916
Rgs2	-0.0796177	0.777772	0.696912	1.19791e-06	0.245141	0.0474438
Rhoa	0.145551	0.360283	0.426975	8.6331e-10	0.309052	2.28675e-08
Rilpl1	-0.121639	0.804645	-1.33031	3.12005e-19	-0.797185	0.000100353
Ripk1	0.144202	0.539902	0.356305	0.0211872	0.468052	1.54727e-05
Ripor2	0.0976271	0.810806	0.493879	0.0379973	0.801972	2.60718e-05
Robo4	0.226088	0.376072	0.385898	0.0252086	0.314285	0.260534
Rock1	-0.358283	0.0239771	-0.0861119	0.696377	0.0355679	0.788172
Rorc	-0.81045	0.0594432	-2.35315	1.95189e-25	-1.38398	4.923e-09
Rpgrip1l	-0.754857	0.0144776	-1.10077	3.41175e-09	-0.472724	0.0822602
Rps7	0.2328	0.417497	-0.0652683	0.745831	-0.17768	0.00159903
Rspo2	-0.893206	0.204605	-1.12779	0.0447876	-1.68206	0.00962062
Rtf1	-0.144333	0.464191	-0.222801	0.0444642	-0.145894	0.0607424
Rxra	-0.0631623	0.742541	-0.111295	0.366632	-0.200884	0.0135615
Ryr1	-0.759731	0.462772	-2.01264	3.20739e-29	-1.34031	1.50794e-07
S100b	-0.763098	0.0592011	-1.03363	0.000117187	-0.740187	0.0322475
Sap30	0.755462	0.000890318	0.93092	5.0275e-07	0.384846	0.279647
Satb1	-0.257149	0.28236	-1.18445	6.21031e-14	-0.732347	0.00268665
Sav1	-0.214516	0.3315	-0.228487	0.0444918	-0.170651	0.398825
Schip1	-0.113031	0.872221	-1.18143	1.34917e-06	-0.936321	1.9921e-05
Scx	-0.27366	0.617949	-0.852107	0.00191311	0.0571657	0.875244
Sdc4	-0.268156	0.143187	-0.062561	0.632787	-0.245246	0.0193526
Sec24b	0.117291	0.691856	0.276117	0.03562	0.295696	2.14536e-06
Sema3a	-0.441858	0.126571	-0.0598176	0.858259	0.4537	0.00584656
Sema4b	0.20712	0.381786	0.0799857	0.596617	0.339766	0.00537912
Sema4f	0.47459	0.209289	0.863198	0.000925855	0.746994	0.00538768
Sema5a	-0.175975	0.584872	-0.326711	0.00779155	0.00950519	0.964626
Sema6c	-0.72053	0.15187	-1.38051	2.56784e-15	-1.17236	4.96604e-06
Serpine2	-0.0874174	0.731176	-0.498035	0.000920366	-0.264763	0.428378
Serpinh1	0.188613	0.405205	0.328614	0.0165975	0.375171	0.0437309
Sfrp1	-0.348849	0.0495158	-0.607709	3.0868e-06	-0.700093	0.0830627
Sfrp2	0.607088	0.546158	1.09359	0.0641937	1.59343	9.94472e-11
Sfrp5	-0.395767	0.54951	-1.81053	1.69766e-07	-0.743301	0.188753
Sgcb	-0.0819971	0.850057	-0.730381	0.000271095	-0.455843	0.00973744
Sgcd	-0.663937	0.193966	-1.04201	1.83063e-05	-0.830528	0.0164081
Sgcg	-0.57227	0.583886	-1.84923	4.23042e-12	-1.37313	2.54093e-06
Sgms2	0.21742	0.339952	0.601998	0.00407748	0.81819	1.54354e-05
Sh3pxd2b	0.0526736	0.855863	0.185166	0.141732	0.350765	0.0250503
Shank3	0.453167	0.00828669	0.268043	0.22875	0.304028	0.16967
Shh	-0.0473519	0.971052	-0.346737	0.763214	-2.93805	0.000174554
Shroom3	-0.0581353	0.810806	-0.374664	0.0309041	-0.433075	0.0158702
Sidt2	0.148287	0.37033	0.124429	0.235659	0.214542	0.000856387
Sik1	-0.231097	0.110525	-0.33341	0.00687325	-0.167687	0.308109
Sim1	-1.42647	0.0173131	-1.51567	0.00265259	-0.0760802	0.943762
Sin3b	0.199744	0.21952	0.440682	6.70809e-05	0.316582	0.000129076
Sirt1	-0.387396	0.0343468	-0.252795	0.154299	-0.178548	0.175625
Six1	-0.550854	0.542812	-1.36878	2.48218e-08	-0.717736	0.0802405
Six2	-1.04552	0.270376	-1.45728	0.0248454	-0.700705	0.280004
Six4	-0.424455	0.584127	-1.50097	1.61242e-05	-0.736022	0.0247822
Ski	-0.161054	0.324801	-0.325159	2.43448e-05	-0.0679238	0.391468
Skil	0.510191	0.0997229	1.06748	2.82979e-09	0.841628	8.40178e-08
Slc25a4	-0.707805	0.282125	-1.91967	3.41244e-31	-1.51305	4.1208e-08
Slc4a7	0.0875248	0.81342	0.302342	0.160072	0.553873	2.55239e-06
Slit2	0.0401334	0.927906	-0.0272354	0.939428	0.790369	4.50687e-16
Smad3	-0.132904	0.748975	-0.262252	0.025349	-0.230178	0.306423
Smad5	-0.311206	0.11402	-0.284195	0.00187902	-0.274562	0.0143388
Smad6	0.0347502	0.916801	-0.321015	0.219627	-0.767465	0.0419751
Smad9	-0.597731	0.273104	-0.828811	0.0443566	-0.964821	0.000474853
Smarca4	0.183733	0.246599	0.292132	0.00811421	0.155099	0.452353
Smo	-0.123895	0.40908	-0.37195	0.00214811	-0.253034	0.12877
Smyd1	-0.629941	0.563733	-1.78496	3.86404e-18	-1.39561	3.73356e-05
Sod1	-0.300735	0.211563	-0.412855	0.0020883	-0.397324	0.0204511
Sorbs2	-0.064577	0.826982	-0.450467	0.00822971	-0.0970973	0.74786
Sorl1	0.235836	0.419131	0.46534	0.0123584	0.513706	0.10322
Sostdc1	-0.0749373	0.758699	-0.340703	0.035389	-0.388888	0.132461
Sox18	0.706992	0.027336	0.458368	0.0152129	0.218891	0.0766085
Sox7	0.464045	0.08546	0.540054	0.0193686	0.494238	0.0370157
Sox9	-0.473192	0.00553583	-0.326113	0.059245	-0.439218	0.0609061
Specc1l	-0.156503	0.51527	-0.148253	0.20496	-0.226897	0.0278278
Speg	-0.850317	0.233528	-1.9545	4.98628e-24	-1.18052	7.01152e-06
Spg20	-0.284469	0.0153715	-0.218214	0.0938197	-0.202408	0.0384024
Spink5	-0.193976	0.596675	0.249676	0.131222	0.272816	0.0339566
Spint2	-0.157578	0.639882	-0.106878	0.45333	-0.322797	0.0158702
Sprr1a	1.49488	1.50886e-05	1.68388	5.57428e-18	0.881467	0.087861
Sprr2a1	1.39617	0.109539	2.67579	0.00316152	2.87212	0.000434271
Sprr4	0.793326	0.0189263	0.165761	0.835078	0.323669	0.544414
Spry1	-0.275356	0.29973	-0.605115	2.82071e-05	-0.626631	0.000734233
Src	0.170554	0.256758	0.205216	0.100981	0.288394	0.0321782
Srpk3	-0.233446	0.810806	-0.875399	0.000222812	-0.665179	0.129751
Stac3	-0.862958	0.379689	-1.99048	4.2757e-19	-1.66259	6.13607e-09
Stard13	-0.450525	0.0471535	-0.302803	0.130483	0.106107	0.742797
Stat5b	-0.206195	0.364696	-0.38382	1.49227e-06	-0.274713	0.127707
Stat6	0.296503	0.05115	0.469402	1.7245e-07	0.440237	9.83238e-07
Stc1	1.0664	0.00126956	-0.313463	0.11146	1.06782	0.000177438
Stil	0.562368	0.175129	1.08472	0.000848008	0.716681	0.139717
Stk4	0.255104	0.132248	0.389495	3.52232e-05	0.290873	0.0126619
Sufu	0.332269	0.110525	0.310746	0.00605031	0.136335	0.498071
Sulf1	0.349193	0.421767	0.490759	0.0203427	1.14309	7.95622e-08
Sulf2	-0.40113	0.0603187	-0.482903	0.000695294	-0.401306	0.00174515
Suv39h1	0.490023	0.00784171	0.638461	4.35922e-05	0.251186	0.469031
Svil	-0.419339	0.0994026	-0.510833	0.000743882	-0.230149	0.250395
Tacstd2	-0.255335	0.206252	-0.370974	0.000143496	-0.331575	0.0136989
Tapt1	-0.227913	0.115563	-0.434643	0.000465272	-0.280207	0.0189222
Taz	-0.12221	0.534446	-0.168989	0.205826	-0.28553	0.0101236
Tbc1d32	-0.389611	0.140951	-0.492011	0.0157177	-0.122429	0.587295
Tbl1xr1	0.0378721	0.875236	0.112311	0.374646	0.299567	0.00351632
Tbx1	-0.200526	0.664096	-0.751033	0.00394091	-1.25163	1.82509e-07
Tbx18	-0.336312	0.291116	0.612569	0.0117477	0.433385	0.00405702
Tbx3	-0.202971	0.426223	-0.995325	1.31357e-05	-0.614721	0.0771926
Tbx5	-0.990873	0.000210513	1.00354	0.232038	-3.14658	2.2326e-08
Tcap	-1.16484	0.199605	-2.8856	7.35258e-41	-1.77354	1.39422e-10
Tcf15	-0.449695	0.653073	-0.999321	0.0245596	-0.983456	0.122648
Tcf7l1	-0.308703	0.125485	-0.695896	0.000176075	-0.515678	0.000461014
Tcof1	0.348231	0.0542354	0.350378	0.0253849	0.11961	0.662892
Tdgf1	1.01193	0.314656	2.41434	0.00624615	2.33939	0.00321295
Tead1	-0.607207	0.111536	-1.30103	6.15944e-14	-0.6977	1.62949e-05
Tead2	0.546342	0.00315992	0.742758	8.56408e-05	0.330892	0.321074
Tec	-0.243985	0.165489	0.355118	0.0403516	0.0947304	0.587295
Tek	-0.556761	0.00970773	-0.460738	0.058223	-0.308662	0.425824
Tfap2a	0.406439	0.0169869	0.337683	0.0198236	0.205197	0.5793
Tfcp2l1	-0.215164	0.810806	-1.32135	0.00959478	-1.28398	3.92466e-05
Tfdp1	0.230639	0.301346	0.286611	0.024853	0.212019	0.274054
Tfip11	0.28731	0.0729504	0.333604	0.00392746	0.282326	0.00430279
Tgfbr1	-0.103832	0.752423	-0.014598	0.956888	0.367581	5.90803e-05
Tgfbr3	-0.516167	0.00512243	-0.372438	0.00418335	0.0541467	0.881597
Tgif1	0.361335	0.0975825	0.573046	3.2395e-07	0.601875	2.67259e-05
Tgm1	0.499972	0.163251	0.918431	5.02577e-13	0.519553	0.0557525
Tgm2	-0.144264	0.758401	-0.994105	7.35865e-09	-0.510964	0.0274902
Tigar	-0.49224	0.115602	-1.60762	1.93373e-19	-1.07638	1.34558e-06
Timeless	0.545643	0.00785686	0.445548	0.162657	0.051255	0.883297
Tiparp	0.117231	0.733545	0.388895	0.00750888	0.556194	0.000477306
Tjp2	0.126767	0.546643	0.278893	0.00965933	0.0530806	0.897022
Tmeff2	-0.742528	0.00562679	-0.313079	0.369881	0.0501803	0.94203
Tmem100	-0.942517	0.00192348	-0.617181	0.00301765	-0.469247	0.211266
Tmem107	-0.109738	0.810806	-0.0926047	0.763214	-0.561632	0.0292872
Tmem132e	0.125931	0.883722	1.3448	0.0103326	0.484489	0.22177
Tmem231	-0.398525	0.0856643	-0.524324	0.0268761	-0.369434	0.188319
Tmem38b	-0.176717	0.781894	-0.835573	3.51901e-08	-0.42238	0.0761373
Tmod1	-0.814394	0.301032	-1.93673	5.14041e-32	-1.6338	1.63858e-10
Tnfsf11	0.797163	0.401496	2.01633	0.018252	2.2238	0.000982576
Tpm1	-0.884861	0.197545	-1.63009	6.20195e-28	-1.27247	1.2649e-08
Tppp3	-0.346958	0.210232	-0.254256	0.269184	-0.754544	0.00333952
Tpt1	-0.149479	0.442493	-0.251009	0.00358668	-0.226715	0.0264233
Traf6	0.363933	0.180168	0.286454	0.0250888	0.235119	0.0159747
Trim16	-0.372262	0.0437562	-0.728755	0.00036576	-0.315165	0.229259
Trim28	0.296347	0.0627637	0.326004	8.62827e-05	0.171719	0.466184
Trip10	-0.352297	0.139548	-0.585632	6.64242e-06	-0.496623	0.0143388
Trp53	0.232871	0.239247	0.295611	0.00986268	0.103614	0.641267
Trp63	-0.362103	0.0422824	-0.389704	0.00326547	-0.296889	0.139803
Trp73	-0.293159	0.212681	-0.192669	0.346754	-0.399878	0.0457938
Trpv4	-0.100075	0.721916	-0.303755	0.0567094	-0.454238	0.00745979
Tsc1	-0.228801	0.460702	-0.259679	0.143989	-0.292172	0.0382516
Tsc2	-0.19616	0.176408	-0.272419	0.00593708	-0.1413	0.119513
Tspear	1.25711	0.020335	0.705643	0.136664	-0.043061	0.951709
Ttbk2	-0.24429	0.458856	-0.462295	0.0437304	-0.244205	0.119438
Ttn	-1.0114	0.282487	-2.67281	6.04063e-42	-1.20401	1.38576e-06
Tubb3	4.45509	3.91015e-22	4.8487	7.36842e-32	1.16173	0.21647
Tuft1	-0.266212	0.0994274	-0.398588	0.0053178	-0.42179	0.000266432
Twsg1	-0.397407	0.00566793	-0.237068	0.024853	-0.131388	0.394613
Txlng	-0.355841	0.0730012	-0.642889	0.000439029	-0.266532	0.0470991
Txnip	-0.254228	0.384945	-0.519007	3.82119e-05	-0.332081	0.227256
Ube4b	0.211728	0.160866	0.123852	0.355581	0.26736	0.00741852
Umodl1	1.43654	0.119399	0.281839	0.813291	2.38785	0.00122289
Unc5c	1.2025	0.0689652	1.69812	0.0162821	0.0900245	0.88263
Usp2	-0.388191	0.0531427	-0.752108	0.000384096	-0.669266	8.90201e-07
Vamp5	0.0194316	0.974981	-0.859906	3.45967e-05	-0.44018	0.14154
Vdr	-0.106182	0.56827	-0.124639	0.56074	-0.599032	0.0250975
Vgll2	-0.110579	0.918626	-2.53711	5.5287e-13	-0.886948	0.00804962
Vhl	0.246531	0.19893	0.426557	0.00014747	0.286609	0.00973744
Vit	-1.27787	8.59894e-05	-0.622249	0.233266	-0.887944	0.0682717
Vwa1	0.282415	0.395659	0.466843	0.00802923	0.479467	0.0146579
Vwa2	-0.329852	0.146882	-0.477643	0.00497719	-0.460012	0.108033
Wdpcp	-0.191436	0.656271	-0.447914	0.0620215	-0.429203	0.0166352
Wls	-0.413616	0.00481655	-0.01001	0.956618	-0.201423	0.0726596
Wnk4	-0.27307	0.534446	-0.223324	0.466183	-0.733868	0.0181494
Wnt11	-0.466499	0.183537	-0.564267	0.00444649	-1.25574	0.00518084
Wnt16	0.903224	0.0134032	1.31119	3.43813e-05	0.189374	0.721936
Wnt5a	-0.174542	0.588417	0.449603	0.00466823	-0.206702	0.682626
Wnt6	-0.393327	0.426201	-0.499854	0.158585	-0.962679	0.00330368
Wt1	1.14032	0.194344	2.78863	0.000917895	2.78345	0.000603873
Wwtr1	-0.361591	0.0606179	-0.35594	0.0333475	-0.105269	0.366101
Xirp1	0.14541	0.903071	-1.15133	0.000224162	0.0777683	0.895672
Xirp2	-0.841513	0.384867	-1.78499	1.42285e-12	-1.02066	0.000509389
Xk	-0.958565	0.0557273	-1.41792	5.30817e-05	-0.939418	0.0299358
Yap1	-0.150621	0.224847	-0.238926	0.00206535	-0.153952	0.111858
Ybx3	-0.288866	0.192566	-0.907512	9.13946e-14	-0.606904	6.98355e-07
Yipf6	-0.500231	0.00334972	-0.306001	0.0442803	-0.145554	0.356943
Zbtb17	-0.0885558	0.739827	-0.303709	0.0384254	-0.307606	0.00227325
Zbtb18	-0.103874	0.791545	-0.489797	0.00395359	-0.249662	0.116764
Zbtb7a	0.166985	0.304617	0.144494	0.224236	0.238985	0.0362241
Zdhhc7	0.205112	0.163819	0.289047	0.00705539	0.174393	0.198217
Zeb2	-0.179819	0.693846	0.159418	0.437357	0.429567	0.028583
Zmpste24	0.0462218	0.835126	0.21194	0.0570768	0.237284	0.00169843
