# Supplementary material for: A developmental basis for the anatomical diversity of dermis in homeostasis and wound repair
Source: J Pathol. 2020 Dec 4;253(3):315–25. doi: 10.1002/path.5589 (PMC7898902; doi:10.1002/path.5589)
Supplement: Supplementary file 4 — Table S3. Excel file of transcriptional signatures of anatomical sites during wound repair (related to Figures 2, 3., 4) [file PATH-253-315-s004.xlsx]

## Sheet: Cover sheet
	A developmental basis for the anatomical diversity of dermis in homeostasis and wound repair
	I Usansky et al. J Pathol DOI: 10.1002/path.5589
	Supplementary Table S3

## Sheet: AWvAC
Symbol	log2FoldChange(Abdomen_Wound/Abdomen_Control)	Padj
Cxcl2	9.23214	5.05958e-78
Myh3	7.31634	8.76838e-75
Mmp13	5.32841	8.9734e-68
Il1b	5.63425	1.16588e-63
Clec4d	6.36569	5.15951e-63
Spp1	4.89321	7.08567e-61
Clec4e	6.21495	1.93685e-57
Ccl3	6.27709	2.41504e-57
Krt6b	8.91353	9.24283e-55
Slfn4	5.31358	1.7634e-51
Cotl1	1.64946	1.13229e-50
Ms4a7	2.02523	7.21303e-48
Ccl4	7.38845	1.91673e-47
2610528A11Rik	6.89945	1.84471e-46
Serpine1	4.70129	7.58955e-46
C3ar1	2.3209	1.48117e-43
Ass1	2.32418	3.85155e-39
Msr1	2.31588	9.07339e-38
Fscn1	1.80824	7.05448e-37
Slc11a1	2.03113	1.87673e-36
Adam8	2.271	4.83748e-36
Tnnc1	5.97701	9.36452e-35
Cxcr4	2.18339	7.65437e-34
Stfa2	4.71478	2.01664e-33
Tlr13	2.59706	2.61659e-33
Csf3r	2.95833	2.24478e-32
Tlr1	2.2767	1.61711e-31
Ccl2	2.72146	1.289e-29
Fpr2	3.48587	1.51845e-29
Mymx	4.3584	1.00803e-28
Nlrp3	4.16661	1.89785e-28
Gm5483	6.44492	4.6021e-28
Cd14	3.2124	6.86513e-28
Nes	2.20072	8.17405e-28
Msln	4.76344	1.452e-27
Lgmn	1.493	1.41347e-26
Plod2	2.65178	1.4644e-26
Stfa3	3.39541	3.84834e-26
Saa3	6.1479	4.31187e-26
Adam12	2.62716	5.55954e-26
Fpr1	4.63407	6.32296e-26
Ccl7	2.71343	1.69684e-25
Pla2g7	1.60724	4.28713e-25
Treml4	5.49377	4.68416e-25
Plaur	2.58122	9.33806e-25
Cd300ld	2.74081	2.84237e-24
Hdc	3.57666	3.22039e-24
Apobec1	1.82517	5.00492e-24
Lrrc15	3.64585	5.40731e-24
Casq2	2.6704	9.42253e-24
Timp1	3.14792	1.4824e-23
Krt16	5.27537	1.88153e-23
Lair1	3.28948	3.60586e-23
Hmox1	1.3659	3.60586e-23
Trem1	5.95706	3.87522e-23
Bche	-1.21942	5.07985e-23
Gpr35	2.7712	5.08096e-23
Fcgr1	3.01564	6.60951e-23
Igfl3	3.36356	8.54728e-23
Tmprss11g	3.40501	1.7596e-22
Sprr2i	5.01144	2.06248e-22
Akr1d1	5.08392	2.6162e-22
Fcgr4	4.34073	2.62611e-22
BC100530	5.15465	3.12027e-22
Tubb3	4.45509	3.91015e-22
Slc7a8	1.54061	7.05087e-22
Stfa2l1	5.17455	7.40764e-22
Cyp4f18	3.71149	7.48403e-22
Sprr1b	5.5091	8.26459e-22
Mpeg1	2.04733	1.51398e-21
Acod1	6.06545	2.01795e-21
Gm5150	4.46937	2.47174e-21
Chil3	3.41805	1.57037e-20
Cpxm2	-1.39123	2.97636e-20
Snai1	1.4423	3.41933e-20
Gpr65	2.52344	4.91035e-20
Adamts4	2.67089	5.54733e-20
Mmp10	5.13741	5.62432e-20
Sprr2a2	4.71692	5.79359e-20
Cd300a	2.01068	9.20267e-20
Mrgpra2b	5.26157	1.03024e-19
Cthrc1	1.79765	2.02873e-19
Ccrl2	2.94567	2.97956e-19
Birc5	1.64575	2.98273e-19
Sell	3.34384	3.7683e-19
Samsn1	1.97789	6.00114e-19
Sorcs2	1.82499	6.00114e-19
Cemip	3.83417	1.05072e-18
Sprr2e	4.01459	2.97594e-18
Gsdmc	4.09917	3.56033e-18
Fgr	2.05901	3.56033e-18
Tubb6	1.81243	5.07683e-18
Csf3	5.42462	6.45229e-18
Lce3b	5.45724	1.02559e-17
Srgn	2.18846	1.51112e-17
Gm5416	5.57976	1.5419e-17
Cx3cr1	1.91567	2.06005e-17
Ms4a6b	1.73344	2.06005e-17
Ccr1	2.50208	2.64448e-17
Clec12a	2.71341	2.79714e-17
Hcls1	1.27003	4.8028e-17
Lst1	2.53289	6.06537e-17
Inpp5d	1.13283	7.48183e-17
Fhl2	2.66746	8.09842e-17
Tifab	1.513	8.44635e-17
Cyth4	1.30045	9.55975e-17
Cd300lb	2.0898	1.0688e-16
S100a9	4.96814	1.0688e-16
Ms4a6c	1.87518	1.25749e-16
Clec4a2	1.34901	1.63346e-16
Pmp22	-0.821754	2.19494e-16
Fyb	1.44204	2.44226e-16
Slc15a3	1.91849	4.87917e-16
Hck	2.5144	7.93739e-16
Gzma	3.30823	9.78768e-16
Pira11	1.56673	1.11934e-15
Mest	2.75353	1.22606e-15
Sprr2a3	4.04012	1.57872e-15
Lyn	1.36913	1.60499e-15
Chil1	2.65397	1.62299e-15
Ptgs2	2.801	1.67039e-15
Tnnt2	2.39126	1.68619e-15
Atp1a3	2.91908	2.14753e-15
Cfb	1.67301	2.29729e-15
Plk1	1.74396	2.35576e-15
Prnd	1.87327	2.35576e-15
Ube2c	1.462	2.41098e-15
Gtse1	1.79121	2.46255e-15
Sprr2f	4.03875	2.84747e-15
Krt6a	4.09959	3.321e-15
Tnc	3.82648	4.18609e-15
Cd68	1.46852	4.191e-15
Spock2	-1.20881	4.28732e-15
Tpx2	1.50278	4.40567e-15
Sirpa	0.947947	4.43855e-15
Fcer1g	1.72401	4.56332e-15
Cxcl1	3.47416	4.88023e-15
Pira6	1.76365	5.1909e-15
Tdh	4.15903	5.19098e-15
Lrrc25	1.61726	6.32091e-15
Gjb2	4.23459	7.65315e-15
C7	-2.06096	9.2789e-15
Lrrc32	1.06012	1.16099e-14
Oas2	2.72478	1.17621e-14
Cd55	-0.996131	1.59007e-14
Lgals3bp	2.25796	2.51613e-14
Serpina3n	1.37411	2.56366e-14
Adcy1	-1.60275	2.74774e-14
Porcn	1.19117	2.88401e-14
Clec7a	1.96816	3.07589e-14
Glt8d2	-1.67082	3.23113e-14
Ctsb	0.856037	3.40412e-14
Omd	-1.51674	3.45037e-14
Sprr2d	4.12729	3.73987e-14
Plek	1.4824	4.37458e-14
Laptm5	1.08922	4.73284e-14
Trem3	4.7156	5.29664e-14
Thbs4	2.03491	6.04593e-14
Ccdc88b	1.61523	7.99571e-14
Cd300e	3.72968	8.04604e-14
Plpp3	-1.03459	8.17779e-14
Clec4n	1.77361	8.58562e-14
Pclaf	1.18958	8.65901e-14
Tgfb1	1.07811	9.47056e-14
Dclk1	1.31732	9.47056e-14
Fam49b	0.901961	1.06637e-13
Pik3r5	1.32073	1.11146e-13
Nfkbid	2.64704	1.33599e-13
Lce3e	4.29934	1.77924e-13
Adamts15	1.44146	1.77924e-13
Cd300c2	2.33891	2.19892e-13
Ptprn	3.90337	2.19892e-13
Vav1	1.24802	2.25394e-13
Ctss	1.81152	2.76282e-13
Gsn	-1.16827	2.84358e-13
Casp14	1.9969	3.2538e-13
Lrrc4	1.71637	3.36742e-13
Srpx2	1.5192	3.57195e-13
P2ry6	1.17094	3.91782e-13
Cd300lf	3.46598	3.99516e-13
Ccnb2	1.38245	3.99516e-13
Clec4a1	1.47457	4.20876e-13
Plin4	-1.13303	4.51285e-13
Ppp1r18	0.957862	4.55326e-13
Tyrobp	1.27632	5.02771e-13
Lce3f	4.57117	5.19537e-13
Nt5e	-0.882583	5.21344e-13
AB124611	2.38483	6.11046e-13
Unc93b1	1.17749	6.74288e-13
Samhd1	1.704	6.82118e-13
Galnt6	1.59676	7.37994e-13
Apln	2.06793	9.76938e-13
Plac8	2.36915	9.81254e-13
Fmnl1	0.927116	9.9491e-13
Aplnr	1.33591	1.07282e-12
Il18bp	2.06028	1.2044e-12
Itgam	1.3659	1.49612e-12
Bglap3	1.75391	1.62189e-12
Ada	1.38478	1.65204e-12
Bak1	1.17813	1.66355e-12
Slfn1	3.63716	1.85412e-12
Cxcl5	4.88342	1.9507e-12
Racgap1	1.02818	2.06849e-12
Tcf23	3.58384	2.24421e-12
Abca8a	-1.84455	2.25685e-12
Tnfrsf1b	1.58866	2.40611e-12
Bcl2a1b	2.13494	2.99915e-12
Fcna	-1.27517	3.23212e-12
Fbn2	1.75603	3.30706e-12
Chpt1	-1.01485	3.30706e-12
Tcirg1	1.40865	3.44573e-12
Efemp2	1.27566	3.71822e-12
Tmem173	0.932056	3.86231e-12
Mymk	4.11915	4.64698e-12
Eno1	1.27284	4.69616e-12
Tk1	1.05269	4.83236e-12
Mthfd1l	1.36719	4.83725e-12
Cd72	2.3847	5.39795e-12
Il21r	2.54695	5.4764e-12
Foxm1	1.40466	6.87021e-12
Lilr4b	2.49918	7.6638e-12
Amdhd2	0.915397	8.62605e-12
Marcksl1	1.39103	8.83787e-12
Aif1	1.89136	9.99998e-12
Akr1b8	1.63564	1.00202e-11
Col12a1	2.20487	1.34487e-11
Pilra	1.64084	1.36525e-11
Ripk3	1.50295	1.36525e-11
Mmp8	2.56227	1.59729e-11
Rnpep	1.06896	1.59729e-11
Arhgap4	1.3801	1.66136e-11
Itgb2	1.60681	1.66136e-11
Amy1	-1.70728	1.74835e-11
Evi2b	1.79205	1.91892e-11
Elk3	0.841726	1.92907e-11
Vasp	0.851889	1.96357e-11
Gpr1	-1.38665	1.96357e-11
Mrgpra2a	4.54818	1.96357e-11
Sema7a	0.815961	2.01889e-11
Runx1	1.20324	2.04161e-11
Pttg1	1.29707	2.05873e-11
Il1r2	-0.970238	2.15359e-11
Itga5	1.16222	2.36379e-11
Gadl1	1.6754	2.49835e-11
Ms4a6d	1.9258	2.57102e-11
Npr3	-1.63358	3.04125e-11
Ms4a4c	3.23455	3.06884e-11
Tubb2b	1.66689	3.18694e-11
Cd93	1.28543	3.20904e-11
Cavin2	-0.86098	3.27852e-11
Sprr2h	3.79215	3.32093e-11
Flg2	-1.4853	3.58882e-11
Klk9	2.16064	3.71685e-11
Dnmt3l	2.64824	3.71685e-11
Col18a1	0.800556	3.80322e-11
Rtn4rl2	2.75304	3.81805e-11
Aqp3	1.90244	4.00922e-11
Rbp2	2.21373	6.13398e-11
Ncf1	1.43062	6.67332e-11
Fxyd5	1.21062	6.70197e-11
Nt5dc2	1.53472	6.74995e-11
Tmem51	0.985537	7.29592e-11
Treml2	3.2081	7.35454e-11
Mmp11	1.51273	7.65689e-11
Ncf4	1.40768	7.92002e-11
Chst2	1.08871	7.92002e-11
Aff3	-1.01778	8.34142e-11
Trem2	3.11834	8.40701e-11
Mmp9	1.28096	8.81465e-11
Emilin1	1.147	8.86783e-11
Cybb	1.72314	9.55073e-11
Ccr5	2.11168	9.82774e-11
Nek6	1.30629	1.02965e-10
Trim2	-1.26713	1.1126e-10
Arrb2	1.14273	1.18009e-10
Abcd2	-1.50107	1.19998e-10
Cdca3	1.21303	1.21956e-10
Glipr2	1.28125	1.22605e-10
Loxl3	1.8117	1.25447e-10
LOC100038947	2.58871	1.26217e-10
Prrg3	-0.890783	1.31516e-10
Il10ra	1.5799	1.47867e-10
Cfl1	0.92454	1.52673e-10
Siglec1	1.87978	1.55841e-10
Fam26f	2.2591	1.58775e-10
Galns	0.998907	1.74367e-10
Myh11	-1.00698	1.91533e-10
Slfn2	1.90124	2.04491e-10
Cdo1	-1.54737	2.06756e-10
Cxcr2	2.16536	2.12844e-10
Ghr	-0.961854	2.19476e-10
Grn	0.986621	2.4171e-10
B4galt5	1.26419	2.47794e-10
Col5a3	1.4421	2.66064e-10
Ms4a4a	1.54551	2.66256e-10
Irf7	3.45639	2.7158e-10
Gadd45b	1.559	2.72809e-10
Pld4	1.11344	2.72809e-10
Adhfe1	-1.45224	2.84232e-10
Fam171a2	0.774875	2.84232e-10
Cxcl3	4.41706	2.84232e-10
Irf8	1.31911	2.9898e-10
Mafb	1.23324	2.99811e-10
Mgarp	3.35878	3.3265e-10
Rac2	1.43464	3.41806e-10
Bfsp1	3.46841	3.50975e-10
Krt1	1.46274	3.64199e-10
Bcl2l11	1.19761	3.66915e-10
Cgn	-1.07038	3.66915e-10
Ccl12	2.4328	4.17684e-10
Gsto1	1.48587	4.21368e-10
Fermt3	0.941921	4.50876e-10
Kcna2	-1.45157	4.61644e-10
Tacc3	1.25514	4.93645e-10
Cpxm1	1.58961	4.9605e-10
9330159F19Rik	-1.81859	5.154e-10
Selplg	1.19104	5.19203e-10
Cxcl11	3.44601	5.27348e-10
Slpi	4.03851	5.27348e-10
Spib	2.22222	5.94039e-10
Prg4	2.34946	6.0789e-10
Cdca8	1.10306	6.12055e-10
Tubb5	0.739236	6.64939e-10
Parvg	1.10531	7.02792e-10
Cdk1	1.26596	7.52807e-10
Myo1f	1.27331	7.68766e-10
Cd209f	-0.955317	7.98836e-10
Slc35f6	0.96206	8.00459e-10
Mdfi	1.57017	8.99749e-10
Mybl2	1.61046	9.41415e-10
Ccna2	1.18622	1.05852e-09
Cdhr1	3.49744	1.0981e-09
Il2rg	1.2088	1.17063e-09
Il4ra	1.46388	1.17063e-09
Fetub	3.47816	1.19837e-09
Lep	-1.64078	1.20445e-09
Bcl3	1.44818	1.32212e-09
Ifi47	2.22125	1.36965e-09
Lama2	-1.07017	1.44109e-09
Clec2e	3.44972	1.49939e-09
Arhgap22	1.26434	1.52408e-09
Sirpb1a	2.75872	1.53491e-09
Sparc	-0.876538	1.5393e-09
Mlkl	1.83903	1.62137e-09
Pimreg	1.41065	1.62137e-09
Tmprss11d	3.95723	1.62575e-09
Dpt	-1.04764	1.98331e-09
Ccdc80	-1.05246	2.02182e-09
Hk3	1.33358	2.02182e-09
Aldh1a1	-1.73186	2.06449e-09
Igfbp3	-1.27584	2.06449e-09
Nckap1l	1.09466	2.1664e-09
Efhd2	0.994476	2.22168e-09
Cdh5	0.894102	2.30862e-09
Sult1e1	-2.70888	2.53573e-09
Bin2	1.11412	2.59548e-09
Crabp1	1.31733	2.61634e-09
Crispld1	-1.86427	2.86955e-09
Apbb1ip	0.72692	2.93844e-09
Nat8l	1.10304	2.93844e-09
Igf2bp1	4.08028	3.10275e-09
Tmprss11b	4.26687	3.1203e-09
Rhog	0.912252	3.18582e-09
Gsdmc3	3.55062	3.21917e-09
Tagln2	0.849991	3.24668e-09
Smox	1.38214	3.36178e-09
Kif22	1.0804	3.36957e-09
Msn	0.891653	3.44431e-09
Gjb6	3.45118	3.61878e-09
Mmp12	1.80671	3.62622e-09
Trex1	1.70152	3.84997e-09
Spi1	1.25736	3.90083e-09
Clec3b	-1.28153	3.94444e-09
Ly9	1.57628	4.17625e-09
Evl	0.951477	4.30452e-09
Pinlyp	2.14634	4.33983e-09
Upp1	2.02753	4.40268e-09
Ncf2	1.17414	4.56385e-09
E2f8	1.62247	4.66117e-09
Ctsa	0.656573	4.75785e-09
Dck	1.40293	5.16085e-09
Sprr2b	4.12145	5.19294e-09
Oas3	3.43542	5.31048e-09
Scara5	-1.17166	5.93068e-09
Rrm2	1.29837	5.99681e-09
Endou	1.66725	6.27383e-09
Ar	-0.872494	6.42921e-09
Csrnp1	1.45585	6.42921e-09
Nfil3	0.861858	6.42921e-09
Pirb	1.10293	6.58002e-09
Cd53	0.999364	6.86292e-09
Clcf1	1.72827	7.07831e-09
Sdc3	1.6128	7.63791e-09
Mmp19	1.23911	7.69799e-09
Myl4	3.51208	7.85443e-09
Kif21a	-1.20773	7.95138e-09
B3galt2	-1.58193	8.11298e-09
Gpx1	1.08168	8.63432e-09
Incenp	0.984861	1.02525e-08
Itgal	1.41472	1.0408e-08
Oasl2	3.12588	1.04355e-08
Fcrla	2.64143	1.06142e-08
Tlr9	2.19084	1.1985e-08
Serpina3c	-1.21042	1.28563e-08
Fmnl3	0.987591	1.28801e-08
Ism1	-0.927075	1.29559e-08
Cpn1	3.67026	1.30662e-08
Basp1	1.32984	1.31096e-08
Col8a1	1.76586	1.32268e-08
Gla	1.30016	1.35136e-08
Cfd	-1.54875	1.3523e-08
Adk	-0.703657	1.3523e-08
Tnf	2.06521	1.40341e-08
Fam162a	1.42426	1.44165e-08
Maob	-0.835478	1.44202e-08
Pik3r1	-0.802769	1.45708e-08
Pcolce2	-1.13784	1.48873e-08
Hhipl1	3.144	1.53e-08
Retn	-1.60386	1.53e-08
Lcp1	1.01678	1.54537e-08
Olah	3.31359	1.55745e-08
Klk13	3.18197	1.56041e-08
Lpl	-0.754923	1.58343e-08
S1pr3	1.06757	1.59742e-08
Cidec	-1.30893	1.66431e-08
Tlr2	0.939089	1.67348e-08
Gpsm3	1.27278	1.82496e-08
Timp3	-1.10338	1.83324e-08
Nuf2	1.23961	1.83525e-08
Kcna1	-1.13717	1.87159e-08
Il22ra2	-1.4834	1.88944e-08
Ddah1	1.85529	1.89472e-08
Junb	1.33936	1.92541e-08
Dhx58	2.93574	2.00527e-08
Slc6a14	-1.13241	2.05135e-08
Pnpla3	-0.936059	2.0559e-08
Arl11	1.21274	2.05608e-08
Oas1a	3.06794	2.1037e-08
Retnlg	2.64771	2.13994e-08
Slc6a4	-0.935448	2.18057e-08
Elmod1	-0.935135	2.29499e-08
Aurkb	1.27339	2.31578e-08
Atp6v1b2	0.716239	2.81524e-08
Sox11	2.41784	2.85374e-08
Rasip1	0.86003	2.98302e-08
Arg1	1.94277	3.05623e-08
Pik3ap1	2.01328	3.10522e-08
Loxl4	-0.823155	3.10522e-08
Pstpip1	1.17585	3.18315e-08
Gsdmc2	3.06747	3.2287e-08
Serpinb7	-1.05114	3.58948e-08
Stab1	0.771788	3.61824e-08
Adgra3	-0.873402	3.62794e-08
Ly86	1.31739	3.66449e-08
Pdia5	0.753722	3.77453e-08
Rtp4	2.80196	3.90575e-08
Sema3c	-1.13007	4.01041e-08
Lcp2	1.18041	4.04065e-08
Enah	1.40718	4.17382e-08
Cyba	1.23532	4.21828e-08
Slfn8	2.20061	4.22464e-08
Penk	-1.89598	4.22464e-08
Tmem229b	0.816128	4.27667e-08
Reck	-0.946645	4.355e-08
Fblim1	1.30767	4.36651e-08
Atp13a4	2.15979	4.67501e-08
Ifit1bl1	3.92563	4.8454e-08
Oas1g	3.31137	4.89538e-08
Pdgfd	-1.24514	5.0677e-08
Cpq	-0.86945	5.0677e-08
Kank1	-0.624055	5.2365e-08
Cenpa	1.12028	5.31165e-08
Plekho1	1.16107	5.32344e-08
Trpm2	3.37822	5.49187e-08
Myd88	0.872597	5.64153e-08
Slc2a1	1.24783	5.81198e-08
Lamb2	-0.761088	5.81319e-08
Ncam1	1.30383	5.91327e-08
Tgm3	1.38538	6.01223e-08
Wdr62	1.71029	6.05657e-08
Vstm2a	-1.86012	6.0942e-08
Nova1	-1.2322	6.14544e-08
Tnni1	3.47599	6.45366e-08
Fxyd4	2.6638	6.49479e-08
Kif11	1.02844	6.98557e-08
Themis2	1.62364	6.98557e-08
Fkbp10	0.670582	7.00638e-08
Osm	3.57568	7.07053e-08
Cd276	0.821313	7.26581e-08
Lgals1	0.79466	7.3662e-08
Pla2g5	-0.900865	7.44076e-08
Sema3d	-1.50951	7.55876e-08
Knstrn	1.06768	7.6107e-08
Glipr1	1.29027	7.61942e-08
BC037034	0.882654	7.86472e-08
Slc1a3	-1.02942	7.93797e-08
Jade1	-0.726095	8.07186e-08
Arhgap30	1.03782	8.07186e-08
Tnn	1.59051	8.29896e-08
Acadsb	-0.691173	8.51724e-08
Stom	0.987041	8.5873e-08
Qpct	-1.00833	8.59351e-08
Wfdc17	1.29072	8.65476e-08
Stx11	1.30046	9.54038e-08
Adm2	2.66977	9.6665e-08
Gpr132	1.7571	9.84986e-08
Has3	2.90847	1.00611e-07
Abcg1	1.17755	1.02578e-07
Gjb1	2.80003	1.04416e-07
2009-09-01	0.626185	1.05661e-07
Il24	3.72926	1.08179e-07
Cd22	2.8267	1.08933e-07
Tnfrsf23	1.20041	1.20535e-07
Gpr84	3.13682	1.20932e-07
Slc2a12	-0.873767	1.23856e-07
Atp1a1	0.792435	1.23862e-07
B4galnt1	0.782577	1.2528e-07
Lat2	1.23588	1.26175e-07
Gnao1	-1.19817	1.27369e-07
Sp100	1.78425	1.28761e-07
Slc20a1	1.38433	1.31223e-07
Igsf3	1.2699	1.34929e-07
Nrros	0.972939	1.38544e-07
Gsdmc4	3.1451	1.50795e-07
Wisp1	1.66672	1.53269e-07
Stat1	1.65907	1.55653e-07
Cd180	1.76222	1.66945e-07
Slc39a1	0.520884	1.67715e-07
Pld3	0.689984	1.74454e-07
Bcl2a1d	1.57778	1.75662e-07
Plin1	-1.15023	1.82044e-07
Isg15	3.25009	1.91201e-07
Slc2a13	-1.16563	2.01648e-07
Slc2a3	1.8106	2.01976e-07
Sp110	1.81209	2.05217e-07
Cd3g	-0.828556	2.16502e-07
Actc1	3.59057	2.17381e-07
Pmaip1	1.32186	2.18019e-07
Sbno2	0.748327	2.18855e-07
Bmp3	-1.29857	2.21719e-07
Oasl1	3.22732	2.25007e-07
Klhdc7a	-1.26398	2.26426e-07
F7	2.14468	2.26802e-07
Cd44	0.924641	2.26947e-07
Gpx7	0.690964	2.31015e-07
Pcx	-0.612378	2.32245e-07
Coro1a	0.955659	2.32549e-07
Dusp2	1.46391	2.35495e-07
Adgre1	0.960353	2.3689e-07
Krt14	1.58494	2.47052e-07
Alox5ap	0.906941	2.47052e-07
Abca6	-1.47695	2.47052e-07
Ctsz	0.991015	2.47473e-07
Serpina9	2.91884	2.48372e-07
Cdk5r1	1.2973	2.52577e-07
Sh2d5	3.02364	2.54237e-07
Fzd3	-0.82149	2.61746e-07
Igtp	1.88192	2.61746e-07
Lce3c	3.29109	2.62829e-07
Col4a5	-1.05782	2.74692e-07
Nos2	2.21298	2.75878e-07
Psg18	3.68241	2.80875e-07
Lbh	0.663341	2.80934e-07
Epsti1	1.51114	2.80934e-07
Adamts7	1.6059	2.81091e-07
Kif20a	1.15479	2.87548e-07
Slc7a7	0.959517	2.88157e-07
Tie1	0.787315	2.90385e-07
Uck2	1.46594	3.0553e-07
Bhlhe40	0.933722	3.06775e-07
Dok1	1.06021	3.15522e-07
Nectin3	-1.09618	3.21093e-07
Spc25	1.08673	3.43859e-07
9530077C05Rik	2.13496	3.50979e-07
Ppara	-0.921283	3.57302e-07
Ier3	1.56132	3.60904e-07
Ntrk2	-0.884141	3.71588e-07
Car12	1.13975	3.80264e-07
Cpz	-1.24385	3.82442e-07
Limd2	0.940623	3.85026e-07
Pacsin1	2.42344	3.93458e-07
Cldn10	-1.25638	4.05603e-07
Tnnt1	1.91313	4.19209e-07
1190002N15Rik	-0.63975	4.28134e-07
Apol8	2.03768	4.3681e-07
2011-09-01	0.75572	4.52096e-07
Il1f5	1.18388	4.64936e-07
Was	0.953792	4.85679e-07
Igf2bp2	1.30818	4.91084e-07
Aprt	0.910829	4.98321e-07
Tgtp2	1.98676	5.15164e-07
Prlr	-0.739365	5.20083e-07
Apol6	-1.07947	5.3161e-07
Adgrg5	1.75768	5.39091e-07
Irgm1	1.90136	5.40942e-07
Prokr2	3.56434	5.45451e-07
Plekho2	0.881488	5.72645e-07
Parp12	1.63731	5.73871e-07
Sema3b	-0.96375	5.76773e-07
Kcnn4	1.82157	6.07521e-07
Cdc20	1.13768	6.16932e-07
Pou2f2	1.7283	6.46312e-07
Scn7a	-1.15655	6.55047e-07
Rptn	2.55907	6.68562e-07
Kif2c	1.33723	7.04592e-07
Snx20	1.26192	7.32071e-07
Aurka	1.06808	7.36302e-07
Bex1	2.20024	7.41404e-07
St8sia2	1.54503	7.44681e-07
Gnpda1	0.871391	7.53367e-07
Fcrl5	3.64694	8.11905e-07
BC147527	2.5466	8.31302e-07
Milr1	1.09621	8.3216e-07
Igsf6	1.12159	8.3216e-07
Fgf10	-1.22796	8.38687e-07
Casp8	0.685023	9.01495e-07
Mov10	1.62596	9.17865e-07
Mme	-1.01287	9.17865e-07
Ctsc	0.805261	9.17865e-07
Itgax	1.21595	9.17865e-07
Acvr1c	-1.5916	9.3679e-07
Mccc1	-0.607935	9.5003e-07
Xaf1	1.93949	9.51717e-07
Cldn23	-1.0849	9.52574e-07
Il10rb	0.671649	9.97679e-07
Ifit1	3.275	1.01203e-06
Pnmal2	2.03849	1.03063e-06
BC030867	1.48162	1.03063e-06
Cd8a	2.17267	1.06179e-06
Emp2	-0.439835	1.06859e-06
Syde2	-1.01146	1.09796e-06
Abca8b	-1.50269	1.10737e-06
Selenoh	0.957816	1.13147e-06
Fes	0.696103	1.14307e-06
H2afx	0.950019	1.15633e-06
Slc13a3	2.12994	1.18128e-06
Cd52	1.21016	1.19277e-06
Ecm2	-1.09364	1.23399e-06
Atp6v0d2	2.20044	1.24898e-06
Zbp1	2.59722	1.25691e-06
Rps6ka1	0.656822	1.28361e-06
Klk6	2.44419	1.35984e-06
Adrb3	-1.78023	1.36615e-06
Calm4	1.11257	1.38591e-06
Ptger3	-1.38242	1.40501e-06
Ccnb1	1.19144	1.40501e-06
Iqsec3	2.168	1.41965e-06
Acss2	-0.789175	1.42982e-06
Spsb1	0.857108	1.47429e-06
Tdo2	-1.71321	1.48493e-06
Runx2	1.19914	1.49853e-06
Rsad2	3.20086	1.51031e-06
Mxd3	1.33233	1.53353e-06
Aldh3b1	1.22697	1.57936e-06
Gm44504	2.49592	1.57936e-06
Asf1b	0.808618	1.62893e-06
Zfp710	0.657386	1.62917e-06
Syk	0.838593	1.63455e-06
Capg	0.762501	1.66603e-06
Arl4a	-0.748421	1.67789e-06
Siglech	1.39936	1.7242e-06
Gzmb	2.41091	1.73159e-06
Golim4	-0.77573	1.75312e-06
Tppp	-1.02797	1.77849e-06
Tnfaip6	1.65117	1.87047e-06
Trim30a	1.85796	1.92615e-06
Nfam1	0.782939	1.93463e-06
Lce3d	3.42994	2.04019e-06
Mcm10	1.28142	2.07416e-06
Padi1	2.62587	2.09045e-06
Ccl8	1.10562	2.11595e-06
Gabrp	-1.0173	2.11642e-06
Lpxn	1.58111	2.1541e-06
Oat	-0.6269	2.23118e-06
Tfec	1.4421	2.3168e-06
Slc7a6	-0.6627	2.36665e-06
Vipr1	-1.28083	2.39758e-06
Fam83d	0.850349	2.41506e-06
Slc28a2	1.30872	2.41921e-06
Eno1b	1.04038	2.5061e-06
Fcrlb	2.73522	2.50785e-06
Sprr3	3.43974	2.52811e-06
Pik3cd	0.872535	2.55366e-06
Sema4d	1.4096	2.58636e-06
Mut	-0.612007	2.60955e-06
Ceacam1	0.827017	2.69479e-06
Lss	-0.732991	2.71809e-06
Fmod	-0.756948	2.74655e-06
Aldh6a1	-0.855544	2.74859e-06
Arhgap44	-0.861438	2.74859e-06
Sema3e	-1.03731	2.7547e-06
Cd24a	1.21942	2.75871e-06
Zmynd15	1.23788	2.80653e-06
Apoc2	2.07738	2.9289e-06
Psg26	3.41814	3.0696e-06
Gusb	0.577033	3.08982e-06
Ccr9	1.48811	3.09174e-06
Adgrg6	-0.809133	3.14424e-06
Ifi214	3.43145	3.17276e-06
Net1	-0.583049	3.17276e-06
Relt	1.00863	3.18308e-06
Kpna2	0.940866	3.19534e-06
Lyz2	1.21026	3.21045e-06
Wdr47	-0.658772	3.21279e-06
Cyp2s1	1.14418	3.22244e-06
Mrgprg	-3.4171	3.22942e-06
Socs3	1.19137	3.2484e-06
Arvcf	-0.688441	3.27319e-06
Bst1	1.34857	3.27319e-06
Cdca2	1.32686	3.27323e-06
Csta1	1.64623	3.27323e-06
Lmnb1	0.893858	3.32565e-06
Cfp	0.896489	3.33739e-06
Clec4a3	1.23825	3.38693e-06
Reln	-0.930921	3.40508e-06
Mx1	3.18141	3.40508e-06
Mefv	1.63268	3.44033e-06
Sult1a1	-1.00292	3.46111e-06
Map1s	0.715976	3.47281e-06
Scimp	1.59931	3.48418e-06
Apobec3	1.0765	3.49141e-06
Adgrd1	-0.545657	3.65005e-06
Fam83a	2.06572	3.67821e-06
Vcam1	1.01886	3.73228e-06
Ildr2	-0.901869	3.83564e-06
Spc24	1.11985	3.8537e-06
Trove2	-0.679411	3.89276e-06
Eng	0.672509	3.8979e-06
Degs2	2.45121	3.90912e-06
Sat1	0.531751	3.95507e-06
Frmd6	-0.549001	3.97429e-06
Bcl2a1a	1.75117	4.02236e-06
Cyp2e1	-1.39079	4.03262e-06
F10	1.94485	4.04843e-06
Laptm4b	-0.475549	4.14664e-06
Abat	-1.04041	4.2085e-06
Exoc3l	1.70909	4.30726e-06
Slc24a3	-0.93437	4.35846e-06
Irf5	0.922526	4.3723e-06
Adgre5	1.08727	4.3723e-06
Aspn	-1.13163	4.38909e-06
Adgrg2	-1.16403	4.45504e-06
Bub1	1.31196	4.48618e-06
Col4a6	-1.10308	4.5497e-06
Bub1b	1.0755	4.60224e-06
Prss2	3.3833	4.60224e-06
Csf2ra	0.990627	4.68158e-06
Prr11	1.31244	4.73529e-06
Sash3	0.982771	4.73935e-06
Lipk	-0.712905	4.73935e-06
Myoc	-2.06055	4.78359e-06
C5ar1	0.910557	4.826e-06
Cyp2j9	-0.964434	4.83999e-06
Rbp1	1.2597	5.01113e-06
Cd209b	-0.957552	5.01454e-06
Serpinb3a	2.28423	5.02193e-06
Stat2	1.57886	5.15841e-06
Calm5	-1.18787	5.18396e-06
Rhoh	1.19245	5.19272e-06
Cxcl9	1.85194	5.22023e-06
Il33	2.19239	5.4148e-06
Gpam	-0.564018	5.55041e-06
Atp6v0c	0.714435	5.58731e-06
Slc1a5	-0.601212	5.58731e-06
Tfpi2	1.7057	5.70332e-06
Cxcl10	3.0216	5.78364e-06
Ddx58	1.62764	5.84508e-06
Clec11a	-1.05638	5.95334e-06
Ogn	-1.2969	6.5034e-06
Sh3bp2	0.866576	6.59864e-06
Gja4	0.830623	6.59864e-06
Fgfr2	-0.735643	6.61125e-06
Rab31	0.922657	6.6584e-06
Raet1d	3.05099	6.69431e-06
Gabbr1	-0.81579	6.69826e-06
Ptgfr	-1.1448	6.71315e-06
Rara	0.602256	6.87204e-06
A530016L24Rik	-1.57113	6.87204e-06
Uox	3.43259	6.87204e-06
Ly6e	1.07537	7.05309e-06
Tnfaip8l2	0.746671	7.05309e-06
Appl2	-0.542684	7.09039e-06
Phf11a	2.65792	7.14599e-06
Impdh1	0.537856	7.34272e-06
Gpr137b	0.722362	7.4706e-06
Stat4	1.37733	7.67273e-06
Ccdc86	0.881488	7.67273e-06
Helz2	1.71419	7.95699e-06
Nfkbie	0.990564	8.01202e-06
Fhdc1	-0.520363	8.06091e-06
Pigs	0.577764	8.06913e-06
Ccl24	-1.50558	8.08205e-06
Gpr176	1.67347	8.12407e-06
Wfdc12	3.20298	8.15055e-06
Pla2g4d	3.36593	8.42627e-06
Klk8	1.37408	8.51141e-06
Epb41l4b	-0.547955	8.51523e-06
1700019D03Rik	-1.7857	8.70615e-06
Phf11b	2.877	8.78339e-06
Slc36a2	-0.988708	8.98956e-06
Slc6a2	-0.977699	9.12682e-06
Adar	1.34758	9.16219e-06
Mup9	-0.917566	9.48941e-06
Top2a	1.04985	9.52729e-06
Lrrc17	0.921728	9.5594e-06
Entpd7	1.09569	9.85504e-06
Il31ra	-1.32944	1.00023e-05
Trib3	1.14205	1.00316e-05
Parp9	1.44222	1.00681e-05
Spock3	-3.27273	1.05051e-05
Tns2	-0.680554	1.05916e-05
Lrp8	1.67627	1.07029e-05
Ifnar2	0.594778	1.07465e-05
Gsap	1.07392	1.07877e-05
Irs1	-0.760231	1.08107e-05
Jun	0.57821	1.08865e-05
S100a8	3.22356	1.10743e-05
Wfdc3	-1.00812	1.12409e-05
Enpep	-1.16714	1.13243e-05
Glrx	1.41537	1.16152e-05
Rasd1	-1.41371	1.16152e-05
Timp4	-1.62053	1.16366e-05
Col17a1	-0.411322	1.16569e-05
Aoah	1.05104	1.1991e-05
Cd4	0.987295	1.1991e-05
Ctrb1	3.34734	1.20128e-05
Rhoc	0.833984	1.22e-05
Opcml	-1.54253	1.22253e-05
Scd1	-0.554094	1.24234e-05
Gstm6	1.29052	1.2479e-05
Ly6c2	1.44702	1.26232e-05
Bmp4	-1.09353	1.28336e-05
Chst3	-0.870683	1.28336e-05
Nfib	-0.730716	1.28678e-05
Bdkrb1	2.83944	1.2981e-05
Eomes	2.34052	1.30195e-05
Pgrmc1	-0.527358	1.31585e-05
Mcemp1	1.97591	1.31645e-05
Cdt1	0.70682	1.32551e-05
Fabp4	-0.670874	1.39218e-05
Mfsd14b	-0.602765	1.39377e-05
Ube2l6	1.53582	1.40687e-05
Slc9a1	0.588636	1.41119e-05
Neurl3	0.93469	1.41699e-05
Scara3	-0.774157	1.41699e-05
Angptl7	-0.934903	1.42597e-05
Blmh	1.11456	1.42597e-05
Tedc1	1.09796	1.42878e-05
Gpm6a	-1.14797	1.44844e-05
Cenpn	1.05462	1.46395e-05
Slc2a6	1.74357	1.46657e-05
Tmem8	1.15096	1.46795e-05
Mmrn1	-0.870526	1.49615e-05
Fam43a	0.944357	1.50566e-05
Sprr1a	1.49488	1.50886e-05
Ccl5	1.5795	1.51799e-05
Lepr	-1.06597	1.51842e-05
Cldn2	2.92799	1.54281e-05
Col1a2	-0.911284	1.5464e-05
Krt15	-0.972218	1.56193e-05
Tmem104	0.688291	1.5741e-05
Itgbl1	-0.819084	1.57542e-05
Socs1	1.0527	1.60214e-05
Dpep1	-0.779334	1.60214e-05
Pira2	1.09386	1.61637e-05
Zfp36	0.935829	1.65382e-05
Sprr2k	3.26724	1.65536e-05
Ywhah	0.503805	1.66182e-05
Ankrd29	-1.23613	1.66806e-05
Anxa8	-0.610276	1.67334e-05
Aldh3a1	-0.852569	1.72918e-05
Ccnf	0.867934	1.72918e-05
Trim30b	2.90595	1.73069e-05
Pira4	2.55316	1.73844e-05
Ccdc3	-0.85176	1.82336e-05
Apol9a	2.77074	1.83865e-05
Ccne1	1.33255	1.85742e-05
Lpar1	-0.740874	1.86363e-05
Glb1l2	-0.783268	1.86878e-05
Pgam1	0.93558	1.8827e-05
Mpp1	0.654153	1.8827e-05
Vash1	0.678473	1.99798e-05
Il1rn	0.992341	2.02525e-05
Adh7	-0.964228	2.03725e-05
Ubtd2	-0.580145	2.04257e-05
Tcim	0.924013	2.04757e-05
Ifi35	1.20001	2.05345e-05
Kcnc3	1.5443	2.05954e-05
Fcgr3	0.751274	2.07522e-05
Pecam1	0.505494	2.07876e-05
Zfp932	-0.69524	2.08567e-05
Lce1g	1.64188	2.08567e-05
Ptpn21	-0.633516	2.09014e-05
Dgat2	-0.569614	2.10999e-05
Trib1	0.616317	2.12044e-05
Dynap	3.2107	2.12771e-05
Csf2rb	0.918673	2.14082e-05
Ano9	-0.694658	2.19392e-05
Ms4a4b	1.69186	2.21515e-05
Acp2	0.657344	2.27493e-05
Tubb2a	1.16669	2.2787e-05
Cbs	-0.963958	2.28246e-05
Slc22a4	-0.822051	2.30784e-05
Timd4	-1.19024	2.33918e-05
Ifit3b	2.7825	2.34642e-05
Trafd1	0.854615	2.35928e-05
Ifi209	2.59809	2.36503e-05
Klk1b27	2.76539	2.37538e-05
Ptn	-0.71191	2.42654e-05
Psap	0.670274	2.45161e-05
Apol9b	2.79516	2.46295e-05
Pcdh20	-1.17291	2.49598e-05
Tro	2.73953	2.49915e-05
Gsdmd	0.978063	2.57026e-05
Cadm3	-0.84806	2.60822e-05
Arhgap20	-1.48283	2.60822e-05
Adora1	-0.958977	2.60822e-05
Lgr5	-1.00462	2.60848e-05
Acacb	-0.530402	2.61057e-05
Cd34	-0.764362	2.66406e-05
Slc37a2	1.28594	2.67453e-05
Ginm1	-0.586324	2.68275e-05
D7Ertd443e	-1.24068	2.68275e-05
Kifc1	1.07358	2.7158e-05
Adra1a	-1.50389	2.71957e-05
Trim8	0.478922	2.74477e-05
Traf1	1.21289	2.75586e-05
Thrsp	-1.30408	2.775e-05
C130050O18Rik	1.50663	2.79438e-05
Pik3c2g	-1.16651	2.81322e-05
Bst2	2.07264	2.85396e-05
Gdf3	2.96957	2.89673e-05
Heph	-0.740393	2.9072e-05
Hsd11b1	-0.857918	2.91048e-05
Smim10l1	-0.588377	2.91447e-05
Trim25	1.10664	2.9168e-05
P2rx2	-1.36815	2.9168e-05
Abca5	-1.2547	2.9168e-05
Ska3	1.21698	2.91957e-05
Ly96	0.979542	2.94318e-05
Tlr7	1.24024	2.94318e-05
Tspyl4	-0.825247	2.94975e-05
Hspa8	0.505135	2.97273e-05
Lipa	0.903592	2.97377e-05
Afdn	-0.650953	3.09062e-05
Tenm2	-0.540679	3.09325e-05
Pear1	0.71318	3.11817e-05
Phf24	-0.761578	3.13867e-05
Ccr2	1.20945	3.20215e-05
Scel	-0.588404	3.22239e-05
Clu	0.526245	3.26639e-05
Car3	-1.50335	3.28445e-05
Itga8	-0.975116	3.36475e-05
Hpgd	-0.909354	3.36475e-05
Lgals9	1.13833	3.36475e-05
Pard3b	-0.949123	3.39718e-05
Mccc2	-0.650563	3.46632e-05
Pfn1	0.756645	3.46632e-05
Mpz	-1.41709	3.46632e-05
Ces1d	-0.844217	3.47053e-05
Sorbs1	-0.592546	3.48928e-05
Slco2b1	-0.726689	3.48928e-05
Gatm	0.727444	3.49709e-05
Tmem106a	0.857727	3.51452e-05
Ttyh3	0.663101	3.51452e-05
Chrdl1	-1.15495	3.55642e-05
Fry	-0.681524	3.58776e-05
Nr1d2	-0.93197	3.60311e-05
Mturn	-1.15746	3.72216e-05
Sfn	1.33485	3.76935e-05
Tubb4a	-1.13846	3.80756e-05
Txn1	0.915198	3.81233e-05
Col4a3	-1.30408	3.81505e-05
Pif1	1.1639	3.83747e-05
C1qtnf5	1.19971	3.84502e-05
Pla2g16	-0.929909	3.89708e-05
Prc1	1.0597	3.92296e-05
Csrp2	0.99827	3.98688e-05
Zbtb16	-1.07637	4.00212e-05
Pak3	-0.798643	4.03989e-05
Echdc1	-0.703647	4.05472e-05
Derl3	2.01839	4.05472e-05
Gprc5a	2.08855	4.06142e-05
Calm2	-0.66045	4.06562e-05
Ftl1	0.685135	4.06562e-05
Gid4	-0.611461	4.06562e-05
Slc22a3	-1.39077	4.10436e-05
Arhgap45	0.64968	4.16897e-05
Rbfox3	-1.99156	4.17666e-05
C1qtnf7	-0.856942	4.18331e-05
Pla2g15	0.506564	4.19185e-05
Rhobtb1	-0.662972	4.19221e-05
Jam2	-0.668041	4.22739e-05
Btc	-1.07509	4.32699e-05
Tspan2	-0.683188	4.34009e-05
Lypd3	1.00637	4.42533e-05
Mylk	-0.660609	4.5085e-05
Tspo	0.812656	4.52912e-05
Nr3c1	-0.763959	4.56305e-05
Selp	0.947754	4.56971e-05
Cyp7b1	1.10029	4.63732e-05
Gm4070	1.50912	4.67557e-05
Scin	-0.786782	4.71282e-05
Vgll3	-0.658631	4.7365e-05
Tlr6	1.17973	4.74692e-05
Stard3	0.827029	4.74815e-05
Gnai2	0.541637	4.81445e-05
Adipoq	-1.11672	4.82964e-05
Kctd11	0.931463	4.8669e-05
Mrap	-1.22735	4.87811e-05
Ncaph	0.947703	4.94497e-05
Fndc1	-0.945474	4.96868e-05
Il1f8	1.32039	5.00031e-05
Kif4	0.907116	5.03423e-05
Arhgef2	0.57	5.03515e-05
Sh3tc1	0.723845	5.07332e-05
Car8	-1.42323	5.08437e-05
Irak2	0.617599	5.15437e-05
Gbp3	1.66188	5.18411e-05
Lpcat4	0.877135	5.19434e-05
Dcakd	0.627793	5.1998e-05
Eif2ak2	1.37821	5.1998e-05
Ptges	1.01219	5.21422e-05
Apcdd1	-0.661795	5.42433e-05
Cd209d	-0.694399	5.44807e-05
Ncapd2	0.767684	5.44936e-05
Fos	1.34096	5.65327e-05
Mn1	-0.966042	5.76265e-05
Pigg	-0.61017	5.76307e-05
Cib2	-1.05784	5.7948e-05
Prag1	0.87863	5.7948e-05
Dkk2	-1.09012	5.82289e-05
Irs3	-1.07471	5.85213e-05
Rnf114	0.807983	5.85254e-05
Chaf1a	0.800545	5.92502e-05
Ppard	0.990867	5.93093e-05
Kcna6	-1.06361	6.22593e-05
Tmem37	0.960583	6.26538e-05
Rnf170	-0.593633	6.31611e-05
Coro7	0.524886	6.31611e-05
Ephb2	0.793481	6.37995e-05
Cyp2f2	-1.10086	6.38597e-05
Esr1	-0.887413	6.50181e-05
Add3	-0.707727	6.55267e-05
Slc25a48	1.23729	6.56014e-05
Slc9a6	-0.506113	6.61814e-05
Hspa2	-0.716935	6.67727e-05
BC030336	-0.771202	6.70913e-05
Ifi207	1.2355	6.76065e-05
Klf15	-1.23486	6.95564e-05
Elf3	1.42526	6.9903e-05
Larp6	-0.809262	7.01932e-05
Armcx1	-0.661021	7.03114e-05
E2f7	1.61564	7.05572e-05
Smoc1	-1.00242	7.05572e-05
N4bp1	0.558762	7.12112e-05
Mx2	2.65867	7.24833e-05
Ncr1	1.54715	7.27455e-05
Gsta3	-1.18891	7.31743e-05
Necap2	0.467104	7.33775e-05
Dlg2	-0.711958	7.65602e-05
Gm5414	2.96182	7.69241e-05
Jak3	0.597297	7.75123e-05
Negr1	-1.23989	7.75123e-05
Gpd1	-1.09365	7.88925e-05
Col4a4	-1.43882	8.04746e-05
Smim3	0.93172	8.09109e-05
Pcp4l1	-0.823648	8.09109e-05
Zfp2	-1.04173	8.09109e-05
Ifitm3	1.00408	8.19178e-05
Rap1gap2	0.980945	8.262e-05
Phf11d	2.16816	8.34165e-05
Gpc6	-0.835745	8.41579e-05
Parp14	1.42949	8.49056e-05
Abcd3	-0.556591	8.58251e-05
Vit	-1.27787	8.59894e-05
Panx1	0.612976	8.60339e-05
Dsg2	-0.769822	8.64594e-05
Arrdc3	-0.690865	8.65813e-05
Csk	0.497153	8.68152e-05
Hbegf	1.52641	8.68152e-05
Trex2	1.19644	8.74976e-05
Zfp867	-0.783898	8.76603e-05
Lgi1	-1.26461	8.76603e-05
Sh3d19	-0.593013	8.91347e-05
Col27a1	0.818929	9.03441e-05
Phlda2	1.90396	9.07164e-05
Ralb	0.586601	9.12603e-05
Noct	0.758285	9.1779e-05
Arpc2	0.492219	9.36036e-05
Eno2	0.937867	9.4303e-05
Mgst2	1.32808	9.43949e-05
Gpc4	-0.64477	9.47822e-05
Lbp	0.852086	9.50605e-05
Mup17	-3.04664	9.64419e-05
Mb21d1	0.775167	9.66374e-05
Lgals12	-1.10061	9.66374e-05
A530064D06Rik	1.66128	9.69446e-05
Tle6	1.03544	9.80608e-05
Pmepa1	0.985426	9.84017e-05
Itga7	0.939171	9.88759e-05
Twf1	0.894923	9.9382e-05
Rcc2	0.50567	9.96244e-05
Mpc1	-0.621921	0.000104715
Cdh4	-0.849578	0.000105971
Dok3	1.04369	0.000106476
Zfp973	-3.01616	0.000106476
Dio2	1.1596	0.000106476
Batf	1.12685	0.000109011
Clca3a1	-0.635205	0.000109511
Aldh1a7	-1.09691	0.000109674
Lce1h	1.04273	0.000111316
Vnn1	-1.19184	0.000112152
F830045P16Rik	-1.69348	0.000112384
Dpep2	1.01081	0.000113728
Osr2	-0.788189	0.000115036
Irf9	0.947454	0.00011549
Card10	-0.502319	0.000115553
Rfc2	0.575737	0.000116323
Ctrl	2.86115	0.000117578
Cav2	-0.698125	0.000117728
Cyp2j6	-0.655317	0.000118557
Ifi208	2.4692	0.000118907
Kif18b	1.18506	0.000120993
Tanc1	-0.45296	0.000122621
Camkk1	-0.705461	0.000124218
R3hdml	2.95247	0.000124871
Shmt2	0.513437	0.00012968
Il7	-0.971383	0.000130233
Acot7	0.697442	0.000131283
Asprv1	0.746926	0.000132067
Cdca5	1.14593	0.000132752
Stat3	0.560192	0.000135776
Ednrb	-0.75846	0.00013682
Mbp	-0.711805	0.00013682
Itpk1	0.746847	0.000136927
Skap2	0.451686	0.000137067
Pcsk6	-0.62413	0.000137182
Dcn	-0.676672	0.000138894
Ccdc149	-0.965017	0.000138948
Prrx2	0.913163	0.000141861
Ocln	-0.703034	0.000141861
Aadacl4	-0.635367	0.000144939
Urah	1.3311	0.00014556
Cgref1	-0.548781	0.000150102
Egln3	0.856988	0.00015092
Rarres2	0.894004	0.000150928
Ccl9	1.05558	0.000151071
Cep55	1.10041	0.000153309
Csgalnact2	-0.733955	0.000153309
5430427O19Rik	1.28029	0.000153455
Plekhg4	2.51711	0.00015379
Dbf4	1.10104	0.00015379
Rgs20	0.978089	0.000155052
Homer3	0.847411	0.000157272
Inhba	1.33513	0.000158466
Rnf122	0.901224	0.000158675
Bgn	0.589544	0.000159827
Ptprj	0.809048	0.000162222
P4hb	0.483171	0.000164503
Shcbp1	1.06535	0.00016625
Skint10	-1.25824	0.00016625
Gmfg	0.802063	0.00016686
BC117090	2.90093	0.000169975
Fbln2	0.866061	0.00017099
Enpp5	-0.854029	0.000171455
C130079G13Rik	-1.14699	0.000172997
Notch4	0.866549	0.000173185
Oxtr	-0.910726	0.000173897
Slc16a7	-0.878509	0.000174779
Ptpn14	-0.871921	0.000178038
Daxx	1.02355	0.000178085
Pcmtd2	-0.622912	0.000178706
Sdcbp	0.530351	0.000183788
Zfp704	-0.851426	0.000184252
Lyz1	1.21071	0.000190476
Slc34a2	0.903719	0.000191108
Gpr162	1.16952	0.000191108
Cd82	-0.685611	0.000191552
Col6a3	1.0052	0.000192284
Spin4	-1.06818	0.000194532
Ehd4	0.523149	0.000195267
Arhgap17	0.517213	0.000195435
Bmp2	-0.612182	0.000195437
Raver2	-0.879246	0.000196741
Melk	0.817707	0.000196741
Ppp1r15a	0.999244	0.000196749
Il23a	1.77792	0.000202366
Pappa2	-1.38331	0.000202671
Lhx6	0.888421	0.000202671
Lce1m	-0.905315	0.000202671
Spred3	1.38588	0.000202671
Cd5	1.18669	0.000202853
Nmu	2.82502	0.000203766
Tmem132c	-0.972514	0.000204882
Zfyve9	-0.485139	0.000209297
Ebi3	1.19741	0.000210513
Tbx5	-0.990873	0.000210513
Tmem8b	-0.980335	0.000210513
Fgd2	0.723677	0.00021052
Paip2b	-0.558356	0.000211904
Rgs5	0.551182	0.000212895
Ppic	-0.441546	0.000213161
Gnai1	-0.530798	0.000215646
Klhl7	-0.71489	0.000216087
Zyx	0.631864	0.000216087
Txndc5	0.525903	0.000217557
Ptpn6	0.76078	0.000217557
Clic5	-1.46366	0.000217557
Nkd1	-0.758449	0.000217557
Ifngr2	0.576925	0.000217557
Kcnab1	-1.24195	0.000217557
Shisa5	0.805547	0.000219365
Hk1	0.471853	0.000228578
Rhob	0.533584	0.000240674
Galk1	0.534715	0.000241395
Il1f9	0.750133	0.000241535
Creb5	-0.861303	0.000244184
Entpd2	-0.780174	0.000246185
Trim14	1.33305	0.000246186
Itm2a	-1.25162	0.000247669
Ifi202b	1.28996	0.000247669
Myadm	0.690153	0.000249302
Fut1	-0.743276	0.000253526
Arhgap27	0.451712	0.000253889
Rmnd5a	-0.656978	0.000257178
Tmem135	-0.528262	0.0002585
Myh14	-0.717301	0.0002585
Zfp955b	-0.739014	0.0002585
Ranbp1	0.544638	0.000258632
Ttc22	1.25012	0.000261082
Arhgef26	-0.85286	0.000262542
Kif26b	1.03697	0.00026464
Chtf18	0.988768	0.000265716
Ddx28	0.621298	0.000265765
Scarf1	0.906724	0.000269568
Gja5	1.07847	0.000273793
Ctnnal1	-0.476077	0.000274868
Atl2	-0.404104	0.000277237
Abhd14b	-0.7589	0.00027868
Pitpnm3	1.31462	0.00028268
Gm9733	2.10748	0.000283771
Gbp5	1.54884	0.000284294
Avpr1a	-0.624023	0.000284945
P3h1	0.610393	0.000284964
Btk	0.77401	0.000286051
Serinc2	0.909991	0.000287766
Rab5c	0.562431	0.000287926
Tpcn2	0.880492	0.000289132
Prkar2b	-0.776625	0.000292761
Tmem138	0.818913	0.000292761
Gm12250	2.29707	0.000296373
Hapln1	-1.98735	0.000298121
Pkig	0.787813	0.00029926
Gm13178	-0.878287	0.000302643
Stac2	0.720282	0.000304532
Baalc	1.70478	0.000304688
Clps	2.84727	0.000305856
Coro1b	0.488144	0.000308399
Cldn3	-1.16655	0.000309456
Zdbf2	1.50186	0.000309866
Pira1	1.13474	0.000310226
Rdh1	-0.526171	0.000311146
Eef1akmt4	0.801154	0.000312754
Prelid1	0.695887	0.000313213
Flt3	0.76794	0.000313312
Adamts18	1.8424	0.000313312
Slamf9	1.62067	0.000313425
Ahrr	-0.760949	0.000315017
Apmap	-0.427675	0.000319706
Uba7	1.07172	0.000320567
Zrsr1	-0.668105	0.000322232
Ssbp4	0.572147	0.000324429
Kif14	1.09593	0.000326324
Krt23	-0.784275	0.000327673
P4ha3	2.74322	0.000327673
Nrcam	-0.793242	0.00032998
Sla	0.790703	0.000330362
Rcc1	0.758403	0.000330967
Mcm7	0.475712	0.000333879
Tshr	-1.08116	0.000337812
Ifi204	1.38475	0.000338155
Pvr	0.871443	0.000340439
Slco1a5	1.67604	0.000342621
Slc9a3r1	0.733428	0.000343923
Olfm2	0.984369	0.000343923
Pon1	-1.31584	0.000344759
Ncapg	0.953384	0.000345683
Plce1	-0.960525	0.000346548
Nuak2	0.795823	0.000353568
Klhdc1	-1.21753	0.000354432
Rabep1	-0.594543	0.000354973
Lrrn3	-0.967738	0.000355725
Sucla2	-0.499411	0.000356173
Dpp4	-0.866276	0.000356972
Hmox2	0.528794	0.000360632
Inpp4b	-0.755685	0.000364773
Cenpe	1.04586	0.000367768
Zdhhc13	0.635769	0.000368982
Gpr18	1.17569	0.000373373
Ebf2	-0.862726	0.000373671
Tstd3	0.641171	0.00037533
Nppb	2.27908	0.00037533
Mcam	0.577346	0.00037533
Cobl	-0.662407	0.00037533
Heyl	0.917643	0.000375382
Trpv2	0.727313	0.000375382
Cdkn3	1.18282	0.000377136
Ddx39	0.733473	0.000377136
Lilrb4a	1.94402	0.000377237
Oas1b	1.73802	0.000380453
Steap1	2.46058	0.000380967
Myh9	0.627265	0.00038411
Abtb2	-0.630069	0.000385207
Klf9	-0.890873	0.00038643
Abcg3	0.864835	0.000387541
Ltb	0.756338	0.000388256
Dynlt3	-0.37542	0.000388324
Tdrp	-0.894891	0.000391522
Oaf	0.69133	0.000392215
Plcb4	-0.816403	0.000396209
Camta1	-0.555277	0.000400919
Gls	-0.555391	0.000404508
Rinl	0.642488	0.000404963
Krt77	-0.873718	0.000407378
Taf7	-0.614013	0.000407484
Crlf2	0.953886	0.000408606
Tap1	0.712206	0.000413743
Ifitm1	1.01056	0.000414792
Dnal1	-0.862575	0.000415308
Sf3b4	0.562549	0.000416774
Tm7sf3	-0.47412	0.000417381
Sh3bgrl3	0.676586	0.000424962
Gm5431	1.36791	0.000425944
1700017B05Rik	0.608024	0.000431387
Ckap2	0.809941	0.00043373
Itih5	-0.882858	0.000439337
Napsa	0.715438	0.000441075
Islr	-0.763282	0.000442959
Myrip	-1.01753	0.000444306
Fosl1	1.99373	0.000444834
Arpc4	0.515946	0.000447402
Slc16a6	0.838329	0.000451865
Nusap1	0.753514	0.000452252
Phyhip	-0.693564	0.000455406
C1qtnf1	-0.59199	0.000456405
Cyp39a1	-0.661521	0.000456845
Ltbp4	-0.647851	0.00045879
Me2	0.681894	0.00045879
Stra6l	1.74826	0.000459477
Cdc25c	1.11248	0.000460989
Tmtc4	-0.567726	0.000464225
Mrgprb3	-1.3438	0.000464503
Fgf18	-0.835957	0.000465758
Eda	-0.955383	0.000467143
Cdr2l	0.590586	0.000470272
Slc6a9	-0.500539	0.000472326
Efemp1	-0.664382	0.000488824
Rbms3	-0.748149	0.000491166
Myh8	2.38368	0.000494268
Dbp	-1.0214	0.000496801
Mtmr11	-0.476802	0.000497598
Kazald1	-1.07781	0.000497862
Pcmtd1	-0.53608	0.000501912
Cela3b	2.76422	0.000502174
Rasa2	-0.63435	0.000507031
Sspn	-0.954569	0.00050716
Atf3	1.14086	0.000509415
Renbp	0.492114	0.000512244
Fbxl3	-0.54802	0.000516396
Fam167b	1.33172	0.000516757
Dok2	0.860045	0.000518448
Spag5	1.02257	0.000521455
Fam13a	-0.878008	0.000526865
Synj2bp	-0.478349	0.000529235
Cnn1	-0.946218	0.000531505
Il18r1	-0.714564	0.000531888
Cnot3	0.423004	0.000536338
Cwf19l2	-0.643673	0.000537438
Plxnd1	0.721637	0.000541794
Ifi44	2.62608	0.000541794
Clstn1	-0.431986	0.000544105
Lrrtm3	-1.43702	0.000544921
Ifi27l2a	1.34566	0.000544966
Jchain	-1.82738	0.00054674
Serpina12	-0.646938	0.000546829
Prr13	0.635186	0.00055004
Cd28	1.2712	0.00055004
Acadm	-0.589779	0.000553252
Lysmd2	-0.524956	0.000553252
Tmem88	0.886132	0.000554107
Ercc1	0.890341	0.000555286
Rnase4	-0.504863	0.000558214
Trim34a	1.66783	0.000562285
Grb2	0.430396	0.00056451
Fabp5	1.16381	0.000567851
Ckap4	0.887372	0.000569889
Teddm3	0.990396	0.000570983
Nudt5	0.576066	0.000577065
Tmprss4	0.784882	0.000578935
Col1a1	-0.658243	0.00058546
Gstm5	-0.578071	0.000588307
Hsf2	-0.668061	0.000588956
Col8a2	-0.688465	0.000591217
Icam2	0.7687	0.000594138
Nccrp1	0.759745	0.000594929
Pdgfrl	-0.693587	0.000598395
Armcx2	0.621057	0.000598431
Sp140	1.03185	0.00060179
Lyl1	0.792367	0.000602148
Midn	0.587278	0.000607148
Tmem65	-0.400458	0.000607467
Ppp2r2b	-1.64121	0.000608621
Sparcl1	-0.439105	0.000608621
Epb41l5	-0.662888	0.000614207
Hmga2	1.2624	0.00061721
Fasn	-0.559412	0.000620298
Zfp958	-0.752131	0.000624106
Dlgap5	1.11176	0.000632921
Car5b	-0.578743	0.000632921
Plekhb2	0.499215	0.000639012
Bcat1	0.617089	0.000655783
Trip13	0.907853	0.00065627
Pbk	0.81448	0.000663385
Ssbp2	-0.530589	0.000663385
Pla2g4b	1.32088	0.000670065
Shpk	-0.815114	0.000681528
Nfkb2	0.521979	0.000682448
Thap2	-0.578854	0.000683535
Ppp1r3b	0.783221	0.000683535
Slc22a5	-0.700592	0.000684625
Ikzf2	-0.823933	0.000693154
Cd209a	-0.870694	0.000697193
Ifi203	1.31901	0.000698088
Zbtb4	-0.601833	0.000701925
Ltbp3	-0.360439	0.000711158
Stxbp6	-0.821259	0.000711158
Fgfr4	-0.639651	0.000716405
Lig1	0.66225	0.00071656
Nrg1	2.32598	0.00072227
Serpinb1b	2.22108	0.000723142
Rps6kb2	0.694571	0.000727017
Cat	-0.496616	0.000727365
Gngt2	1.06108	0.000732786
Glmp	0.451833	0.000735705
Wdr1	0.536947	0.000740573
Slamf6	1.78604	0.000740616
Fam20c	0.829583	0.000741128
Pdha1	-0.572367	0.000741128
Myo1g	0.892685	0.000742139
Efnb2	-0.424581	0.000743212
Ss18	-0.366585	0.000744694
Sec62	-0.505472	0.000751407
Vegfa	0.627265	0.000752136
Mob4	-0.424091	0.000752736
Rdx	-0.591525	0.000755294
Furin	0.570806	0.000758413
Pdpn	1.0757	0.000763789
Marveld2	-0.722249	0.000774302
Lce1l	-0.713997	0.000776308
Prl2c3	2.68128	0.000776409
Spats2l	1.06487	0.000777532
Tuba1c	0.788504	0.000781041
Cd209g	-0.745599	0.000781041
Ddias	1.22296	0.00078415
Sgo2a	1.21852	0.000785462
Pnliprp1	2.68493	0.000785462
Slc25a23	-0.717127	0.000786867
Nr1d1	-0.654687	0.000787427
Sass6	1.05659	0.000791279
Dusp14	0.688823	0.000791282
Ccr7	1.43109	0.000794382
Klra18	2.5307	0.000799987
Fzr1	0.436919	0.000813663
Ptx3	1.79822	0.000814795
Pogk	-0.473975	0.00081788
Mif	0.754292	0.000819694
Cpb1	2.57456	0.000821061
Gm1673	2.0453	0.000834218
Frmd8	0.469771	0.000835796
Arhgef5	-0.459147	0.000836593
Fanci	0.949913	0.000838987
Actg1	0.428094	0.000838987
Cd40	1.18751	0.000845216
G6pc2	2.6722	0.000848431
Procr	0.758508	0.000852057
Slamf8	1.18965	0.000853226
Jup	0.719858	0.000857501
Akap7	-0.755146	0.000857501
Ttc28	-0.57275	0.000859051
Fam180a	-0.750033	0.000859478
Abcc4	-0.742582	0.000859478
Plekhm1	0.563724	0.000870844
Ube2n	0.429773	0.000879429
Pi16	-0.979768	0.000881013
Frem2	-0.866527	0.00088544
Ap1s1	0.68261	0.000889825
Sap30	0.755462	0.000890318
Nckap5l	0.65025	0.000893755
Irx1	-0.561168	0.000893755
P2rx4	0.530204	0.000893755
Ogfr	0.859806	0.000899137
Siah1a	-0.460418	0.000900971
Cmklr1	0.68487	0.000900971
Mkl1	0.377195	0.000906906
Mpo	-0.90551	0.000925387
Bop1	0.467399	0.000929408
Prkag2	-0.432492	0.00093477
Mmp1b	2.64003	0.000938423
Slc7a5	0.58227	0.000947177
Lonp2	-0.359404	0.000951028
Pom121	0.576391	0.00096493
Wdr13	-0.39741	0.000975699
Rnf13	-0.508007	0.000993558
Tmem164	-0.414563	0.000996565
Batf2	1.37136	0.000998954
Cry2	-0.723244	0.000998954
Rnf19b	0.61149	0.00100622
Lnx1	-0.702668	0.00101396
Car9	1.46775	0.00101919
Ccnd2	-0.722276	0.00102005
Bdh2	-0.876693	0.00102946
Btla	1.18848	0.00102966
Kcnip4	-2.28315	0.00102999
Cyp2b23	-1.30242	0.00103232
Mgl2	-0.961996	0.00103232
Dio3	2.41526	0.00103698
Cfh	-1.0255	0.00103872
Pla2g3	-0.803422	0.00104085
Dnaaf3	1.27765	0.00104623
Sgo1	0.8377	0.00104628
Decr1	-0.538781	0.00104765
Podnl1	2.14647	0.00104765
Psmb10	0.846895	0.00105244
Plk3	0.91853	0.00105632
Lipe	-0.658219	0.00106156
Arl5c	1.01195	0.00106471
Prkg1	-1.40282	0.00108038
Pla2r1	-0.770754	0.0010858
Tifa	0.59765	0.0010858
Scai	-0.887914	0.0010858
Tpm3	0.718229	0.00109245
Them5	0.677904	0.00110285
Chml	-0.750495	0.00110377
Fst	-0.491142	0.00110504
Rgs6	-1.12581	0.00110548
Pde2a	0.354039	0.00110735
Adam33	-0.80093	0.00111282
Glrb	-1.1803	0.00111282
Pold4	0.604056	0.00111607
Cd36	-0.632402	0.00112075
Ttll12	0.489868	0.00112558
Aldh16a1	0.552798	0.0011278
Chga	1.35721	0.0011278
Lmf2	0.351223	0.00112947
Bin3	0.444795	0.00112997
Boc	-0.566463	0.00113368
Rnf26	0.546765	0.0011372
Dcstamp	1.9506	0.0011372
Lrrn4cl	-0.941905	0.0011372
Arhgef1	0.385113	0.0011425
Aspa	-1.14751	0.0011425
Traip	1.04333	0.00114675
Bax	0.618465	0.00115121
Gm14325	-0.627893	0.00116082
Sssca1	0.628776	0.00117446
Etfa	-0.391737	0.00118045
Slc25a37	0.657344	0.00118217
Arhgdia	0.452784	0.00121069
Timp2	-0.555652	0.00121116
Chaf1b	0.626919	0.00121116
Actr3	0.458163	0.00121204
Rpl41	0.726813	0.00121476
Ckap2l	0.786854	0.00121658
Cyb5b	-0.350354	0.00122094
Gbp8	1.41224	0.00123525
Susd3	1.00309	0.00124013
Ift20	-0.59883	0.00124198
Lyve1	-0.962175	0.00124575
Selenbp2	-1.93163	0.00125104
Rsbn1l	-0.612405	0.00125379
Rnase6	0.879899	0.00125379
Matr3	-0.4417	0.00125379
Gcnt4	-0.617335	0.00125379
Bcl2	-0.720031	0.00125792
Htatsf1	-0.510322	0.00126383
Ppm1a	-0.365476	0.00126383
Arpc1b	0.444402	0.00126581
Cd8b1	2.51347	0.00126782
Stc1	1.0664	0.00126956
Slc38a3	-1.57909	0.00127387
Dtx3l	1.2178	0.00127932
Try4	2.57902	0.00128479
Cdh9	-2.38892	0.0012857
Rnf31	0.617716	0.00129685
Dmd	-0.945139	0.00129742
Col4a1	0.611933	0.00131995
Lpin1	-0.766415	0.00132449
Sipa1	0.502644	0.00132864
Rnf149	0.58053	0.00133331
Tmie	-1.03563	0.00133792
Tmem229a	-0.92921	0.00133986
Zfp612	-0.871402	0.0013404
Glis3	1.08488	0.00134227
Pcyt1b	1.39447	0.00134227
Card14	-0.759245	0.00135966
Ephx1	-0.637381	0.00135966
Gba	0.485469	0.00135966
Uchl1	2.13356	0.00136799
Cldn19	-1.33649	0.00138619
Cpne2	0.530983	0.00138888
2610008E11Rik	-0.589993	0.00138888
Ptbp1	0.476351	0.00138888
Vps37b	0.62872	0.00139026
Prelid2	1.21321	0.00140339
Isg20	1.19223	0.00140765
Tnk1	-0.546852	0.00140964
Tfe3	0.41833	0.00141223
Tob1	-0.522134	0.00142674
Rasal3	0.905087	0.00142674
Foxo1	-0.478542	0.0014288
Grk6	0.364154	0.00142974
Gbp2	1.13227	0.00143215
Gldn	-0.588625	0.001434
Slit1	1.80864	0.0014342
Igfbp6	-0.757912	0.00143963
Pml	1.13545	0.00144204
Ccdc47	-0.406369	0.00144349
Rin3	0.607332	0.0014442
Hist1h2ap	1.76764	0.00145449
Tlr8	0.976881	0.00145723
Clec2g	1.14926	0.00146133
Cd207	-0.770721	0.0014636
Eci1	-0.670606	0.00146838
Etv6	0.522004	0.00147304
Lgi4	-0.464633	0.0014743
Icam1	0.517794	0.00148199
Arpc3	0.419922	0.00148741
Fam103a1	-0.395544	0.00148741
Adamts20	-1.52549	0.00149393
Arl6	-0.591723	0.00150082
Fyn	-0.408255	0.00150535
Sebox	-1.20737	0.00150956
Cmpk2	2.08001	0.00152514
Zfp677	-0.952282	0.00153664
Igf2	1.3209	0.00154372
Tmem254c	-1.73291	0.00154861
Cd48	0.635607	0.00154912
Atp9a	-0.401599	0.0015523
Thbs1	1.17767	0.00156617
Nrn1	-0.686977	0.00156742
Tcf19	0.603384	0.00157505
Pfkl	0.779541	0.0015946
Slc7a10	-0.948186	0.00161495
Arid3a	0.760189	0.00163296
Hnmt	-0.768731	0.00163622
Pcp4	-1.64839	0.00164749
Hsdl1	-0.510618	0.00165314
Mcm5	0.792082	0.00165393
Cntfr	0.647057	0.00166468
Lsamp	-1.07632	0.00167152
Tm6sf1	0.552811	0.00167152
Uhrf1	0.744315	0.00167773
A630001G21Rik	1.11531	0.00167942
Lamc2	1.64529	0.00168594
Upf2	-0.434486	0.00168594
Cyb561a3	0.485934	0.00168594
Map9	-0.831369	0.00169092
Gmnn	0.860785	0.00170603
Enpp2	-0.634263	0.00170603
Bmp5	-1.86642	0.00171288
Insig2	-0.464821	0.00172541
Nfasc	1.1285	0.00172541
Vezf1	-0.636939	0.00172844
Kdm1b	-0.453028	0.00173311
Cbr3	0.804651	0.00175177
Man2b1	0.526687	0.00176723
Pla2g4e	1.30491	0.00178111
Ddb2	-0.600548	0.00178685
AW549877	-0.569305	0.0017905
Arhgap25	0.55126	0.00179853
Gpr165	-2.19262	0.00179853
Ptprz1	1.33988	0.00179886
Ifit3	2.47038	0.00180666
Zfp318	-0.532933	0.0018104
Pfkfb2	-0.623987	0.0018104
Capns1	0.408502	0.0018114
Neu1	0.47654	0.00181232
Egfr	-0.538053	0.00181367
Pm20d2	-0.915728	0.00182006
Klhl13	-0.710976	0.00182533
Aldh1b1	0.847155	0.00182557
Tnmd	-1.01825	0.00182885
Fbxo45	-0.544612	0.00183431
Uri1	-0.322431	0.00184167
Slamf7	1.11116	0.00184451
Plscr4	-0.83617	0.0018535
Mrgprb2	-1.59959	0.00185478
Lgr4	-0.702545	0.00185793
Pkib	-0.720795	0.00186479
Actb	0.536638	0.00186997
Eml5	-0.842797	0.00187932
Angpt2	0.587319	0.00188065
Trappc6b	-0.433333	0.00188463
Tbc1d16	-0.497833	0.0019127
Car4	1.5615	0.00191387
Atp6v0a1	0.354473	0.00191387
Cenpt	0.655409	0.00191877
Tmem100	-0.942517	0.00192348
Pf4	0.728104	0.00192348
Gdpd2	-0.602378	0.00193187
Wfdc21	-0.931648	0.00193261
Lrig1	-0.468964	0.0019381
Cnppd1	0.378979	0.0019381
Ptpn23	0.427728	0.0019381
Ablim3	-0.675743	0.0019381
Dpyd	-1.09051	0.0019522
Lce3a	2.51312	0.001964
Id4	-0.517834	0.00196497
Adap1	0.644327	0.00196566
Sptbn1	-0.597588	0.00199419
Akr1a1	0.487079	0.00199619
Tpm4	0.455245	0.00199767
B3gnt8	0.743057	0.00199805
Hhex	0.672066	0.00201533
Snn	0.644469	0.00201623
Apobr	0.670192	0.00201755
Chmp3	-0.359798	0.00201755
Myo1d	-0.50962	0.00203372
Ctsd	0.459299	0.00203823
Myl6b	1.62083	0.00204436
Nxt2	-0.730325	0.00204511
Fundc1	-0.371198	0.00205334
Tgfb2	-0.918012	0.00205635
Scnn1a	0.572591	0.00207304
Nr4a3	1.15996	0.00207963
Marveld1	-0.503308	0.00208004
Gpc3	-0.718492	0.00208004
Nubp1	0.504836	0.00208223
Vrk3	0.462979	0.00209884
Dip2c	-0.655141	0.00210725
Ska1	1.1733	0.00212552
Klra2	1.88902	0.00213986
Srpx	-0.412742	0.00213986
Retreg1	-0.431363	0.0021619
Lztfl1	-0.439059	0.0021619
Aox1	-0.930561	0.00216506
Psg28	2.48666	0.00217126
Pank3	-0.773202	0.00217265
Ccnd3	0.51026	0.00217722
Znfx1	1.09601	0.00219504
Ston2	0.840859	0.00219504
Ifit2	2.18115	0.00220048
Npr2	-0.562025	0.00220171
Ttc38	-0.550695	0.00220202
Bmi1	-0.480678	0.00222594
Bola2	0.919751	0.00223042
Dnajc21	-0.477822	0.00223042
Rps6ka4	0.677005	0.00224582
Rhof	1.089	0.00224582
Tnxb	-0.475245	0.00224896
Ccdc50	-0.629616	0.00224896
Fam126b	-0.697267	0.00224918
Cyr61	0.645593	0.00225258
Prkcd	0.411935	0.00226877
Slfn10-ps	1.68271	0.00229459
Grb10	0.509647	0.00229992
Ifih1	1.26433	0.00229992
Sucnr1	-1.12254	0.0023014
Slc6a20a	1.32905	0.0023014
Clec5a	1.05771	0.00231066
Serping1	-0.386921	0.00231066
Dusp8	-0.654639	0.00231104
Utrn	-0.730256	0.00231104
Pln	-1.59485	0.00233335
Npnt	-0.637482	0.00234212
Mad2l1	0.622091	0.00234224
Gm4951	1.47944	0.00234347
Ccni	-0.423992	0.00236706
Ifitm10	0.76245	0.00238376
Aebp1	-0.532013	0.00239239
Ifitm6	-1.31499	0.00239356
Esd	0.55749	0.00239356
Ric3	-1.35012	0.00239446
1810041L15Rik	1.01783	0.00239665
Ms4a2	-1.13501	0.00240885
Il4i1	0.903038	0.00242588
Il10	1.65962	0.00244463
Rab3d	-0.32494	0.00244463
Arl8a	0.381987	0.00244616
Nrd1	-0.364464	0.00245006
Ldah	-0.379339	0.0024559
Dsg1b	1.04134	0.0024559
Akt1	0.329203	0.00246287
Tln1	0.42512	0.00246936
Amotl1	-0.623289	0.00248357
Plbd1	0.532613	0.00250913
Hsh2d	2.34303	0.00251996
Itprip	0.615014	0.00252151
Pdzd2	-0.549756	0.002526
Mrpl19	0.402136	0.00253797
Zfp383	-0.701106	0.00255048
Zmym5	-0.518912	0.0025531
Olfm4	2.41569	0.00256897
Tspan11	0.450839	0.00256897
Ifit1bl2	2.30364	0.00257933
Orm1	-0.713776	0.00258278
Myo9b	0.537833	0.00259126
Crls1	-0.442542	0.00260927
Idh3b	-0.527386	0.00260927
Twf2	0.581111	0.00262627
Psrc1	0.673329	0.00263595
Rad51ap1	0.876612	0.00263735
Adamts2	-0.579929	0.00263866
Rnh1	0.500099	0.00264143
Bhlha9	-2.44867	0.0026436
Scgb1b27	2.07703	0.0026436
Nek7	-0.434255	0.00265221
Nlgn1	-2.32497	0.00265583
Hmmr	0.863288	0.00265725
Dazap1	0.432238	0.00267214
Pptc7	-0.593364	0.00267542
Kif13a	-0.542966	0.00270571
Cdkl2	-0.505617	0.00272654
Zfp185	0.51707	0.00272654
Reg1	2.44355	0.00272654
Cd84	0.868032	0.00273709
Pth1r	-0.449477	0.00273889
Nmi	0.715327	0.00273889
Prodh	-0.565394	0.0027458
Serinc1	-0.474358	0.00275665
Tbc1d10b	0.401086	0.00275908
Xpo6	0.400963	0.00278088
Ier5	0.491917	0.00278522
Clrn3	2.43772	0.00281026
Snx3	0.449647	0.00284727
Irf1	0.657285	0.00288583
Cd59a	-0.60925	0.00289618
Ankrd35	-0.427088	0.00292779
Necab3	-1.24301	0.00294604
Ackr2	-0.9422	0.00294613
Tnfaip8l3	-0.813099	0.00295324
Ercc6l	0.979314	0.00295559
Pilrb2	1.30201	0.00295794
Pprc1	0.51996	0.00300759
Kcnj16	-1.34201	0.00302031
Cnr1	-1.15576	0.00302031
Sh2d3c	0.757635	0.00303582
Runx3	0.669243	0.00304047
Rnd1	0.986479	0.00304151
Tmod2	-0.900684	0.00304151
Sema4c	0.462561	0.00304176
Plod3	0.615842	0.00305028
Smarca2	-0.554962	0.00305028
Ptk2b	0.499587	0.00305192
Hdac5	-0.403797	0.00305557
Vav2	0.50494	0.00305557
Ankfy1	0.556139	0.00305557
Adam11	0.90376	0.00305557
Agfg2	-0.492373	0.00309529
Tmem198b	0.584095	0.00311262
Lipn	-0.788304	0.00311964
Mpdz	-0.752837	0.00313927
Ntn1	-0.603363	0.00314589
Ddx24	0.545073	0.00315299
Slc18b1	-0.53414	0.00315299
Nsf	0.426367	0.00315299
Camk2n1	-1.11132	0.00315299
Naaladl2	-1.08022	0.00315299
Tead2	0.546342	0.00315992
Zfp955a	-0.579248	0.00316061
Pfkfb4	0.689286	0.00316278
Ppp2r2c	-0.733077	0.0031822
Sod3	0.656283	0.00319849
Abcd1	0.515763	0.00320059
Tnfaip8	-0.326054	0.00321191
Myl9	-0.666427	0.00321566
Nptx1	-0.827758	0.00322194
Pcbp1	0.410901	0.00322544
Nup62	0.342182	0.00322544
Ncstn	0.354945	0.00322858
Hist1h2ao	-1.9596	0.00323252
Cytip	0.592781	0.00323495
Trim24	-0.488013	0.00324874
Asns	0.743225	0.00324874
Fgf7	-0.701573	0.00325238
Rab28	-0.391474	0.00325271
Gpx2	0.935009	0.00325271
Ifi213	2.31157	0.00326526
Zfp119b	-0.946299	0.0032849
Sst	2.40748	0.00328569
Adm	0.756665	0.00328569
Vkorc1l1	-0.308138	0.00328623
Efhd1	-1.0449	0.00328623
Slc5a3	-0.758987	0.00329767
Morc4	0.673729	0.00330519
Pdlim4	0.659941	0.00330519
Adgre4	-0.830824	0.00331523
Zfp960	-0.70271	0.00334486
Serpina5	-1.54799	0.00334486
Yipf6	-0.500231	0.00334972
Tmem47	-0.723204	0.00335504
Eepd1	-0.894573	0.0033718
Mark4	0.523757	0.0033718
Shc2	-0.502727	0.00339411
Vim	0.485648	0.00341624
Ccpg1	-0.499884	0.00341837
Nxph4	0.908423	0.00343186
Ints6l	-0.518515	0.00343625
Dsn1	0.853149	0.00343971
Ikzf1	0.739231	0.00344165
Epn1	0.439304	0.00346943
Slc39a14	0.852041	0.00348327
Nptx2	-0.874702	0.00348327
Cdk17	0.64132	0.0034841
Kcnq2	2.39345	0.00349928
Nfxl1	0.558764	0.00351058
Ndc80	0.952259	0.0035125
Fam149b	-0.405678	0.0035125
Naglu	0.523155	0.00352943
Skint5	-1.07731	0.00352943
Ppm1b	-0.478311	0.00352976
Mfrp	2.26756	0.00353215
Clmp	-0.327036	0.00353706
Card11	1.06552	0.00355836
Tbc1d13	0.441545	0.00356618
Hlf	-1.05759	0.0035782
Irf4	-0.847554	0.00359821
Tmem30b	-0.387819	0.00362019
Thrb	-0.583989	0.00363745
Ptpn1	0.407153	0.00364206
C2cd2l	0.408664	0.00367733
S1pr5	-0.433134	0.00368511
Zfp825	-0.595885	0.00368511
Car2	1.28236	0.00370018
Ube2s	0.544554	0.00371951
Gng12	-0.394124	0.00372207
Zfp91	-0.335188	0.00373218
Tor3a	0.993316	0.00374019
Lilra6	1.38047	0.00374019
Dlc1	-0.594831	0.00374019
Ldhb	-0.57741	0.00374369
Kcnj8	-0.582016	0.00376414
Gins2	0.569533	0.00376688
Mgst1	-0.577112	0.0037911
Snx8	0.431343	0.00379979
Cap1	0.402655	0.00381103
Usb1	0.636969	0.00381975
Pdp1	-0.572952	0.00383498
Ppy	2.37401	0.00383729
Trim46	1.2443	0.00384585
Tmem165	0.431609	0.00385277
Naip5	0.945522	0.00385277
Ppl	-0.41997	0.00387052
Narf	-0.470759	0.00389101
Ddx60	1.34874	0.00389835
Tmem176a	0.550315	0.0038997
2510009E07Rik	-0.513648	0.00390266
Lamc3	-0.773016	0.00390611
Abhd3	-0.772139	0.00390989
Fam71a	2.3677	0.00391874
Klk11	0.758404	0.00393063
Ptpn18	0.752678	0.00394065
Cttnbp2	-1.04972	0.00394176
Mapk6	0.833886	0.00394436
Arhgef10	-0.580909	0.00396421
Psmd11	0.439721	0.0039664
Cep164	0.389502	0.0039664
Gpc1	0.724713	0.00396793
Mcee	-0.501937	0.00398385
Pdzrn3	-0.458256	0.00400409
Col24a1	1.59024	0.00402235
Raver1	0.430994	0.00403124
Pcnp	-0.33397	0.00404684
Zdhhc18	0.424264	0.00406176
Gpat3	-0.888288	0.00408362
Gpnmb	0.698983	0.00408838
Map7	-0.403353	0.00410997
Mis18bp1	0.846024	0.00411098
Rnf19a	-0.470025	0.00411732
Tle3	0.39179	0.00411732
Cks1b	0.684009	0.00412637
Pcdhgc5	1.76994	0.00413064
Xlr	-0.83165	0.00413089
Tceal7	1.35629	0.00414419
Casp12	-0.574022	0.00416275
Kdm6b	0.49785	0.00419867
Jag2	-0.448014	0.00421773
Tprg	0.587033	0.0042484
Itga4	0.908568	0.00425034
Zfp719	-0.667124	0.00425369
Fbxo9	-0.380456	0.00425809
St6galnac4	0.690582	0.0043105
Zbtb14	-0.420015	0.0043235
Lxn	0.495879	0.00432687
Bcam	-0.436102	0.00432729
Fkbp7	-0.459051	0.00432824
Cxcl12	0.719759	0.00435678
Plcg2	0.49709	0.00436768
[truncated: 15,665 more rows]

## Sheet: BWvBC
Symbol	log2FoldChange(Back_Wound/Back_Control)	Padj
Krt6b	10.5177	0
S100a9	6.25034	1.82586e-206
Krt6a	5.29252	8.07693e-203
S100a8	7.0899	2.48221e-200
Krt16	7.33918	1.33562e-196
Gjb6	5.55666	1.65064e-194
Gjb2	5.69532	7.04103e-193
Rptn	4.13975	1.01211e-190
Myh3	6.99353	7.62838e-153
Slpi	5.42486	3.56934e-149
Actc1	6.18717	5.70179e-143
Serpine1	5.58996	1.99304e-140
Tnc	4.83184	1.21465e-138
Ccl3	6.99641	5.60964e-135
2610528A11Rik	8.61822	4.71346e-133
Sprr2h	4.22951	2.80382e-119
Cd14	3.70263	3.82823e-112
Cxcl2	11.0205	1.29837e-110
Tubb6	2.26152	1.04102e-105
Hdc	4.5767	6.80399e-102
Ccl4	7.89524	7.32039e-95
Fabp5	2.23914	4.92859e-94
Degs2	4.65829	3.22457e-91
Mmp13	5.14125	2.01456e-80
Aqp3	2.29723	2.77951e-79
Fetub	4.81681	4.02613e-77
Junb	1.82871	4.04924e-77
Akr1b8	1.93984	2.70264e-75
Arg1	3.25887	4.7089e-73
Col12a1	2.79736	1.32452e-72
Nlrp3	4.67222	1.06544e-70
Mlf1	-3.15067	2.73789e-69
Ptgs2	4.48663	2.19769e-67
Ier3	2.54866	2.86447e-67
Cox6a2	-2.88814	1.40574e-63
Osm	6.34858	2.60235e-63
Tmprss11g	4.95787	3.02805e-63
Tnni1	5.54113	5.37169e-63
Mylk4	-3.55602	1.51395e-62
Col8a1	2.30959	3.55734e-62
Apobec2	-3.40467	1.08403e-60
Pfkl	1.46544	1.08403e-60
Pygm	-2.79746	1.59145e-60
Neu2	-2.77928	1.7002e-60
Atp2a1	-2.68991	2.12788e-60
Fbxo32	-1.96536	8.63889e-59
Il1b	6.93915	1.76017e-58
Cxcl5	8.44135	2.90478e-57
Dclk1	1.99295	5.54399e-57
Acod1	7.58178	1.83795e-55
Tmod4	-2.58953	2.11947e-55
Car3	-2.57782	1.15521e-54
Fam162a	1.74719	1.38737e-54
Eno1b	1.90006	2.05736e-54
Atp1b2	-1.44805	2.47542e-54
Trem1	7.95736	9.29155e-54
Tmem38a	-2.45863	2.5855e-53
Cemip	4.72692	2.72175e-53
Eno1	1.72909	2.74614e-53
Gpr35	3.28503	3.14672e-53
Cpxm1	2.28453	6.12776e-53
Basp1	2.00514	1.31788e-52
Srgn	3.04952	1.58556e-52
Nt5dc2	1.66624	1.21491e-51
Plaur	2.84278	1.45859e-51
Rpl3l	-2.98808	1.72833e-51
Galnt6	2.58145	1.74745e-51
Myoz1	-2.51201	6.46128e-51
Hmox1	2.04818	6.74142e-51
Cd44	1.4165	8.34753e-51
Wisp1	2.49895	1.40102e-50
Ccr1	2.75945	1.58518e-50
Fitm1	-2.53153	3.53847e-50
Mmp19	1.98937	4.90136e-50
Tnf	3.82166	7.85272e-50
Cxcr4	2.28009	2.45552e-49
Art1	-2.42343	6.86378e-49
Col5a3	2.23063	8.24135e-49
Scn4b	-3.04949	1.63401e-48
Cxcl3	8.47007	1.74197e-48
Ppp1r3a	-3.06071	4.25388e-48
Gm5416	7.4564	1.77836e-47
Cd93	1.55562	1.87937e-47
Ramp1	-2.15092	1.96852e-47
Ccrl2	3.53552	2.15585e-47
Kcna7	-3.35655	2.55434e-47
Il33	2.68519	6.30382e-47
Mest	3.50964	3.91771e-46
Fhl2	3.08503	4.50859e-46
Acta1	-2.26345	5.27685e-46
Prkaa2	-2.34842	6.09199e-46
Ppp1r3c	-2.65696	5.16123e-45
Txlnb	-3.24649	1.44695e-44
Timp1	3.19186	3.26077e-44
Gsto1	1.42426	3.31525e-44
Plod2	3.48087	4.62799e-44
Sprr1b	5.97457	1.03401e-43
Sypl2	-2.05393	1.58776e-43
Tnnc2	-2.19552	1.79721e-43
Aqp4	-4.01286	2.40902e-43
Adam8	2.98426	2.59613e-43
Nfkbid	3.43426	3.62553e-43
Lamc2	2.19395	3.66042e-43
Tnnt2	3.1767	4.98527e-43
Ppp1r1a	-2.73512	8.46752e-43
Itga5	1.70901	1.40564e-42
Stfa2	6.75898	1.58657e-42
Nes	2.34345	1.59777e-42
Tnnt3	-2.33737	2.1516e-42
Cxcl1	5.73306	2.39776e-42
Slc2a4	-2.58496	2.43679e-42
Rragd	-2.26161	4.91308e-42
Mylk2	-3.1702	5.26098e-42
Ttn	-2.67281	6.04063e-42
Pgam2	-2.60957	8.22164e-42
Aff3	-1.24089	1.77425e-41
Sorcs2	1.77959	2.62164e-41
Adamts4	3.26497	2.68785e-41
Mmp8	4.46576	4.87342e-41
Tcap	-2.8856	7.35258e-41
Treml4	5.48164	1.21749e-40
Ckm	-2.48748	1.98298e-40
Eno3	-2.32242	2.27182e-40
Nek6	1.54674	2.39381e-40
Lmod1	-2.31639	2.9059e-40
Stfa2l1	7.18322	1.14232e-39
Ckmt2	-3.23153	1.51535e-39
Crabp1	2.64854	2.88853e-39
Tnni2	-2.43307	4.08137e-39
Sptb	-2.25274	7.52885e-39
Pla2g16	-1.28746	1.22991e-38
Adssl1	-2.31431	1.73028e-38
Uox	7.79839	2.77376e-38
Gm5483	7.80404	3.98426e-38
Klf9	-1.45305	4.4862e-38
Pde4dip	-2.34762	7.76286e-38
Loxl3	2.41668	1.20733e-37
Slc20a1	1.85849	1.76594e-37
Atp1a2	-2.44589	2.64151e-37
Sgca	-1.88418	3.27309e-37
Smox	1.65331	5.0441e-37
Camk2a	-1.6809	7.68338e-37
Smco1	-2.89675	9.05224e-37
Krt14	1.93309	1.13434e-36
Pvalb	-2.50178	1.38002e-36
Plin4	-1.71316	4.58776e-36
Lilr4b	2.67824	4.82794e-36
Tnnc1	6.01534	5.2602e-36
Mylpf	-1.69809	8.12529e-36
Eef1a2	-2.06628	8.73423e-36
Tcea3	-2.08903	1.74733e-35
Stim1	-0.971867	2.47951e-35
Mybph	3.17774	4.97757e-35
Lrrc14b	-2.6641	5.12836e-35
Slc2a3	2.45717	5.38701e-35
Mstn	-2.96128	6.54602e-35
Coq10a	-2.15784	1.59967e-34
Csf3r	3.20725	2.07123e-34
Ctxn3	-2.34331	3.32498e-34
Marcksl1	1.86713	3.48955e-34
Thbs1	1.97518	3.49422e-34
Cox8b	-2.88326	5.03593e-34
Myoz3	-2.33624	5.39525e-34
Tpm2	-2.09414	5.50249e-34
Ldb3	-2.62325	6.14444e-34
Rbp2	2.53704	1.00254e-33
Atp1b1	-1.83711	1.68241e-33
Scn4a	-2.2917	2.40793e-33
Slc11a1	2.29665	3.35317e-33
Casq1	-1.86488	3.43594e-33
Phkg1	-2.62824	4.01123e-33
Dhrs7c	-2.40782	4.82685e-33
Ckap4	1.08699	5.32963e-33
Tubb2a	1.37852	6.44796e-33
Cox7a1	-3.05012	7.80156e-33
Tubb2b	1.94105	1.28419e-32
Upp1	3.22893	1.37385e-32
Pkia	-2.47371	1.3925e-32
Ky	-2.70473	1.49834e-32
Ak1	-1.52399	2.00004e-32
Fpr1	4.97503	2.30528e-32
Myoc	-3.28901	3.44749e-32
Gpr65	3.11525	3.56592e-32
Tmod1	-1.93673	5.14041e-32
Cmya5	-2.52786	5.31274e-32
Nos2	3.80215	5.31274e-32
Adam12	2.66749	7.0264e-32
Tubb3	4.8487	7.36842e-32
Pfkm	-2.37043	7.55375e-32
Myh1	-2.83064	8.26258e-32
Mybpc2	-1.93879	1.04492e-31
Rtn2	-2.13226	1.22096e-31
Sprr2e	4.03732	2.39308e-31
Tbx15	-1.09196	2.80838e-31
Slc25a4	-1.91967	3.41244e-31
P4hb	0.791924	3.58295e-31
Ncf4	1.87137	4.17812e-31
Col18a1	1.13986	4.24845e-31
3425401B19Rik	-2.81044	5.11963e-31
Cd300c2	2.83054	6.95894e-31
Gpx1	1.0371	7.05794e-31
Tpx2	1.63274	7.51028e-31
Mcemp1	3.29554	1.36282e-30
Csrnp1	2.13064	1.51013e-30
Tmem52	-2.35117	1.6299e-30
Pla2g4d	7.1298	2.17277e-30
Plpp7	-1.74737	2.17528e-30
Wfdc1	-2.0511	3.2443e-30
Lamb1	1.07004	3.80286e-30
Srpx2	2.28162	3.82276e-30
Ndrg2	-1.82038	4.70367e-30
Col4a3	-2.49318	5.53242e-30
Akr1d1	6.82917	1.11426e-29
Skint10	-1.64283	1.19332e-29
Lynx1	-1.50776	1.21468e-29
Grb14	-1.67274	2.18365e-29
Lgals1	1.13965	2.39624e-29
Ryr1	-2.01264	3.20739e-29
Kcnj11	-2.07062	3.40628e-29
Ptprn	3.89442	3.79752e-29
Pdpn	1.48262	3.97226e-29
Asb10	-2.99513	4.91126e-29
Zfp651	-1.19472	5.64852e-29
Adamts15	2.27485	6.34892e-29
Trdn	-2.613	6.95251e-29
Myadm	1.1211	7.74816e-29
Adgre1	1.34406	1.20183e-28
Lcp2	1.67948	1.44211e-28
Lmcd1	-1.9343	1.46888e-28
Fsd2	-2.08616	1.52334e-28
Abcc3	1.35888	1.56088e-28
Krt15	-0.845193	1.76241e-28
Myom1	-2.34535	2.0321e-28
Efemp2	2.0306	2.06033e-28
Synpo2	-1.96211	2.30824e-28
Srl	-1.84813	2.66297e-28
Csf3	6.99367	3.06039e-28
Asb11	-2.95747	3.10354e-28
Asb14	-2.83696	3.31667e-28
Ppp1r15a	1.54396	3.47146e-28
Klhl38	-3.01332	4.54221e-28
Vcam1	1.7932	5.51209e-28
Tpm1	-1.63009	6.20195e-28
Ptx3	3.37537	6.37885e-28
Ripk3	1.91803	1.2934e-27
Glipr2	1.91006	1.68385e-27
Ero1l	1.36186	2.20121e-27
Abca8a	-1.94657	2.3789e-27
Emilin1	1.53523	2.44543e-27
Spp1	4.82171	2.76024e-27
Hrasls	-2.5812	4.14656e-27
Pnmal2	2.9386	4.86612e-27
Mmp10	4.86461	5.40335e-27
Mthfd1l	1.93587	5.55592e-27
Slc8a3	-2.53095	6.22388e-27
Neb	-2.30114	9.21836e-27
Lilrb4a	2.75873	1.09972e-26
Myl1	-2.08574	1.4379e-26
Fmnl1	1.46485	1.4379e-26
Adm	1.76007	1.658e-26
Chpt1	-1.53181	1.70665e-26
Gpr176	2.72343	1.80259e-26
Coq8a	-2.10162	2.05246e-26
Endou	2.20849	2.65757e-26
Hhatl	-2.56594	3.58407e-26
Col4a6	-1.38902	3.78796e-26
Slc2a1	1.55139	4.15046e-26
Kcnq5	-2.33296	4.18172e-26
Nr1d1	-1.21048	4.46239e-26
Lrrc17	1.80728	4.94798e-26
Smarcd3	-1.53007	5.19886e-26
Samsn1	3.09767	5.19886e-26
Tmprss11b	6.53924	7.70894e-26
Col4a4	-2.12426	8.40371e-26
Pmaip1	1.99057	9.50139e-26
Obscn	-2.38189	1.05274e-25
Cldn23	-1.48216	1.05274e-25
Mybpc1	-2.4309	1.06602e-25
Myh9	1.07061	1.2701e-25
Tnfaip6	2.65723	1.80993e-25
Rorc	-2.35315	1.95189e-25
Cdh13	-0.965735	1.95849e-25
Pgam1	1.18942	2.681e-25
Krt17	1.58325	2.77934e-25
Itgax	1.81538	2.77934e-25
Hrc	-1.9921	2.93824e-25
Itgam	1.95503	3.13777e-25
Fbn2	2.33984	3.29694e-25
Gsn	-1.42523	3.96034e-25
Nat8l	1.20454	4.3631e-25
Synm	-1.97914	4.37296e-25
Myot	-2.58058	4.37296e-25
Inpp5d	1.63157	4.97319e-25
Jph2	-1.82742	5.04119e-25
Ltb	1.86855	5.43179e-25
Actg1	0.705798	5.65493e-25
Usp13	-2.25855	7.02544e-25
Vcan	1.4626	7.5457e-25
Plin1	-1.7851	7.81354e-25
Cmbl	-1.98598	8.32435e-25
Dapl1	-1.64249	1.0734e-24
Cxcr2	2.78154	1.10207e-24
Cacna1s	-1.88196	1.21437e-24
Agl	-1.43169	1.32944e-24
Tarsl2	-1.58738	1.38235e-24
Ada	1.92144	1.95291e-24
Lmod3	-1.89669	1.9885e-24
Kcnc1	-3.15513	2.06804e-24
Slc25a12	-1.31642	2.06847e-24
Lrrc39	-2.38928	2.1664e-24
Ywhah	0.795621	2.1712e-24
Nfkb2	0.939041	3.09331e-24
C3ar1	2.232	3.35329e-24
Hcar2	1.56889	3.36964e-24
B4galnt1	1.27682	3.37711e-24
Ifitm1	1.70766	3.8032e-24
Bcl3	1.53693	4.2706e-24
Saa3	6.27201	4.32931e-24
Speg	-1.9545	4.98628e-24
Has3	2.88128	5.24154e-24
Aldoa	-1.51136	5.59749e-24
Fyco1	-1.14928	5.87482e-24
Cgn	-1.25325	6.64707e-24
Retnlg	4.04297	6.70644e-24
Cfd	-2.15582	6.76637e-24
Tfpi2	1.88419	7.25877e-24
Ghr	-1.09951	7.55869e-24
Cd24a	1.00617	8.17996e-24
Tnnt1	3.26104	9.85166e-24
Il4ra	1.90175	9.90193e-24
Uck2	1.50981	1.01012e-23
Pinlyp	1.86236	1.17584e-23
Fbln2	1.29919	1.21219e-23
Kbtbd12	-2.24283	1.27102e-23
Sh3bgr	-2.3561	1.34621e-23
Tcf23	3.95651	1.63594e-23
Ptpn3	-1.37239	1.955e-23
Reck	-1.15265	2.40301e-23
Snx5	0.848684	2.72357e-23
F10	3.71328	2.74749e-23
Kif21a	-1.39385	3.10747e-23
Ass1	2.09299	3.73455e-23
Casq2	2.13678	4.03545e-23
Pdk2	-1.94818	4.98943e-23
Sfn	1.42343	5.58368e-23
Vasp	1.0676	5.58464e-23
Tmtc1	-1.83109	5.87536e-23
Mypn	-1.88144	5.87536e-23
Fhl3	-1.62992	6.08866e-23
Cpxm2	-1.93724	6.19453e-23
Zfp36	1.2962	7.11146e-23
Crhr2	-2.43098	7.87477e-23
Bmp4	-1.32645	7.95244e-23
Car12	1.65301	8.69609e-23
Clec4d	6.15311	9.2096e-23
Bcl2l11	1.38191	1.03546e-22
Plek	2.10831	1.30674e-22
Abcd2	-1.60736	1.35684e-22
Tes	1.30272	1.38772e-22
Fscn1	1.51598	1.51172e-22
Clcn1	-2.73567	1.75133e-22
F7	3.76721	1.84177e-22
Fam83a	2.22827	2.19918e-22
Noct	1.30604	2.73459e-22
Hlf	-1.4774	2.94378e-22
Cotl1	1.76656	2.99489e-22
Myo1f	2.01853	2.99927e-22
AB124611	2.44953	3.21797e-22
Itm2a	-1.73297	3.55937e-22
Fam131a	-1.54725	4.78102e-22
Vldlr	-1.28036	4.81267e-22
Slc24a3	-1.37872	5.06499e-22
Myadml2	-2.15988	5.22827e-22
Clic5	-2.21551	5.40481e-22
Pla2g7	1.92796	5.47278e-22
Prob1	-1.38425	6.34789e-22
Glt8d2	-2.33405	7.40967e-22
Mrgpra2b	5.79621	7.67731e-22
Fam57b	-2.0995	8.20639e-22
Kbtbd13	-2.43087	8.98909e-22
Lat2	1.84117	9.83516e-22
Me3	-2.57425	1.12646e-21
Ablim2	-2.05561	1.12809e-21
Egr1	1.3339	1.24472e-21
Wdr1	0.800365	1.28801e-21
Plk1	1.85548	1.35926e-21
Cpt1b	-2.50349	1.55779e-21
Klhl33	-3.05002	1.62691e-21
Csta1	1.79076	1.79189e-21
Vav1	2.07202	1.82353e-21
Fxyd1	-1.50595	2.14715e-21
Gyg	-1.43225	2.75474e-21
Fem1a	-1.12116	2.92505e-21
Fgr	2.68396	3.00799e-21
Apoc2	4.09059	3.0137e-21
Slc15a3	2.55964	3.44658e-21
Scn1b	-1.2579	3.88006e-21
Kpna2	1.16742	3.94116e-21
Mpc1	-1.10502	4.21363e-21
Msn	1.07883	4.65319e-21
Bin2	1.81047	5.25322e-21
Tmem182	-1.98943	5.25919e-21
Gpr132	2.13974	8.71085e-21
Gsta4	1.8516	8.71446e-21
Otud1	-1.25522	8.87699e-21
Kpnb1	0.65943	9.094e-21
Macrod1	-1.57797	9.54999e-21
Kcnj2	-1.5473	9.57355e-21
Klhl31	-1.75957	9.57355e-21
Serpina3c	-1.7495	9.87562e-21
Omd	-1.67689	1.00723e-20
Rnf149	0.989888	1.06231e-20
Gpx3	-1.3555	1.14234e-20
Fos	2.61116	1.26293e-20
Idh3a	-1.24828	1.33405e-20
Tmem233	-2.56567	1.42106e-20
Tppp	-1.41984	1.43005e-20
Csrp2	1.46509	1.45258e-20
Pdia5	1.10256	1.57432e-20
Lpin1	-1.42511	1.57669e-20
Ptp4a3	-1.91411	1.66173e-20
Dmd	-1.79746	1.67167e-20
Car14	-2.92219	1.7545e-20
Mlxipl	-2.53512	2.04168e-20
9330159F19Rik	-2.20212	2.12628e-20
Ctsd	0.886617	2.23342e-20
Fhl1	-1.73891	2.26933e-20
Slc38a3	-2.78238	2.87108e-20
Asb12	-2.46289	3.11164e-20
Ptpn21	-1.15677	3.13924e-20
Camk2b	-1.90558	3.15068e-20
Jph1	-1.97529	3.46078e-20
Cacna2d1	-1.87675	3.83246e-20
Ccr5	2.27154	4.12459e-20
Snai3	-2.57631	4.12459e-20
Trem3	5.80399	4.16687e-20
Perm1	-1.83796	4.61797e-20
Hfe2	-2.07229	4.73834e-20
Teddm3	1.46521	4.95984e-20
Smpx	-2.0064	5.32387e-20
Serpinb3a	2.58565	5.40397e-20
Smtnl1	-2.44584	5.51029e-20
Capn3	-2.3528	6.20787e-20
Cyth4	1.47914	6.30765e-20
Cd300lb	2.07673	6.30765e-20
Fgfr2	-0.891499	6.73236e-20
Adipoq	-1.42215	7.4226e-20
Sirpb1b	3.37225	8.4459e-20
Cd59a	-0.963826	8.96216e-20
Trp53inp2	-0.748313	8.97205e-20
Tlr2	1.41627	9.20008e-20
Myl6b	2.27994	9.22796e-20
Atf3	2.38675	1.04733e-19
Ano5	-1.83732	1.06571e-19
Cd84	1.75164	1.07837e-19
Rnf123	-1.03972	1.16772e-19
Cfl1	1.19774	1.42159e-19
Zfp641	-2.5757	1.49604e-19
Apol6	-1.70353	1.73556e-19
Tigar	-1.60762	1.93373e-19
Zbtb4	-0.688619	2.1193e-19
Fam184b	-2.52857	2.43057e-19
Ndrg1	1.18964	2.49813e-19
Nipsnap2	-1.34833	2.87286e-19
Rilpl1	-1.33031	3.12005e-19
Steap1	3.66036	3.13207e-19
Slc43a2	0.853284	3.18743e-19
Il1rl1	2.25054	3.51561e-19
Cdhr1	5.32814	3.56391e-19
C5ar1	1.54827	3.66005e-19
Nos1	-2.7563	3.8008e-19
Col24a1	2.99879	4.00311e-19
Pknox2	-1.56644	4.10248e-19
Stac3	-1.99048	4.2757e-19
Slc39a14	1.46824	4.58769e-19
Socs3	1.72537	4.63188e-19
Tnmd	-1.74915	4.63783e-19
Sh2d5	3.23727	4.65777e-19
Lyn	1.53473	4.88127e-19
E2f6	-1.19428	4.92705e-19
Enah	1.48602	5.4172e-19
Hspb6	-2.23546	7.0717e-19
Net1	-0.812477	7.53297e-19
Atp1a1	1.00688	7.74856e-19
Apobec1	2.03811	8.62073e-19
Wipf3	-1.85208	9.33251e-19
Adgre5	1.28576	9.44197e-19
Mmp11	1.95341	9.93332e-19
Krt77	-1.44504	1.03627e-18
Lrrc15	3.51544	1.1248e-18
Cry2	-0.904622	1.15295e-18
Fzd4	-1.66373	1.47408e-18
Sox6	-1.47691	1.47408e-18
Stom	0.99702	1.81527e-18
Trim2	-1.32081	1.85525e-18
Tnfrsf23	1.45027	1.87e-18
Smim3	1.52543	1.95769e-18
Tgfb2	-1.40714	2.24656e-18
Adamtsl5	-0.981094	2.33467e-18
Pgk1	0.784844	2.34027e-18
Tmem176b	0.85946	2.59522e-18
Chsy1	1.02115	2.68078e-18
Ecm2	-1.63195	2.91408e-18
Adm2	3.9185	2.9747e-18
Hdac5	-0.654189	2.97752e-18
Fech	-0.745438	2.97752e-18
Cdo1	-1.80593	3.82547e-18
Smyd1	-1.78496	3.86404e-18
Gmpr	-1.95447	3.8823e-18
Efhd2	1.28082	4.04893e-18
Pik3r5	1.76411	4.07068e-18
Got1	-0.71707	4.18589e-18
Bub1b	1.41938	4.25493e-18
Wnk2	-1.48095	4.806e-18
Fbxo40	-1.97569	4.9457e-18
Sprr1a	1.68388	5.57428e-18
Lst1	2.82839	5.57428e-18
Dnajb5	-1.21196	5.95103e-18
Sorbs1	-1.12695	6.00994e-18
Gys1	-1.46014	6.79389e-18
Lcp1	1.59408	6.89496e-18
Tnfrsf1b	1.8199	7.63842e-18
Scin	-0.864957	7.85385e-18
Nckap1l	1.59742	7.93908e-18
Fxyd5	1.49134	8.36523e-18
Fbxo31	-1.3002	9.2881e-18
Mmp12	2.30884	9.32201e-18
Mefv	2.98456	1.0769e-17
Tacc3	1.42466	1.09235e-17
Ppara	-1.40687	1.16164e-17
Cidec	-1.98737	1.36974e-17
Glrx	1.38191	1.39087e-17
Myom2	-1.98873	1.39087e-17
Trim54	-1.7979	1.66574e-17
Mn1	-1.36002	1.72644e-17
Agbl1	-3.3284	1.74093e-17
C6	-1.60345	1.76521e-17
Phospho1	-1.17576	1.97241e-17
Shisa4	-1.56891	2.19088e-17
Eno2	1.93482	2.23525e-17
Lmod2	-2.00732	2.32639e-17
Dpep2	1.19486	2.34072e-17
Gpd1	-1.61771	2.47259e-17
Runx1	1.20531	2.50057e-17
Mettl21c	-3.12804	2.60275e-17
Il1f9	1.03664	2.6176e-17
St3gal3	-1.25046	2.75486e-17
Arrdc3	-0.783506	2.75486e-17
Glipr1	1.81929	2.79799e-17
Rbm38	-1.5593	2.82652e-17
Alpk3	-2.1112	2.89121e-17
Pdia4	1.00882	3.0177e-17
Lmnb1	1.3066	3.18577e-17
Atp6v1b2	0.954683	3.27734e-17
Cd300a	1.92083	3.37136e-17
Fyb	1.66446	3.39025e-17
Hsp90aa1	0.761003	3.40815e-17
Chchd10	-1.61402	3.63218e-17
Abra	-2.71503	3.64155e-17
B430306N03Rik	4.09026	3.67817e-17
Ftl1	0.976178	3.76853e-17
Sbno2	1.0276	3.8944e-17
Il10rb	1.05371	4.09847e-17
Cd300ld	2.30277	4.11116e-17
Adcy9	-0.939017	4.23546e-17
Sec31b	-2.03268	4.40285e-17
Pcolce2	-1.5937	4.72495e-17
Msr1	2.70632	5.27478e-17
Lrrc20	-1.40445	5.7127e-17
Phyhip	-0.969209	6.5455e-17
Sox21	-0.864751	7.68991e-17
Pdgfrl	-1.52046	7.83167e-17
Fosl1	3.57165	7.88445e-17
Tpm4	0.769327	8.29077e-17
Ptges	1.24706	8.29077e-17
Hbegf	1.76257	8.52877e-17
Bst1	1.94254	8.6686e-17
Gsdmd	1.25715	8.67002e-17
Il10ra	1.79338	8.73893e-17
Arhgap4	1.89006	9.32465e-17
Clec4a1	1.74327	9.96556e-17
Abcb4	-2.5556	1.09793e-16
Tnn	2.14434	1.15581e-16
St8sia5	-2.8141	1.16322e-16
Sirpa	1.17942	1.22482e-16
Asb2	-1.57419	1.25591e-16
Phkb	-1.40137	1.31599e-16
Cdc20	1.26975	1.32942e-16
Slc6a4	-1.27794	1.45396e-16
Flna	0.745496	1.71048e-16
Prkg1	-2.18578	1.73119e-16
Mgarp	4.4522	1.77817e-16
Ctsb	1.09294	1.812e-16
Cuedc1	-1.16862	1.95988e-16
Pck1	-1.92104	1.96633e-16
Igsf3	1.56994	2.14583e-16
Fam49b	0.975616	2.20905e-16
Ppp1r18	1.16194	2.36442e-16
Il1rn	1.30071	2.37257e-16
Camkk1	-1.01372	2.46164e-16
Myo18b	-1.6646	2.61637e-16
Lama2	-1.17912	2.73409e-16
Kcnj16	-2.49242	2.83825e-16
Aldh3a1	-0.937043	2.90476e-16
Acot7	1.13871	3.38916e-16
Twf1	1.10215	3.50786e-16
Tmem176a	0.981043	3.76708e-16
Actb	0.806272	3.89963e-16
Wdr62	1.45404	3.9323e-16
Parvg	1.66413	3.97896e-16
Aox1	-1.47781	4.00012e-16
Dnajc27	-1.6336	4.06567e-16
Ube2b	-0.914415	4.14085e-16
Ralb	0.793328	4.31416e-16
Prep	0.844376	4.31416e-16
Stx11	1.72819	4.42432e-16
Gm5150	3.73596	4.50629e-16
Adhfe1	-2.13897	4.70735e-16
0610009O20Rik	-0.950817	4.71433e-16
Kazald1	-1.70016	4.87772e-16
Phtf2	-1.59893	4.91486e-16
Clec4a2	1.67874	5.53208e-16
Gstm1	-0.905558	6.10231e-16
Ly9	2.24154	6.1156e-16
Ppm1j	-1.98572	6.43774e-16
Mlip	-1.72258	6.84329e-16
Rhog	1.12931	6.94171e-16
Ccng1	-1.25234	7.61622e-16
Sptlc2	0.849568	7.61622e-16
Me2	1.11501	7.89318e-16
Hif1a	1.02695	7.96051e-16
Gsap	1.31232	8.04461e-16
Il18rap	2.64402	8.9247e-16
Dpt	-1.09466	9.4264e-16
Stab1	1.33423	9.60381e-16
Chchd3	-0.832997	9.70828e-16
Bcat1	0.920309	9.98976e-16
Sparc	-1.27918	1.0516e-15
Klra2	3.63776	1.06384e-15
Fpr2	3.20018	1.10252e-15
Shisa2	-1.28241	1.12468e-15
Angptl1	-1.2993	1.14343e-15
LOC100038947	2.85869	1.17233e-15
Pdia6	0.923481	1.21624e-15
Gadd45b	1.51442	1.42053e-15
Lcn2	2.37108	1.53661e-15
P2rx6	-2.3764	1.55251e-15
Slc6a9	-0.718263	1.56002e-15
Cd82	-0.688118	1.76457e-15
Tlr1	2.33534	1.76464e-15
Serpinb6c	1.31416	1.80252e-15
Adgra3	-1.05058	1.88245e-15
Coq9	-1.25845	2.09371e-15
Pde4d	-1.62164	2.16817e-15
Coro1a	1.52037	2.36853e-15
Rgmb	-0.838201	2.44354e-15
Ttc22	1.19991	2.47916e-15
Actn2	-2.05974	2.48584e-15
Ddit4l	-1.68782	2.53026e-15
Sema6c	-1.38051	2.56784e-15
Atp6v0e2	-1.13807	2.71089e-15
Igf2bp2	1.93526	2.74479e-15
Cand2	-1.42865	2.84294e-15
Axin2	-0.982153	3.03783e-15
Ndufa6	-0.912216	3.18765e-15
Itgb2	1.85202	3.18765e-15
Ube2c	1.50387	3.50059e-15
Atp5j	-0.71212	3.67407e-15
Isl1	-2.08404	3.8957e-15
Cacnb1	-1.28487	4.60508e-15
Klk6	2.92034	4.72296e-15
Vamp1	-1.60964	4.77564e-15
Txn1	1.01487	5.28937e-15
Npy1r	-1.81628	5.37839e-15
Gla	1.91753	5.44373e-15
Nr4a3	2.53785	6.03196e-15
Csgalnact1	1.35306	6.08781e-15
Lypd3	1.10497	6.35063e-15
Abcc9	-1.3892	7.04256e-15
Kif22	1.47258	7.14855e-15
Rcsd1	-0.92807	7.50768e-15
Ptgis	2.09064	7.61238e-15
Mymk	4.51825	7.83757e-15
S100a1	-1.0666	8.54666e-15
1700017B05Rik	0.92962	8.8644e-15
Inhba	2.17078	8.87723e-15
Mettl22	-1.41926	9.56362e-15
Acadm	-0.883204	9.5885e-15
Cyp4f18	4.41721	9.94212e-15
Gsdmc2	4.55239	1.03293e-14
Aco2	-1.23481	1.03806e-14
Hk3	1.82833	1.03903e-14
Klk8	1.49912	1.05511e-14
Pstpip1	1.53904	1.05785e-14
Pon1	-2.40135	1.05922e-14
Apbb1ip	1.21122	1.06303e-14
Ms4a4a	2.17696	1.06303e-14
Esd	0.635601	1.08289e-14
Lgals12	-1.69782	1.18088e-14
Mtfp1	-1.85949	1.25221e-14
Gsta1	1.96762	1.35649e-14
Aspn	-1.16894	1.41158e-14
Dbf4	1.16857	1.41885e-14
B3gnt5	2.67509	1.46112e-14
Dsg1b	1.2999	1.46458e-14
Dusp2	1.62188	1.47804e-14
Opcml	-1.82507	1.50698e-14
Birc5	1.64775	1.57039e-14
Cdk1	1.52718	1.74818e-14
Lgmn	1.70047	1.78237e-14
Ptprj	1.08849	1.81826e-14
Ar	-1.0579	1.82006e-14
Smoc2	-1.15707	1.87712e-14
Ano9	-0.885344	1.88036e-14
Bche	-1.29502	1.9094e-14
Adcy1	-1.34692	1.93956e-14
Pgd	0.700935	1.97815e-14
Arl11	1.59744	2.05112e-14
Sema3d	-1.7107	2.17054e-14
Npr2	-0.938326	2.23719e-14
Fndc1	-1.40173	2.28965e-14
Qpct	-1.27424	2.2984e-14
Cyp2s1	1.25197	2.30703e-14
Tmem51	1.2821	2.34161e-14
Klk13	3.87868	2.41114e-14
Ppp2r3a	-1.17924	2.41114e-14
Steap2	1.80217	2.45567e-14
Cnksr1	-0.974704	2.5181e-14
Tyrobp	1.53736	2.58073e-14
Mafb	1.25685	2.64498e-14
Car2	2.22463	2.72357e-14
Ccl5	2.99217	2.8745e-14
Snta1	-1.20215	2.98802e-14
Col27a1	1.62722	3.05888e-14
Lama3	1.22962	3.22868e-14
Map4k4	0.546543	3.25236e-14
S1pr3	1.87662	3.43836e-14
Kctd11	1.25396	3.46416e-14
Cct3	0.576701	3.49192e-14
Clic1	0.741034	3.51273e-14
Ank1	-1.43934	3.51273e-14
Jsrp1	-1.7655	3.58867e-14
Epb41l4b	-0.828865	3.63534e-14
Trim7	-1.01075	3.67464e-14
Igf2bp1	5.07627	3.78567e-14
Ltb4r1	1.25349	3.95173e-14
Mapk12	-1.47924	3.97206e-14
Rnf19b	0.783337	3.99415e-14
Cib2	-1.40957	4.10509e-14
Blmh	1.16287	4.42052e-14
Kcna2	-1.71391	4.59649e-14
Ptpn14	-0.972782	4.7677e-14
Gpam	-0.864818	4.87033e-14
Ccr2	1.94635	4.89638e-14
Phka1	-1.52897	5.08472e-14
Ltbp2	1.30378	5.18814e-14
Tnfrsf19	-1.28112	5.21088e-14
Ak4	0.940361	5.2775e-14
Dok1	1.3058	5.59686e-14
Cbr3	0.971255	5.67095e-14
Apln	2.37296	5.7963e-14
Cldn10	-1.67577	6.07139e-14
Sspn	-1.42277	6.07139e-14
Tead1	-1.30103	6.15944e-14
Satb1	-1.18445	6.21031e-14
Abtb2	-0.903578	6.29509e-14
Pink1	-1.37107	6.38188e-14
Fbp2	-1.97354	6.44688e-14
Atp1a3	2.41934	7.3256e-14
Cd276	0.815223	7.37117e-14
Pfn2	-1.79183	7.43246e-14
Ogn	-1.32907	7.61768e-14
Ddah1	1.12566	7.8708e-14
Lrrc32	1.2406	8.05561e-14
Arpc4	0.893382	8.27137e-14
Traf1	1.74354	8.32758e-14
Smtnl2	-1.26425	8.45618e-14
Kcnn4	2.57562	8.63872e-14
Galnt15	-1.78761	8.74155e-14
Ybx3	-0.907512	9.13946e-14
Tns2	-0.969408	9.25321e-14
Acat1	-0.656184	1.00595e-13
Asb5	-1.94423	1.00629e-13
Nxph4	1.09341	1.0436e-13
Col4a1	0.765211	1.091e-13
Fkbp3	-0.927403	1.21745e-13
Fblim1	1.46081	1.2319e-13
Inmt	-4.39679	1.24121e-13
Myd88	1.00129	1.24121e-13
Zfp106	-1.33988	1.31269e-13
Acsl1	-0.854313	1.36164e-13
Cd209b	-1.49058	1.39528e-13
Il21r	3.42387	1.40024e-13
Ccnb1	1.2561	1.4288e-13
Alpk2	-2.326	1.45574e-13
Atp6v0d2	2.46862	1.45639e-13
Tmem8b	-1.42979	1.48114e-13
Snx20	1.97069	1.4891e-13
Lasp1	0.709885	1.51224e-13
Gata3	-0.722684	1.54007e-13
Mrgpra2a	5.33628	1.5558e-13
Abcg1	1.47335	1.60621e-13
2310002L09Rik	-2.13304	1.70199e-13
Rab31	0.950875	1.77786e-13
Ncf2	1.56629	1.81116e-13
Actn1	0.802894	1.87835e-13
Dhdh	-1.25399	1.89453e-13
Ccnb2	1.21414	1.94655e-13
Aldh1a1	-1.9917	1.94827e-13
Rhob	0.726189	2.03324e-13
Rcan2	-1.45466	2.12044e-13
Fam71f2	3.61422	2.12044e-13
Pdzd2	-0.724002	2.28387e-13
Pdha1	-0.986784	2.43829e-13
Dusp13	-1.73919	2.60559e-13
Hspa8	0.598579	2.73227e-13
Pm20d2	-1.59009	2.77454e-13
Nexn	-1.79087	2.82778e-13
Tusc5	-1.17901	2.89168e-13
Ntn1	-0.8977	2.90302e-13
Rac2	1.72174	2.91095e-13
Serpinb7	-1.50637	3.09231e-13
Fermt3	1.32266	3.11482e-13
Fam81a	-0.955428	3.12643e-13
Mfn2	-0.951117	3.29153e-13
Slc7a8	1.62413	3.61221e-13
Sar1b	-0.73592	3.72949e-13
Mcam	0.777154	3.73228e-13
Mrps36	-0.764392	3.75768e-13
Ugp2	-1.41369	3.76613e-13
Plbd1	0.678928	3.77362e-13
Clec12a	2.38583	3.93836e-13
Hmmr	1.14142	4.10975e-13
Mdfi	1.48353	4.15287e-13
Slc22a4	-1.01328	4.18284e-13
Osr2	-1.22949	4.35375e-13
Tnfaip8l2	1.16635	4.5137e-13
Hcls1	1.61142	4.52539e-13
Col1a2	-1.31179	4.5666e-13
Rrm2	1.33066	4.73394e-13
Pard3b	-1.02073	4.79559e-13
Lce3b	5.32502	4.80886e-13
Tgm1	0.918431	5.02577e-13
Psap	0.934336	5.15232e-13
Vgll2	-2.53711	5.5287e-13
Calr	0.676564	5.79573e-13
Stat4	2.24779	5.80904e-13
Rhoc	0.936792	5.93081e-13
Igsf6	1.44768	5.97411e-13
Gal3st1	-1.11173	6.50083e-13
Bgn	0.655039	6.50083e-13
Arpc3	0.692168	6.58319e-13
Gabrp	-1.73816	6.62756e-13
Lxn	0.832418	6.73714e-13
Hspa5	0.658314	6.78923e-13
Tubb5	0.844869	7.2311e-13
Ucp3	-2.22516	7.34826e-13
Cdh4	-0.982747	7.34826e-13
A530016L24Rik	-2.24786	7.40934e-13
Cxcl12	0.722019	7.87043e-13
Syk	1.32231	8.27817e-13
Pf4	1.30928	9.91544e-13
2009-09-01	0.830678	1.0104e-12
Pptc7	-1.01506	1.04373e-12
Ccdc88b	1.80117	1.07822e-12
Col6a3	0.97381	1.10416e-12
Myef2	1.12208	1.15181e-12
Itgbl1	-0.927272	1.17024e-12
Sox11	3.08434	1.18429e-12
Rspo1	-1.348	1.19694e-12
Dsg2	-1.0287	1.21956e-12
Cyba	1.46014	1.25438e-12
Ppp1r27	-2.32401	1.25817e-12
Flg2	-1.73578	1.26013e-12
Cpz	-1.72833	1.28536e-12
Retn	-1.88635	1.28536e-12
Thap12	-0.747029	1.29425e-12
Vdac1	-0.803512	1.32877e-12
Cox6c	-0.77987	1.39094e-12
Plekho2	0.971494	1.41891e-12
Xirp2	-1.78499	1.42285e-12
Nov	2.1911	1.42285e-12
Gsdmc	3.9102	1.44141e-12
Glis3	1.9105	1.49614e-12
Sh3d19	-0.66775	1.52416e-12
Lrrc25	1.65054	1.57715e-12
Cxcl16	1.0139	1.57742e-12
F830045P16Rik	-2.11487	1.62952e-12
Stradb	-1.01834	1.72218e-12
P4ha1	0.972592	1.73241e-12
Ccdc3	-1.0192	1.86729e-12
Amot	-1.88776	1.87952e-12
Cd72	2.43021	1.9327e-12
Tfap2b	-0.740823	1.94126e-12
Gbe1	-1.34411	1.99766e-12
Klhl41	-1.39972	2.17169e-12
Paip2b	-0.879659	2.19948e-12
Timp3	-1.05244	2.20216e-12
Cd68	1.60464	2.27228e-12
Prkab2	-1.37392	2.27581e-12
Lrp2bp	-2.27378	2.4287e-12
Samhd1	1.39154	2.43253e-12
Lce3e	4.82589	2.53028e-12
Mgst1	-0.573238	2.60407e-12
Cpn1	4.01213	2.64254e-12
Krt32	-1.94043	2.64713e-12
Rangap1	0.679149	2.69566e-12
Kif2c	1.31743	2.78715e-12
Pilra	2.18288	3.0568e-12
Mief2	-1.1635	3.12521e-12
Sat1	0.832023	3.17881e-12
Aldh4a1	-0.836341	3.23227e-12
Serpina9	3.09434	3.25605e-12
Igf2	1.35266	3.26296e-12
Plcd4	-2.53352	3.32968e-12
Tlr6	1.19103	3.34005e-12
Glb1l2	-1.33927	3.34249e-12
Srxn1	0.800396	3.50729e-12
Gprc5a	2.50035	3.52283e-12
Slc2a6	2.12393	3.73526e-12
Cyp7b1	1.52289	3.92831e-12
L2hgdh	-0.937289	3.93104e-12
Ppard	0.873461	4.0451e-12
Carnmt1	-1.12114	4.1789e-12
Cndp2	0.751196	4.1789e-12
Ldhd	-1.3999	4.1789e-12
Spag5	1.32881	4.1789e-12
Cd80	2.22485	4.21893e-12
Sgcg	-1.84923	4.23042e-12
Gsta3	-1.85412	4.28003e-12
Lce3d	4.34043	4.31687e-12
Was	1.38298	4.32105e-12
Urah	1.17009	4.32566e-12
Cd34	-0.920228	4.34138e-12
Nfib	-0.696197	4.38555e-12
Maob	-1.1333	4.61947e-12
Foxo1	-0.611146	4.64611e-12
Cd99l2	-0.763115	4.64611e-12
Tanc1	-0.649901	4.7405e-12
Sprr2k	5.05511	4.74742e-12
Amotl1	-1.00248	4.79934e-12
Dock2	1.39629	4.81958e-12
St3gal6	-1.22823	4.8947e-12
Myo9b	0.865423	4.9311e-12
Dtna	-1.29754	5.08608e-12
Pla2g15	0.860306	5.18164e-12
Il17ra	0.886708	5.18164e-12
2011-09-01	0.682929	5.29897e-12
P4ha3	3.90155	5.32587e-12
Padi2	-1.76318	5.38608e-12
Adamts7	1.63914	5.79782e-12
Kif4	1.00346	5.95888e-12
Emp3	1.08901	6.01499e-12
Ptprz1	2.09745	6.36965e-12
Pik3r1	-0.759719	6.37671e-12
Mpp3	-2.87141	6.4448e-12
Skint5	-1.59685	6.5134e-12
Arrb2	1.42801	6.72132e-12
Top2a	1.20774	6.91254e-12
E2f8	1.22914	7.12082e-12
Tfec	1.61336	7.12684e-12
Idh3b	-0.998215	7.23717e-12
Tmem177	-1.13734	7.34236e-12
Klf15	-1.66561	7.72978e-12
Chil3	3.27119	7.76701e-12
Ksr1	-0.892396	7.91243e-12
Dnaja4	-1.29572	7.9586e-12
Snai1	1.39448	7.9726e-12
Eepd1	-1.07953	8.03378e-12
2002-03-01	-0.656081	8.29126e-12
Elk3	0.790647	8.33538e-12
Ampd1	-1.58076	8.42384e-12
Egf	-2.10651	8.46538e-12
Plat	0.995869	8.77954e-12
Ppm1a	-0.684772	8.92373e-12
Rbfox1	-1.61693	9.04278e-12
Trib3	1.0587	9.28351e-12
Plekhb1	-1.76379	9.57596e-12
Dpysl3	0.913526	9.77312e-12
Cnst	-0.770528	9.93309e-12
Tgfb1	1.20743	1.00022e-11
Rtn4rl2	2.93717	1.00082e-11
Arl5c	1.69905	1.01722e-11
Ptger3	-1.59222	1.03079e-11
Sephs2	0.645246	1.03384e-11
Tbxas1	1.3513	1.04798e-11
Slc1a3	-1.60825	1.05105e-11
Mylk	-0.614838	1.05373e-11
Slc35f6	0.985253	1.07639e-11
Mxd4	-0.6974	1.08497e-11
Cbx7	-1.17306	1.113e-11
Efna3	-0.817235	1.13761e-11
Fxyd4	2.95259	1.14844e-11
Atp6v0c	0.825913	1.15007e-11
Asb13	-0.779193	1.15346e-11
Prelid2	2.10345	1.18924e-11
Scel	-0.730943	1.26215e-11
B3galt2	-1.80671	1.27146e-11
Ppargc1a	-1.93694	1.27935e-11
E2f7	1.65824	1.2991e-11
Gsdmc4	3.07861	1.30029e-11
Rarres2	1.24709	1.33588e-11
B4galt6	0.979143	1.33749e-11
Pgm2	-0.976621	1.34538e-11
Arhgap30	1.34512	1.35835e-11
Tcirg1	1.46883	1.37455e-11
Mef2c	-1.35412	1.37518e-11
Plod3	0.951674	1.37573e-11
Kank1	-0.705919	1.38433e-11
Arvcf	-0.983301	1.4303e-11
Pfn1	0.819476	1.57474e-11
Csf2rb	1.06822	1.59665e-11
Cd300e	3.90911	1.62592e-11
Cdk17	0.902216	1.71158e-11
Car9	2.03663	1.744e-11
Kat2b	-0.713528	1.76568e-11
Nfic	-0.650643	1.76868e-11
Mrap	-1.97666	1.78573e-11
Cnn2	0.603907	1.80404e-11
Nme1	0.916946	1.85393e-11
Krt1	1.31713	1.94352e-11
Nfil3	1.34087	1.9538e-11
Litaf	0.607373	1.98046e-11
Nog	-1.39317	2.05564e-11
Fcrlb	3.68079	2.16251e-11
Mb	-2.8924	2.16251e-11
Asb16	-2.17314	2.17972e-11
Pgm1	0.796666	2.21487e-11
Pcsk6	-0.761655	2.21488e-11
Aes	-0.822989	2.31276e-11
Fgf13	-1.39533	2.34377e-11
Myh8	2.36034	2.41136e-11
Ch25h	2.50144	2.44278e-11
Fes	1.00674	2.55476e-11
Kctd15	-0.768758	2.77219e-11
Lpl	-0.842327	2.7945e-11
Cyp2f2	-1.06551	2.79938e-11
Vamp2	-0.880434	2.97638e-11
Pld3	0.835141	2.99915e-11
D7Ertd443e	-1.66716	3.01429e-11
Prelid1	0.838171	3.15712e-11
Sema3c	-1.10416	3.27114e-11
P2rx2	-2.01724	3.29004e-11
Slfn4	4.69261	3.31258e-11
6430571L13Rik	-2.03519	3.31258e-11
Zbtb20	-1.24818	3.45627e-11
Epb41l3	0.921982	3.47615e-11
Sec61a1	0.522451	3.60479e-11
Acvr2b	-1.41145	3.64827e-11
Cd274	1.36549	3.65249e-11
Ctsc	1.04161	3.69638e-11
Rab3a	-1.11628	3.73302e-11
Tdrp	-1.23664	3.78025e-11
Knstrn	1.30597	3.92652e-11
Fabp3	-1.89485	3.93545e-11
Amy1	-1.76706	3.95321e-11
Th	-3.45347	3.95944e-11
Cd53	1.40044	4.02216e-11
Arpc2	0.572137	4.04132e-11
Tagln2	1.00567	4.05567e-11
Klhl30	-1.23697	4.10511e-11
Aprt	1.04754	4.12907e-11
Slc22a3	-1.34823	4.38829e-11
Mcc	-0.712587	4.42755e-11
Fry	-0.924926	4.46843e-11
Egln3	1.13845	4.50312e-11
Slc25a23	-1.10357	4.50662e-11
Tesc	-1.43301	4.71985e-11
Spred3	1.84455	4.72339e-11
Rnh1	0.66782	4.77021e-11
Hk1	0.638097	4.84808e-11
Pfkp	0.684115	4.96275e-11
Mcur1	-0.541176	4.97525e-11
Slc6a2	-1.16478	5.1111e-11
Dynll2	-0.551119	5.12811e-11
Tpcn2	1.173	5.62233e-11
Fbxo9	-0.685044	5.86258e-11
Ifnar2	0.922296	5.87102e-11
Ets1	0.85172	5.89551e-11
Prlr	-0.827729	5.89551e-11
Homer3	0.883864	6.05339e-11
Vsir	0.917925	6.11382e-11
Ppp2r2c	-1.0619	6.2537e-11
1700025G04Rik	-0.681423	6.41226e-11
Sod3	0.786826	6.55416e-11
Zdhhc13	0.812583	7.08379e-11
Mrln	-2.00667	7.09844e-11
Kif20a	1.26107	7.10582e-11
Tln1	0.683002	7.21574e-11
Ntrk2	-0.938764	7.21574e-11
Camsap3	-0.604077	7.30576e-11
Clec4e	4.99959	7.40916e-11
Irs1	-0.890123	7.56833e-11
Art3	-1.38016	7.75302e-11
B4galt5	1.27567	7.84617e-11
Ckmt1	0.699747	7.96023e-11
Slc7a11	1.77469	8.12484e-11
Spib	3.31659	8.19723e-11
Cenpe	1.47372	8.21848e-11
Fam105a	0.947359	8.28964e-11
Pvr	1.15787	8.29016e-11
Cd22	3.16411	8.29016e-11
Lsp1	1.04361	8.30345e-11
Jun	0.655756	8.82293e-11
Ap2s1	0.671817	8.98339e-11
Prr11	1.20042	8.98817e-11
Magix	-2.51552	8.99944e-11
Prkcsh	0.734198	8.99944e-11
Aplnr	1.19299	9.02748e-11
Sdk1	1.73583	9.05142e-11
Tsku	0.853437	9.06009e-11
Rmnd5a	-0.780663	9.6013e-11
Aldh3b1	1.51657	1.01229e-10
Higd1a	0.620474	1.02568e-10
Smc2	0.964136	1.02568e-10
Rilp	-1.64959	1.06383e-10
Mapk6	0.838576	1.07719e-10
Paqr7	-0.664523	1.10327e-10
Casr	-2.60531	1.11518e-10
Dirc2	-0.72786	1.14901e-10
Ankrd13a	0.518258	1.15404e-10
Camk2g	-0.891294	1.1687e-10
Clip4	-0.676693	1.1904e-10
Sla	1.30766	1.20511e-10
Cystm1	-1.95445	1.21083e-10
Sh3kbp1	0.555611	1.21626e-10
Oaf	0.88449	1.22608e-10
Chrna10	-3.51138	1.23741e-10
Hck	2.13905	1.24371e-10
Ackr4	-1.00801	1.26663e-10
Tmem86a	0.830717	1.2858e-10
Hsp90b1	0.663795	1.28777e-10
Galns	1.29285	1.28962e-10
Rab11fip3	-0.876332	1.29896e-10
Fam46b	1.28317	1.33391e-10
Tigd4	-2.69128	1.36361e-10
Lrrc2	-2.27592	1.38831e-10
Gck	-2.28812	1.4136e-10
Pi16	-1.27654	1.41503e-10
Dcaf6	-1.11077	1.43691e-10
Zc3h12d	1.94519	1.46022e-10
Mgst3	-0.861305	1.49567e-10
Pdlim4	0.895989	1.50474e-10
Lyz2	1.3661	1.51896e-10
Il2rg	1.65655	1.51896e-10
Slc38a1	1.31311	1.53453e-10
Il23a	2.73329	1.58794e-10
Mpc2	-0.900754	1.71263e-10
Kif14	1.52937	1.83091e-10
Agtpbp1	-0.698354	1.90389e-10
Prokr2	4.78535	1.92052e-10
Tmem143	-0.895619	1.94741e-10
Alox5ap	1.25719	1.95537e-10
Ctsa	0.813562	1.97812e-10
Plin2	0.76321	2.00391e-10
Il1f5	1.32462	2.03031e-10
Apoo	-1.15575	2.05656e-10
Des	-1.07873	2.07225e-10
Col22a1	-2.46551	2.12606e-10
Klhl23	-1.34314	2.1473e-10
Fastk	-0.705921	2.14829e-10
Apcdd1	-0.924933	2.20609e-10
Cenpa	1.23877	2.21725e-10
Chpf	-0.983948	2.2234e-10
Pdia3	0.664301	2.25657e-10
Vezf1	-0.780521	2.27327e-10
Clec11a	-1.3676	2.27574e-10
Sema7a	1.0293	2.28124e-10
Tmprss11d	4.13511	2.28804e-10
Serpina3n	1.32434	2.31503e-10
Slc7a7	1.28758	2.31856e-10
Dmpk	-1.18152	2.34804e-10
Igsf8	0.773233	2.3525e-10
Atp2a2	0.44884	2.43401e-10
Bcl2a1a	2.49854	2.47092e-10
Sash3	1.45457	2.52886e-10
Myh14	-0.599213	2.54566e-10
BC117090	4.04482	2.64227e-10
Clec3b	-1.33533	2.68732e-10
Park2	-1.50009	2.70897e-10
Cd300lg	-0.657654	2.71314e-10
Rbp1	1.45156	2.87375e-10
AI464131	-1.13848	2.92312e-10
Pgf	1.79709	2.92384e-10
Adcy3	0.726825	3.14308e-10
Gucd1	-0.712163	3.15574e-10
BC030867	2.08613	3.22093e-10
Ubxn2a	-1.11095	3.2292e-10
Krtap3-3	-3.25626	3.32246e-10
Slc16a3	1.09206	3.32777e-10
Hist1h2ap	1.94667	3.34986e-10
Coro6	-1.93266	3.40482e-10
Napsa	1.23015	3.45763e-10
Gars	0.537519	3.52308e-10
Herpud1	-0.590173	3.57136e-10
Nfkbia	0.821023	3.64727e-10
Eci1	-1.29518	3.66719e-10
Mt1	0.955878	3.66838e-10
Tshz1	-0.626121	3.80624e-10
Ptpn6	0.979047	3.98633e-10
Slc25a42	-1.16902	4.0931e-10
Gadd45g	0.947085	4.09619e-10
BC037034	0.820527	4.31472e-10
Atp5c1	-0.589703	4.3387e-10
Cped1	-0.882896	4.44079e-10
Vim	0.958232	4.62063e-10
Il24	4.36074	4.85204e-10
Ncf1	1.53254	4.96724e-10
Tst	-1.27752	4.96724e-10
Ncapd2	0.859428	5.17983e-10
Uqcrc2	-0.587319	5.19927e-10
Arpc1b	0.738491	5.25442e-10
Styx	-0.884059	5.32547e-10
Fcrla	3.50571	5.74968e-10
Ncam1	1.37086	5.74968e-10
Gmfg	1.16086	5.79106e-10
Emp2	-0.540692	5.84788e-10
Arid3a	1.11748	5.85387e-10
Rbm24	-1.41594	5.9901e-10
Ptbp1	0.541092	6.09186e-10
Cbs	-1.24677	6.20975e-10
Sirpb1a	2.52966	6.3003e-10
Areg	2.72851	6.46504e-10
Ltbp4	-1.17576	6.48743e-10
Acvr1c	-1.91224	6.50676e-10
Dlgap5	1.27466	6.57535e-10
Dyrk1b	-0.976705	6.70209e-10
Abcc4	-0.867149	6.81411e-10
Trak1	-0.848669	6.90347e-10
Capg	0.986262	6.96295e-10
Trex2	1.30668	6.97302e-10
Nkd1	-0.918626	6.97884e-10
Avpi1	1.01114	6.99766e-10
Ifnar1	0.614871	7.04311e-10
Pdzrn3	-0.847264	7.33541e-10
Kif1c	-0.594812	7.36678e-10
Adsl	-0.71338	7.37008e-10
Fxyd6	-0.974356	7.53336e-10
Irf4	-1.13261	7.54078e-10
Elmod1	-1.20942	7.71971e-10
Unc45b	-1.12595	7.8573e-10
Pank4	-0.879242	7.99933e-10
Eda	-1.08774	8.15797e-10
Cacng6	-1.57982	8.219e-10
Exoc3l	2.14693	8.32242e-10
Hhipl1	3.13504	8.51456e-10
Ctss	2.28856	8.53257e-10
Nup50	0.636793	8.61365e-10
Rhoa	0.426975	8.6331e-10
Nup93	0.633255	8.95332e-10
Atp6v1a	0.716431	9.04627e-10
Evl	1.19616	9.04627e-10
Myo1b	0.835492	9.0734e-10
Pitpna	0.484411	9.13308e-10
Mxd1	0.964905	9.21378e-10
Hyou1	0.7148	9.38723e-10
Rilpl2	1.2738	9.38723e-10
Trpv2	1.45278	9.62478e-10
Kifc1	1.3891	9.73678e-10
Racgap1	1.13162	9.88413e-10
Scara5	-1.46585	9.91856e-10
Clcf1	1.77156	1.01456e-09
Ctsz	1.07887	1.03092e-09
Plpp3	-0.928055	1.03884e-09
Limch1	-1.15537	1.04771e-09
Entpd2	-1.10741	1.04876e-09
Lrat	1.58915	1.04876e-09
Mmp9	1.53105	1.05839e-09
Sprr2b	4.58701	1.06678e-09
Cx3cr1	2.47569	1.08714e-09
Slc39a1	0.508234	1.08884e-09
Myf6	-1.44019	1.0996e-09
Tdh	3.60521	1.12967e-09
Ginm1	-0.644597	1.1361e-09
Capn2	0.707826	1.13729e-09
Irf8	1.46585	1.15285e-09
Pabpc4	-0.68781	1.16685e-09
Sbk2	-1.5336	1.20755e-09
Tmem173	1.18433	1.25676e-09
Slc37a2	1.56887	1.27298e-09
Ulk2	-0.81289	1.28355e-09
Krba1	-1.12621	1.29973e-09
Foxo4	-0.903101	1.30364e-09
Armcx2	0.9347	1.31862e-09
Cobl	-1.12853	1.37314e-09
Ptprc	1.38614	1.38502e-09
Actr2	0.798183	1.40168e-09
Pld1	0.830457	1.41419e-09
Kcnj12	-1.22866	1.41419e-09
Arhgdib	0.7266	1.4162e-09
Tfrc	-0.597008	1.41642e-09
Neurl1a	-1.05839	1.43432e-09
Lipa	1.03095	1.46004e-09
Spdl1	1.33054	1.46004e-09
Casp8	0.802197	1.46508e-09
Qser1	-1.07468	1.49762e-09
Lig1	0.917108	1.55999e-09
Nectin3	-1.1636	1.58698e-09
Ankrd40	-0.596471	1.6185e-09
Ccdc80	-0.923815	1.63948e-09
Npr3	-1.52279	1.64333e-09
Sh2d3c	1.26083	1.65734e-09
Ctse	1.53104	1.6672e-09
Hspa1l	-1.56624	1.67315e-09
Rinl	1.10724	1.70617e-09
B3gnt2	0.599199	1.76875e-09
Zfyve9	-0.665842	1.77276e-09
Msln	2.00424	1.8054e-09
Fam43a	0.817876	1.82378e-09
Nfkbie	1.29894	1.85359e-09
Sell	3.87218	1.88258e-09
Car5b	-0.813007	1.89359e-09
Adgrg5	2.0054	1.90473e-09
Adipor2	-0.485062	1.9366e-09
Sprr2f	3.98679	1.98317e-09
Krt23	-1.09143	1.99033e-09
Bzw2	-0.601842	2.00316e-09
Spock2	-1.4672	2.11975e-09
Slco2b1	-0.980261	2.12793e-09
Casp14	2.20932	2.18966e-09
Ccl9	1.51087	2.21093e-09
Gpsm3	1.39843	2.21125e-09
Pcdhgc5	2.21721	2.23513e-09
Nfia	-0.631746	2.24349e-09
Tfe3	0.702235	2.24915e-09
Rars	0.6021	2.26626e-09
Ccl2	2.95919	2.27764e-09
Abca8b	-1.47005	2.35187e-09
Ip6k3	-1.28102	2.4116e-09
Cldn3	-1.43525	2.42204e-09
Pxmp2	-1.5428	2.48332e-09
Klra18	3.93245	2.52718e-09
Rassf4	0.761147	2.70533e-09
Tie1	0.797717	2.7935e-09
Skil	1.06748	2.82979e-09
Klhdc7a	-1.99167	2.85547e-09
Elf4	0.750903	2.87002e-09
Havcr2	1.29306	2.89672e-09
BC100530	4.30771	2.93621e-09
Sdcbp	0.777	2.98103e-09
Ube2s	0.597536	2.98953e-09
Vegfb	-1.20084	3.17365e-09
Skap2	0.631482	3.18221e-09
Capn6	1.2855	3.19723e-09
Gid4	-0.733312	3.22559e-09
Pitpnm2	-0.677139	3.26935e-09
Ebi3	1.50787	3.29539e-09
Ralbp1	0.546239	3.32666e-09
Pirb	1.19671	3.37132e-09
Rpgrip1l	-1.10077	3.41175e-09
Mpeg1	2.20105	3.45992e-09
Prkar2b	-0.626401	3.49564e-09
Selenow	-0.807475	3.58158e-09
Aspa	-1.42959	3.61002e-09
Tcim	1.04532	3.80825e-09
Spi1	1.23754	3.81906e-09
Ncapg	1.42193	3.85087e-09
Plekho1	1.1171	3.91266e-09
Il34	-0.841844	3.91937e-09
Npnt	-0.723497	3.94007e-09
Kif26b	1.65902	4.00889e-09
Ackr2	-1.09906	4.15839e-09
Nuak2	1.23271	4.17778e-09
Pou2f3	-0.715656	4.43255e-09
Hnrnpm	0.464935	4.44863e-09
Irf5	0.896239	4.57059e-09
Myof	0.849232	4.57499e-09
Trem2	3.09531	4.64224e-09
Ace	-0.892208	4.68159e-09
Arhgap22	1.33514	4.73816e-09
Rcc1	0.984522	4.73816e-09
Utrn	-0.750727	4.75512e-09
Gramd2	-0.969313	4.83352e-09
Fsd1l	-1.69587	4.94128e-09
Frzb	-1.56778	4.99477e-09
Pcsk5	1.22471	5.03218e-09
Stk17b	0.761647	5.0435e-09
Gnpat	-0.666191	5.14103e-09
Hoxa7	-0.720568	5.14103e-09
Glmp	0.641941	5.19133e-09
Slc10a6	1.15828	5.19133e-09
Ndufb2	-0.81495	5.23945e-09
Map1s	0.997347	5.38278e-09
Cyp2j9	-0.969742	5.39882e-09
Ppp1r3b	1.37443	5.47091e-09
Uba1	0.513856	5.47091e-09
Bbox1	-0.910923	5.68032e-09
Rmdn1	-0.855534	5.70943e-09
Ppm1g	0.456138	5.88926e-09
Lingo3	-1.83695	5.93712e-09
Btg2	0.574156	6.11441e-09
Esr1	-0.951198	6.16959e-09
Cald1	0.632078	6.17575e-09
Qsox1	0.731741	6.18561e-09
Grn	1.14805	6.23448e-09
Ndufs7	-0.919716	6.27144e-09
Nr3c1	-0.590128	6.31243e-09
Aox3	-1.58598	6.34524e-09
Myo5b	0.744511	6.61815e-09
Adcy5	-0.977494	6.68108e-09
Runx2	1.45613	6.71085e-09
Cdk5r1	1.40383	6.73179e-09
Fcer1g	1.57767	6.79135e-09
Rev1	-0.741119	7.0029e-09
Car4	2.17756	7.03372e-09
Sae1	0.505793	7.07394e-09
Apobec3	1.27441	7.12896e-09
Timp2	-0.893509	7.13411e-09
Tlr13	2.58398	7.26446e-09
Dbp	-1.29397	7.35474e-09
Tgm2	-0.994105	7.35865e-09
Ndc80	1.40768	7.40335e-09
Zyx	0.899512	7.43407e-09
Laptm5	1.29941	7.64482e-09
Optn	-0.830027	7.74892e-09
Lrp4	-0.635637	7.85038e-09
Ubr3	-0.853158	8.00085e-09
Itpr3	-0.652978	8.00669e-09
Arl4a	-0.664714	8.06658e-09
Lipe	-1.14791	8.11167e-09
Peli2	-0.723194	8.1321e-09
Mybl2	1.25769	8.21477e-09
Card10	-0.820021	8.26053e-09
Dusp1	0.949688	8.75835e-09
Fam19a3	-2.42973	8.75835e-09
Entpd7	1.30241	8.75835e-09
Frmd8	0.7326	8.75835e-09
Vwa7	-1.47016	9.07714e-09
Mif	0.861418	9.18076e-09
Nbeal2	0.683035	9.75091e-09
Praf2	0.702085	9.86251e-09
Bahd1	0.653118	9.88949e-09
Nr1d2	-0.930811	9.98678e-09
Pik3cg	0.855707	1.00976e-08
Htatsf1	-0.663265	1.01257e-08
Cited2	-0.513109	1.02181e-08
Ganab	0.421551	1.02364e-08
Susd3	1.61399	1.04516e-08
Fndc5	-1.10895	1.05098e-08
Dcaf11	-0.569399	1.07116e-08
Fcgr3	1.01082	1.07734e-08
Clec4a3	1.57959	1.12111e-08
Lhfpl2	0.779988	1.12532e-08
Casp6	0.72703	1.1386e-08
Lrrc4	1.89931	1.15213e-08
Iqsec3	1.98141	1.15904e-08
Slurp1	-1.44531	1.16556e-08
Ndufb4	-0.681121	1.19198e-08
Snd1	0.519204	1.2664e-08
Cav3	-1.06806	1.29424e-08
Btc	-1.45687	1.29576e-08
Gja4	0.862249	1.31429e-08
Fopnl	-0.5292	1.32912e-08
Gnpda1	0.838211	1.33024e-08
Tmem64	-0.973874	1.34498e-08
Dok2	1.27626	1.34498e-08
Rap2b	0.718289	1.34515e-08
Arl6ip1	0.527772	1.35106e-08
Aldh6a1	-1.18588	1.35422e-08
Ndor1	-0.499917	1.35422e-08
R3hdm2	-0.569498	1.3594e-08
Slc25a48	1.5635	1.3594e-08
Sprr2a3	4.32713	1.36418e-08
Fundc2	-0.71177	1.40094e-08
Erh	0.566268	1.43852e-08
Skint7	-1.73976	1.4718e-08
Isca1	-0.635193	1.50673e-08
Arhgdia	0.587265	1.50859e-08
Scrn3	-1.02527	1.51369e-08
Lgals7	0.821884	1.52705e-08
C7	-2.50559	1.58321e-08
Igfbp3	-1.17878	1.60007e-08
Crat	-0.765652	1.62481e-08
Dusp5	1.14208	1.63444e-08
Boc	-0.643267	1.69897e-08
Trpm2	3.28654	1.71726e-08
Oaz2	-0.657086	1.73699e-08
Ncr1	2.77855	1.75638e-08
Exph5	-0.793916	1.75985e-08
Mlkl	1.72094	1.78582e-08
Trip13	1.26753	1.80822e-08
Fam71a	4.34319	1.81292e-08
Wfdc21	-1.41838	1.82112e-08
Gsta2	-1.23162	1.82157e-08
Slc36a2	-1.22593	1.8316e-08
Psg18	4.32278	1.88964e-08
Fhdc1	-0.564341	1.90752e-08
Limd2	1.0369	1.98196e-08
Cybrd1	-0.949423	1.98639e-08
Fam96a	0.642062	2.0075e-08
Adamts9	0.957766	2.02315e-08
Incenp	1.00017	2.04938e-08
Pdhb	-0.63786	2.06185e-08
Arhgef2	0.779219	2.06185e-08
Capns2	-0.631192	2.06934e-08
Gm2a	0.654554	2.07851e-08
Tmem165	0.595584	2.13743e-08
Tk1	1.14561	2.1479e-08
Mdh1	-0.543696	2.16912e-08
Aoah	1.51378	2.18146e-08
H60a	2.41267	2.18693e-08
Hlx	0.772545	2.2113e-08
Npm1	0.45926	2.24886e-08
Jam2	-0.767703	2.26494e-08
Tmem252	1.17957	2.27168e-08
Tgm3	2.3759	2.30203e-08
Cdkn1a	0.621778	2.30203e-08
Cdon	-0.49351	2.31834e-08
Tifab	1.54104	2.32416e-08
Adra2a	1.02949	2.38069e-08
Kif13a	-0.873193	2.41118e-08
Art5	-1.72665	2.41118e-08
Pbxip1	-0.647613	2.43693e-08
Ppm1l	-1.71795	2.45871e-08
Tef	-0.884101	2.48218e-08
Icam1	0.836953	2.48218e-08
Six1	-1.36878	2.48218e-08
Ndufb9	-0.702665	2.49141e-08
Ddo	-2.32729	2.5042e-08
Arhgef9	-1.33333	2.62798e-08
Col1a1	-1.04321	2.6392e-08
Uqcrfs1	-0.600921	2.66426e-08
Fosl2	0.534372	2.67739e-08
Gjb1	2.21923	2.78588e-08
Cttn	0.376417	2.80225e-08
Pbk	1.2063	2.80569e-08
Stau2	-0.883889	2.8066e-08
Fmc1	-1.19252	2.80905e-08
Myo1d	-0.671109	2.87675e-08
Actr3	0.616026	2.91616e-08
Serpinf1	-0.84333	2.98047e-08
Arhgap45	1.12781	3.05865e-08
Pik3ip1	-0.995052	3.07113e-08
Ppip5k1	-0.697794	3.0868e-08
Lce3a	3.9715	3.10896e-08
Cfp	1.22773	3.13503e-08
Has2	1.34729	3.13503e-08
Unc93b1	1.09644	3.14077e-08
Arpc5	0.624928	3.1526e-08
Mccc1	-0.624447	3.1582e-08
Gk	0.966227	3.16578e-08
Nudt5	0.78243	3.21535e-08
Ddx39	0.784719	3.22532e-08
Eomes	3.75236	3.3337e-08
Sptlc1	0.638805	3.356e-08
Cap1	0.575167	3.38876e-08
Aaas	0.840264	3.4596e-08
Gpr137b	0.634619	3.46636e-08
Tmem38b	-0.835573	3.51901e-08
Vmp1	0.483201	3.51901e-08
Il22ra2	-1.73442	3.61423e-08
Dlat	-0.627124	3.63261e-08
Fam13a	-1.10565	3.65074e-08
Gna14	-0.876775	3.8589e-08
Tshz2	-0.823941	3.9145e-08
Deptor	-0.746646	3.93654e-08
Apobr	1.0076	3.95027e-08
Cbarp	-0.631414	3.96049e-08
Arg2	1.54056	4.009e-08
Slc39a6	0.581467	4.02641e-08
Bak1	0.933556	4.09249e-08
Krt20	-1.46635	4.20344e-08
Ptpn13	-0.605868	4.20625e-08
Ubac1	-0.787335	4.24207e-08
Sucla2	-0.798874	4.31547e-08
Cbln1	3.65439	4.36997e-08
Dcun1d2	-0.780849	4.37364e-08
Elf3	1.7918	4.37589e-08
Ndufb5	-0.639363	4.45813e-08
Syde2	-1.01971	4.47615e-08
Madd	0.612918	4.63463e-08
Milr1	1.6324	4.69015e-08
Nrg1	2.98944	4.72851e-08
Lrrc59	0.456026	4.76864e-08
Ube2n	0.487568	4.79487e-08
Grpel2	-0.572811	4.79783e-08
Syne1	-0.793513	4.8466e-08
Evi2b	1.8032	4.85417e-08
Ncapg2	0.825906	4.88034e-08
Ppp4c	0.608028	4.96636e-08
Nr3c2	-1.81179	4.96666e-08
P3h1	0.770349	5.05668e-08
Rab5b	-0.413195	5.14063e-08
Arhgap44	-0.914228	5.14063e-08
Fgfrl1	-0.91156	5.16458e-08
Cttnbp2nl	0.592469	5.30582e-08
Cd83	1.15447	5.41748e-08
Cox7b	-0.546075	5.45206e-08
Cdip1	-0.684788	5.4823e-08
Defb1	0.933458	5.53584e-08
Plekhb2	0.580332	5.56407e-08
Plekhf1	-0.850952	5.57341e-08
Ctf1	-1.2839	5.65334e-08
Marveld2	-1.00973	5.67173e-08
Esyt1	0.721108	5.8041e-08
Treml2	3.05867	5.90532e-08
Nek2	1.04917	6.02065e-08
Pyurf	-0.624667	6.08973e-08
Pira2	1.2909	6.08973e-08
Immp1l	-0.663246	6.10053e-08
Lama4	0.540879	6.10547e-08
Pla2g4b	1.7246	6.16664e-08
Sdha	-0.6683	6.22879e-08
Foxn3	-0.970327	6.22879e-08
Micu1	-0.568389	6.2703e-08
Dok3	1.28306	6.382e-08
Wisp2	0.965557	6.6989e-08
Rnpep	1.00919	6.94009e-08
Fosb	2.16181	7.02034e-08
Pfkfb1	-1.5148	7.0608e-08
Cenpv	-1.05228	7.10427e-08
Ndufv2	-0.601796	7.13128e-08
Lrrc38	-2.122	7.14933e-08
Mmp3	1.06092	7.38162e-08
Slc41a2	0.773213	7.43447e-08
5730455P16Rik	-0.833332	7.86609e-08
9530077C05Rik	1.8476	7.89854e-08
Rtn4r	-0.897075	7.91314e-08
Capns1	0.497308	7.91314e-08
G6pdx	0.597499	7.9619e-08
Slco5a1	-1.71031	7.97814e-08
Tmem25	-2.15968	8.1794e-08
Pik3cd	1.14325	8.34295e-08
Ier2	0.72059	8.39477e-08
Pla2g5	-1.10001	8.4507e-08
C130050O18Rik	1.682	8.52032e-08
Dusp8	-0.939921	8.57572e-08
Picalm	0.475647	8.66303e-08
Art4	-0.839721	8.70175e-08
Cfl2	-0.978069	8.8298e-08
Cnfn	0.967337	8.87511e-08
Emilin2	1.11971	8.95623e-08
Narf	-0.751515	9.06077e-08
Adk	-0.547947	9.28201e-08
Cybb	1.44752	9.34435e-08
Sdhb	-0.762523	9.69009e-08
Golm1	0.868166	9.96855e-08
Mcm6	0.73198	1.01974e-07
Irak4	0.804645	1.02296e-07
Pdlim1	0.540616	1.03224e-07
Stfa3	3.19698	1.03407e-07
Klhl7	-0.900501	1.0469e-07
Popdc2	-1.16564	1.05517e-07
A630001G21Rik	1.38967	1.06487e-07
Ms4a6d	2.06394	1.0687e-07
Ube2d1	-0.571219	1.07197e-07
Tmsb4x	0.622916	1.0784e-07
Zbtb16	-1.58767	1.08012e-07
Plscr1	1.18501	1.08263e-07
Fam220a	-0.657037	1.0979e-07
Kif1b	-0.767392	1.11008e-07
Il1f10	-1.73878	1.13931e-07
Ubtd2	-0.585965	1.15107e-07
Krtap3-2	-1.30538	1.15319e-07
Abca5	-1.30056	1.15908e-07
St8sia2	1.71832	1.16743e-07
Pecam1	0.624166	1.17002e-07
Enc1	0.868609	1.18431e-07
Maged2	0.754216	1.21414e-07
Cxcr5	3.79488	1.22338e-07
Man2b1	0.82926	1.23184e-07
Degs1	0.681546	1.23891e-07
Krt80	-0.574666	1.3067e-07
Zrsr1	-0.998148	1.30823e-07
Gm20594	-0.755195	1.3157e-07
Spats2l	0.967207	1.31732e-07
Adcy2	-1.20736	1.3205e-07
Bfsp1	3.40983	1.32693e-07
Hoxd8	-0.86578	1.32749e-07
Trim63	-1.35929	1.36212e-07
Serpinb1a	0.678358	1.38996e-07
Myo1g	1.30017	1.38996e-07
Foxm1	1.21447	1.40066e-07
Cep68	-0.716644	1.41011e-07
Jaml	1.13195	1.43246e-07
Capza1	0.60891	1.44198e-07
Cyp2e1	-2.06929	1.46021e-07
Cks2	0.956138	1.47354e-07
Ncaph	1.17653	1.47551e-07
Mall	0.584016	1.49625e-07
Hipk3	-0.749676	1.49662e-07
Slc9a2	-2.17904	1.52116e-07
Lair1	2.50042	1.53214e-07
Ms4a7	2.01886	1.55938e-07
Slc22a5	-0.757135	1.59143e-07
Ankrd37	1.33189	1.59406e-07
Fzd9	-1.73027	1.59452e-07
Thrb	-0.799079	1.59644e-07
Myo1e	0.520267	1.59944e-07
Ccl7	2.61579	1.60684e-07
Osgepl1	-0.944111	1.60684e-07
Batf	1.30147	1.62437e-07
Cks1b	0.84269	1.63864e-07
D1Ertd622e	0.916472	1.66937e-07
Rassf1	0.621242	1.67438e-07
Guca2a	-1.39429	1.68617e-07
Esam	0.537291	1.69513e-07
Sfrp5	-1.81053	1.69766e-07
Stat6	0.469402	1.7245e-07
Ifnlr1	-0.857285	1.73304e-07
Pak3	-0.721859	1.73768e-07
Jarid2	0.68437	1.80631e-07
Olfml1	-1.0971	1.80994e-07
Gapdh	-0.814801	1.81498e-07
Atpaf1	-0.701485	1.81733e-07
Fxr1	-0.78894	1.83841e-07
Pcp4l1	-0.826915	1.85886e-07
Emcn	0.635022	1.88629e-07
Cyp2g1	2.94862	1.89928e-07
Ran	0.520989	1.89946e-07
Cd52	1.36528	1.91493e-07
Fahd1	-0.827348	1.91677e-07
Srsf9	0.560415	1.9579e-07
Col15a1	-0.574221	1.97189e-07
Soat1	0.801649	1.97955e-07
Slc9a3r1	0.943617	1.97955e-07
Csf2ra	1.09551	2.01649e-07
Cytip	1.28873	2.02239e-07
Midn	0.628329	2.02509e-07
Sult1a1	-1.11761	2.0847e-07
Lgr6	-1.31568	2.10361e-07
Cd48	0.997539	2.12437e-07
Ddb1	0.372551	2.13233e-07
Swap70	0.739349	2.15572e-07
Rai2	-1.30425	2.1605e-07
Bcl7a	-0.752045	2.18873e-07
Aurka	0.89683	2.20004e-07
Pttg1	1.05547	2.27924e-07
Selplg	1.29443	2.29376e-07
Ier5	0.88021	2.29421e-07
Ly86	1.32204	2.31115e-07
Bves	-1.498	2.32049e-07
Chchd1	-0.620171	2.32049e-07
Mup20	-2.23637	2.3356e-07
Vipr1	-1.09012	2.34583e-07
Itgb3	0.7675	2.34615e-07
Ndufb8	-0.630489	2.35991e-07
Cdk9	0.525694	2.37166e-07
Rhoh	1.52795	2.38845e-07
Ebp	0.612661	2.40222e-07
Pigs	0.608103	2.43667e-07
Decr1	-0.641049	2.43718e-07
Snrpa1	0.63034	2.44974e-07
Gnas	-0.475804	2.4658e-07
Dpep1	-1.1501	2.46744e-07
Pcna	0.44762	2.48573e-07
Mlycd	-1.07977	2.50861e-07
Cul7	0.532733	2.5154e-07
Trim27	0.491072	2.51862e-07
Epn2	-0.499053	2.52345e-07
Dst	-0.677701	2.55211e-07
Calm4	1.09833	2.56471e-07
Col7a1	0.608024	2.58118e-07
Dgat2	-0.714512	2.58216e-07
Cdca8	1.1005	2.59891e-07
Ndufs3	-0.585738	2.62299e-07
Mvp	0.687513	2.65193e-07
Pdgfrb	0.469009	2.66958e-07
Tmprss11a	2.99974	2.69742e-07
Anapc5	-0.506479	2.70455e-07
Klhl6	1.06694	2.75983e-07
Inpp5a	-0.594497	2.81393e-07
Thbs2	0.811538	2.82702e-07
Asb8	-0.820494	2.8357e-07
Hsdl1	-0.653849	2.83578e-07
Lamc3	-0.834172	2.84835e-07
Afap1l1	-0.840881	2.89519e-07
Pxdn	0.615401	2.91131e-07
Itgb7	1.18411	2.92211e-07
Inhbb	0.918219	2.92567e-07
Gpr162	1.78136	2.94021e-07
Bola3	-0.954733	2.96748e-07
Stt3a	0.541496	3.01556e-07
Trpc6	1.69637	3.02209e-07
Ankrd29	-0.96754	3.08358e-07
Klhl24	-0.901841	3.11144e-07
Fam167b	1.56475	3.1358e-07
Gng13	-2.02272	3.15939e-07
P2ry6	1.07439	3.18381e-07
Fbxl17	-0.671272	3.19556e-07
Tgif1	0.573046	3.2395e-07
Efnb3	-1.67536	3.26696e-07
Acbd4	-0.614551	3.26696e-07
Zmynd15	1.53512	3.29006e-07
Lce3c	3.24162	3.34e-07
Ache	-1.23545	3.35602e-07
Rbl2	-0.537941	3.36539e-07
Gmip	0.68959	3.39981e-07
Kcnn1	-1.10127	3.39981e-07
Ugcg	0.744522	3.44436e-07
Wdfy4	1.243	3.47735e-07
Cd209f	-0.966957	3.49666e-07
Spc24	1.0265	3.52134e-07
Amdhd2	1.16698	3.52293e-07
Snx6	0.439049	3.55312e-07
Kif3c	-0.697401	3.58508e-07
Tmem185b	0.673193	3.59054e-07
Nnt	-0.697019	3.62743e-07
Ptpn7	1.07285	3.66214e-07
Hif1an	-0.724394	3.75047e-07
Fam189a2	-0.723628	3.80976e-07
Tgm5	0.949726	3.81155e-07
Phf23	0.491394	3.81672e-07
Cln3	0.719371	3.88245e-07
Il11	2.8796	3.90046e-07
Gusb	0.735565	3.91464e-07
Sult2b1	0.929293	3.93604e-07
Idh3g	-0.765558	3.94422e-07
Usp53	-0.978953	3.9563e-07
Ss18l2	-0.866125	4.00505e-07
Chst11	0.750539	4.11315e-07
Mpp1	0.642182	4.11341e-07
Ppfibp2	-0.553526	4.13603e-07
Lnx1	-1.19965	4.15964e-07
Cdca2	1.23025	4.17575e-07
D10Jhu81e	-0.741636	4.19603e-07
Bhlhe40	0.571962	4.19688e-07
Smyd2	-0.914485	4.21693e-07
Podxl2	-1.16927	4.21693e-07
Sgsm2	-0.592329	4.25947e-07
Nrros	1.16132	4.26488e-07
Nfe2l2	0.44083	4.29605e-07
Rftn1	0.597744	4.34713e-07
Zyg11b	-0.744871	4.43209e-07
Kcnk13	1.38797	4.47435e-07
Ecsit	-0.760487	4.57035e-07
Anxa8	-0.764039	4.57035e-07
Ap2m1	0.515602	4.61222e-07
Tpd52l1	-1.28896	4.66349e-07
Rab20	1.69309	4.66434e-07
Neu1	0.680435	4.67764e-07
Col4a2	0.582444	4.7107e-07
Tcaim	-1.08015	4.74562e-07
Klhl21	-0.566028	4.75615e-07
Ska3	1.46166	4.83184e-07
Csf1r	0.673123	4.83345e-07
Ubl4a	-0.446745	4.97889e-07
Sap30	0.93092	5.0275e-07
Arhgap11a	0.804166	5.06458e-07
Mfap4	-1.01881	5.07631e-07
Cd300lf	3.49472	5.10228e-07
Stat3	0.548942	5.10311e-07
Rnf167	-0.473071	5.30812e-07
Hsf2	-0.912778	5.31267e-07
Rrm2b	-0.918144	5.40234e-07
Gnai2	0.618033	5.49904e-07
Gzma	2.54582	5.50494e-07
Ivns1abp	-0.598416	5.51394e-07
Atf7	-0.503805	5.69702e-07
Phf24	-1.01191	5.7009e-07
Klhl34	-2.13012	5.70651e-07
Edem1	0.702445	5.76036e-07
Chrne	-2.93602	5.81945e-07
Gnb1	0.322698	5.85682e-07
Rspo3	-1.45487	5.85682e-07
Echs1	-0.511351	5.88347e-07
Rfc2	0.618003	5.94035e-07
Adam19	0.721386	6.01549e-07
Draxin	1.38825	6.04004e-07
Eppk1	-0.826233	6.04055e-07
Cycs	-0.691772	6.18025e-07
Rere	-0.460976	6.19214e-07
Rnasel	0.657709	6.22361e-07
Marveld1	-0.705991	6.24805e-07
Cpq	-0.842911	6.26502e-07
Ddost	0.495216	6.31147e-07
Zfp91	-0.465576	6.3625e-07
Ccnf	1.00406	6.39975e-07
Timm8b	-0.629522	6.42051e-07
D630045J12Rik	-0.999178	6.45499e-07
Mt2	1.09225	6.46105e-07
Oxtr	-0.984898	6.58714e-07
Vav3	0.584572	6.81504e-07
Pou2f2	1.51308	6.82027e-07
Cadm2	-1.52843	6.88885e-07
Slc20a2	-0.615215	6.92219e-07
Prkar2a	-0.564881	6.92786e-07
Chil1	2.5264	6.98173e-07
Gnao1	-1.38671	7.43199e-07
Serpinb6d	1.76973	7.46343e-07
Lepr	-0.979599	7.84393e-07
Prl2c3	3.93374	7.85625e-07
Irx1	-0.684949	7.92511e-07
Serpinb6a	-0.7134	7.95497e-07
Rasip1	0.723069	7.95497e-07
Tnfaip8l3	-1.09735	8.05378e-07
Mtmr11	-0.640113	8.06581e-07
Ddx41	0.51944	8.12109e-07
Cgref1	-1.0776	8.20595e-07
Tlr9	1.87598	8.32998e-07
Rps6ka4	0.594393	8.36584e-07
Mcm4	0.701071	8.42131e-07
Cltc	0.446971	8.45547e-07
Igfbp5	-0.915991	8.47825e-07
Cdnf	-1.49172	8.48827e-07
Plekhm3	0.611773	8.76795e-07
Arhgap9	0.93808	8.80069e-07
Cd180	1.6261	8.86939e-07
Ercc6l	1.1143	8.90361e-07
Rfk	-0.573589	8.9107e-07
Adamts1	1.03225	8.95069e-07
Ctsl	0.601135	8.9746e-07
Snapin	-0.437062	8.98713e-07
Klhdc2	-0.660367	8.99613e-07
Rhof	1.32593	9.00457e-07
Slc47a1	-2.29546	9.01047e-07
Thra	-0.526777	9.03475e-07
Tsc22d3	-0.589849	9.06317e-07
Fut1	-0.968744	9.08312e-07
Sh3rf2	-0.535257	9.09508e-07
Gtse1	1.29738	9.23284e-07
Mcm5	1.14192	9.23622e-07
2510002D24Rik	-0.87625	9.23744e-07
Sipa1	0.772362	9.25043e-07
Nfix	-0.667559	9.30712e-07
Ifi30	0.77912	9.30796e-07
Nup98	0.51128	9.31565e-07
Vdac3	-0.54994	9.31984e-07
Ifitm6	-1.32166	9.42222e-07
Yipf7	-1.92168	9.42655e-07
Cpt1a	0.49123	9.53309e-07
Abracl	0.68247	9.60904e-07
Rad23a	-0.493261	9.65844e-07
Il4i1	1.29343	9.65844e-07
Ap1s1	0.719286	9.99466e-07
Lyz1	1.19684	1.00153e-06
Gadl1	1.49008	1.00343e-06
Gss	0.731427	1.00893e-06
Kmt2e	-0.461308	1.01215e-06
Gpm6a	-1.43862	1.02116e-06
Gba	0.606887	1.02116e-06
Itga4	0.88839	1.04046e-06
Rps6ka2	-1.03593	1.04525e-06
Txndc5	0.56822	1.05059e-06
Ugt1a7c	0.645356	1.05072e-06
Entpd1	0.681322	1.05507e-06
Smim10l1	-0.721086	1.0577e-06
Cd4	1.39511	1.06875e-06
Kcnj8	-0.703122	1.09244e-06
M6pr	0.524036	1.09494e-06
Prdx4	0.722901	1.09574e-06
Atp11b	0.488329	1.09642e-06
Fcgr2b	1.12992	1.09958e-06
Krt75	-1.03609	1.10214e-06
Tprgl	-0.519704	1.10416e-06
Erp29	0.556397	1.11495e-06
Tgfb1i1	0.696254	1.11817e-06
Zer1	-0.482319	1.12159e-06
Bend4	1.42646	1.12164e-06
Kdm5c	0.408701	1.1253e-06
Trim72	-1.21405	1.15013e-06
Snx8	0.57588	1.15154e-06
Clec2g	1.27952	1.17013e-06
Spn	1.04609	1.1737e-06
Bcam	-0.403763	1.18774e-06
Rgs2	0.696912	1.19791e-06
Chd4	0.348164	1.20697e-06
Aifm2	-0.679712	1.21419e-06
Kif21b	1.27567	1.22034e-06
Il31ra	-1.52779	1.22706e-06
Pnpla2	-1.06225	1.25051e-06
Pla2g4e	1.23171	1.25262e-06
Mapt	-1.53318	1.25792e-06
Srcin1	-0.918787	1.26503e-06
Plekhm1	0.605094	1.26503e-06
Mrpl12	-0.570988	1.27441e-06
Gmppb	0.850544	1.27441e-06
Rcor2	1.38756	1.28312e-06
Kif11	1.07121	1.29327e-06
Srm	0.621471	1.29338e-06
Fbln5	0.477299	1.29751e-06
Cyp39a1	-0.788116	1.29788e-06
Ankrd35	-0.631039	1.32365e-06
Prss35	2.09458	1.32435e-06
Ttc3	-0.490908	1.33166e-06
Melk	1.24898	1.34204e-06
Schip1	-1.18143	1.34917e-06
Golga4	-0.74625	1.3593e-06
Coro1b	0.559703	1.36233e-06
Rab44	1.1299	1.38751e-06
Arhgap19	0.747189	1.38751e-06
Asb18	-3.13784	1.39212e-06
Hoxc6	-0.682384	1.39677e-06
Itprip	0.718273	1.40624e-06
Plscr4	-1.21538	1.41747e-06
Nptx2	-1.08076	1.42441e-06
Lfng	0.490507	1.45632e-06
Plcb2	1.39265	1.45777e-06
Timp4	-2.41266	1.46199e-06
Ypel2	-0.664944	1.46245e-06
Slc43a1	-0.88974	1.48393e-06
Lpxn	1.59037	1.48731e-06
Stat5b	-0.38382	1.49227e-06
Pth1r	-0.687854	1.51994e-06
Cdc42se1	0.458608	1.52066e-06
Abhd12	0.575096	1.5454e-06
Klra17	2.81003	1.55522e-06
Tpsab1	2.6487	1.56108e-06
Tor4a	0.713571	1.56108e-06
[truncated: 15,637 more rows]

## Sheet: CWvCC
Symbol	log2FoldChange(Cheek_Wound/Cheek_Control)	Padj
Slfn4	6.26542	7.01394e-147
Spp1	5.45365	3.36728e-124
S100a9	7.41772	5.38147e-122
Cxcl2	9.50496	4.45498e-105
Krt16	6.84988	2.36823e-85
Gsdmc	4.84986	7.04624e-84
Clec4d	7.28677	4.44018e-82
Mmp13	5.6512	6.27832e-82
Loxl3	2.44324	8.51618e-69
Tlr13	3.21048	9.92604e-66
Itga5	1.7277	1.30048e-65
Acod1	7.33468	2.59275e-62
S100a8	5.91358	3.62457e-59
Clec4e	7.09521	6.19729e-58
Saa3	7.68688	1.58779e-57
Plaur	3.27864	1.18347e-56
Ccl3	7.07862	2.68056e-56
Trem1	8.04875	6.83564e-56
Ccl4	6.89525	1.16538e-53
Cxcl3	7.75407	7.55968e-51
Il1b	6.04076	5.00064e-50
Abcc3	2.29903	1.45106e-49
Ccr1	3.70658	5.27189e-49
Nlrp3	5.30942	2.90951e-48
Adam12	3.17833	5.43204e-48
Ms4a7	2.39206	1.32933e-46
Sirpa	1.27541	7.09883e-46
Slpi	5.2822	6.11952e-45
Cd300lf	5.4288	1.19982e-43
Msr1	2.9452	2.4049e-42
Msn	1.14719	7.47548e-42
Mpeg1	2.54109	1.78271e-41
Cd300a	2.53615	3.43555e-41
Osm	5.50883	5.4397e-41
Tlr1	2.64599	1.67886e-40
Csf3r	4.11736	2.81242e-40
Capn2	0.709392	3.17205e-40
Lamc2	2.50925	7.57832e-40
Cd14	4.10319	1.11648e-39
Lgmn	1.60348	1.297e-39
Serpine1	4.7903	2.64159e-39
Cxcl5	7.64249	4.01742e-39
Krt6b	7.74209	6.41457e-39
Hdc	4.38545	1.31161e-37
P4ha3	5.27829	2.07485e-37
Cxcl1	5.37519	3.04665e-37
Sell	4.65898	3.24593e-37
BC117090	5.85504	4.05396e-37
Gm5416	6.5926	1.04485e-36
Trem2	3.19364	3.90314e-36
Stfa3	4.7034	1.9904e-35
Myof	0.990667	6.89052e-35
Gm5150	4.31995	9.32302e-35
Ptprn	4.72518	3.27672e-34
Samsn1	2.67559	4.26468e-34
Srpx2	1.81614	5.748e-34
Slc20a1	1.75908	9.98747e-34
Timp1	3.62843	1.45842e-33
Il1f5	1.38283	2.40133e-33
Actr2	0.702745	1.25309e-32
Pla2g4d	5.52073	1.30431e-32
Rptn	3.40195	1.58774e-32
Adam8	2.69359	2.46971e-32
Cd68	1.76369	1.396e-31
Gm5483	6.93159	2.59005e-31
Mest	3.64348	2.8397e-31
Ptgs2	4.31176	5.92053e-31
Emilin1	1.46956	1.30275e-30
Mmp10	5.07345	2.36208e-30
Akr1d1	5.02026	2.57846e-30
Krt1	1.86827	3.78225e-30
Myo9b	0.799796	7.16292e-30
Srgn	3.02928	9.30756e-30
Gpr35	3.10315	2.12831e-29
Mmp8	4.9817	2.1881e-29
Tnf	3.88061	1.45272e-28
Actc1	5.3845	1.60102e-28
Slc11a1	2.44165	2.51838e-28
Pcdhgc5	3.18835	4.16927e-28
Lilr4b	2.97523	4.16927e-28
Nfkbid	4.05173	8.62818e-28
Tgfb1	1.19009	1.05757e-27
Ncf4	2.01055	1.50682e-27
Eno1b	1.5503	1.7553e-27
Rab31	1.14132	2.97101e-27
Ms4a6d	2.19999	4.01152e-27
Slc15a3	2.50518	1.29559e-26
Col5a3	1.67399	1.54994e-26
Ifnar1	0.689183	3.93862e-26
Tnfrsf23	1.63255	4.86531e-26
Lst1	2.40395	6.94953e-26
Gsdmc3	4.704	1.12423e-25
Csf3	6.39611	1.21892e-25
Tcirg1	1.46738	1.2923e-25
Sprr2e	4.53174	1.52441e-25
Pik3ap1	1.63891	2.13319e-25
Cemip	3.17572	5.8038e-25
Ctsz	1.05272	6.35172e-25
Eno1	1.53298	7.12812e-25
Tpcn2	1.24056	8.68592e-25
Postn	0.765926	1.37408e-24
Ccr5	2.25772	2.07005e-24
Bcl3	1.49123	3.05889e-24
Fcgr1	2.22047	5.03409e-24
Cd300lb	3.05323	5.7588e-24
Prg4	4.06409	5.96683e-24
Fscn1	1.5993	6.49124e-24
Fetub	3.95516	9.75556e-24
Pla2g7	2.14607	1.01911e-23
Krt6a	4.28625	1.30496e-23
Rbp2	2.82013	1.38053e-23
Cotl1	1.81525	1.47695e-23
Ctss	2.2753	2.21554e-23
Ms4a4c	2.47296	2.83576e-23
Rnf19b	0.761092	4.53428e-23
Cd44	1.14493	8.0233e-23
Mrgpra2b	6.20362	8.32156e-23
AB124611	2.39584	1.01583e-22
Ier3	2.18823	1.02712e-22
Efhd2	1.17321	1.28847e-22
Vav1	1.72961	1.80915e-22
Arrb2	1.18471	2.39096e-22
Syk	1.48534	2.40984e-22
Mmp19	2.04604	2.61141e-22
Abcg1	1.33349	4.09295e-22
Tfpi2	2.1892	4.32308e-22
Ncf2	1.64701	4.77311e-22
Tcf23	4.57614	5.7329e-22
Tmprss11b	5.00096	5.7329e-22
Grn	0.991288	8.7246e-22
Slc7a7	1.02305	9.8283e-22
Tram1	0.510809	1.08132e-21
Slc2a1	2.04063	1.28845e-21
2610528A11Rik	5.93621	1.28845e-21
Actr3	0.582795	1.45364e-21
Igfl3	4.29894	2.42601e-21
Tmem173	1.07439	2.59469e-21
Stab1	1.33796	2.78949e-21
Col7a1	0.93792	2.88682e-21
Cd72	2.46151	5.55826e-21
Hck	1.8495	5.71392e-21
Wisp1	2.96062	6.46198e-21
Arpc5	0.567497	7.55006e-21
Fxyd5	1.57789	8.82683e-21
Lama3	1.75031	9.78716e-21
Hmox1	1.99125	1.01171e-20
Man2b1	0.902087	1.01171e-20
Rrbp1	0.623476	1.67341e-20
Fpr1	4.58064	1.72899e-20
Kcnn4	2.69791	1.73268e-20
Fam162a	1.46198	1.87911e-20
Crabp1	2.2071	2.15524e-20
Plek	2.3309	2.26664e-20
Lilrb4a	2.81409	2.26664e-20
BC100530	5.52895	3.23462e-20
C3ar1	2.46004	4.1547e-20
Pik3r5	1.76249	4.17804e-20
Ccrl2	3.26815	4.46876e-20
Ctsa	0.801761	4.54668e-20
Cxcr4	2.30791	5.98564e-20
Ripk3	1.71345	8.468e-20
Hhipl1	3.62972	9.42116e-20
Il4ra	1.86847	1.01168e-19
Tnn	3.51286	1.02001e-19
Susd3	1.85531	1.11049e-19
Trem3	5.45941	1.45879e-19
Sh2d5	4.44886	1.62875e-19
Il33	2.37305	1.88166e-19
Csta1	1.49269	1.88166e-19
Ada	1.95024	2.13144e-19
Itgb2	1.82822	2.17772e-19
Dok3	1.66113	3.02465e-19
Stfa2	4.83388	3.19032e-19
Nuak2	1.37554	4.33734e-19
Slc2a3	2.16634	5.24844e-19
Gusb	0.810798	5.24844e-19
Sprr2f	5.11476	5.99434e-19
Gsdmc4	4.0233	6.81962e-19
Itgal	1.80828	7.14984e-19
Cndp2	0.507725	9.39455e-19
Wdr1	0.741171	1.0557e-18
Sirpb1a	3.25479	1.21979e-18
Runx1	1.26799	1.71658e-18
Inpp5d	1.51611	3.14222e-18
Gpr176	2.70349	3.30598e-18
Mrgpra2a	5.63004	3.69956e-18
Hcar2	1.72578	3.77467e-18
Gpr65	2.80768	4.08939e-18
Prnd	2.1639	4.73383e-18
Pdzd2	-0.68999	4.73383e-18
Pfkl	1.44928	5.28673e-18
Pitpna	0.474001	5.39148e-18
Pfkp	0.675629	1.00438e-17
Fcgr4	3.79374	1.19748e-17
Dmd	-1.07613	1.26366e-17
Pmaip1	1.74938	1.31783e-17
Efemp2	1.75121	1.31783e-17
Syt13	2.09023	1.55701e-17
2009-09-01	0.724314	1.97655e-17
Pdpn	1.65441	2.0291e-17
Tubb6	1.87225	2.0291e-17
Lgals3bp	1.37097	2.06817e-17
Itgam	1.77353	2.34867e-17
Mymk	4.8822	2.38027e-17
Gpnmb	0.859934	3.2656e-17
Apln	2.47773	3.31672e-17
Tes	1.09644	3.71964e-17
Apoc2	3.65846	3.83217e-17
Itgb1	0.74829	4.18379e-17
Pgam1	1.12602	4.81103e-17
Akr1b8	2.15214	6.12808e-17
Klra2	3.28906	6.41787e-17
Glis3	2.09964	8.70701e-17
Aqp3	2.07889	8.79268e-17
Ncf1	1.57088	9.503e-17
Flna	0.697816	1.0892e-16
Hmga2	2.34823	1.13308e-16
Tnfrsf1b	1.84903	1.61469e-16
Bfsp1	3.62002	1.66571e-16
Csf2rb	1.41106	1.71652e-16
Dynap	5.36599	1.81855e-16
Tln1	0.644165	1.96174e-16
Man2a1	0.900926	1.97123e-16
P4hb	0.754767	2.31886e-16
Casp8	0.883293	2.32588e-16
Csrnp1	1.94394	2.34326e-16
Retnlg	4.21192	3.15399e-16
Cxcr2	3.27858	4.02257e-16
Sprr1b	4.87032	4.24765e-16
Slit2	0.790369	4.50687e-16
Cd84	1.71631	4.65079e-16
LOC100038947	2.99588	4.79747e-16
Tob1	-0.682883	4.90298e-16
Fgr	2.59251	5.83743e-16
Smim3	1.72735	5.88538e-16
Picalm	0.568991	6.23954e-16
Zmynd15	1.66509	9.90514e-16
Il21r	3.32115	1.14775e-15
Lhfpl2	1.39106	1.20741e-15
Mapk6	1.04789	1.24459e-15
Trpm2	4.04488	1.40671e-15
Col6a3	1.32292	1.66046e-15
Wnk2	-1.02578	1.74226e-15
Bgn	0.999729	1.77435e-15
Zc3h7a	0.579504	1.79356e-15
Apobec1	2.04302	2.07528e-15
Cpxm1	2.63441	2.09685e-15
Thbs1	1.77109	2.29794e-15
Kctd15	-0.568333	2.33034e-15
Ctsb	1.02742	2.71599e-15
Arpc3	0.546278	2.73676e-15
Stfa2l1	4.67241	2.84518e-15
Tubb2b	1.87805	3.01373e-15
Gpr132	2.15339	3.28208e-15
Spink12	4.09078	3.29918e-15
Wfdc12	3.89879	3.78735e-15
Bin2	1.67592	4.39343e-15
Gba	0.56658	4.39343e-15
Rbms1	0.635061	4.45075e-15
Has2	1.78515	5.33681e-15
Gpx1	0.98849	6.47062e-15
Myd88	0.834803	6.5299e-15
Ms4a6c	1.74207	7.19806e-15
Ctsc	0.918549	8.37573e-15
Clcf1	2.89585	8.85455e-15
Tnnt2	3.61178	9.00749e-15
Twf1	1.08493	1.05749e-14
Pdia6	0.718111	1.06101e-14
Hspa5	0.548694	1.14985e-14
Havcr2	1.6244	1.33872e-14
Glrx	1.49685	1.75999e-14
Msln	4.90883	1.75999e-14
Ifitm1	2.37793	1.76059e-14
Thbs4	1.87824	2.23441e-14
Fam111a	0.821756	2.32859e-14
Parvg	1.66541	2.3811e-14
Myh3	5.08658	2.67538e-14
Capg	0.690446	2.75396e-14
Rtn4rl2	2.97097	3.00647e-14
Sirpb1b	2.9624	3.35366e-14
Gsto1	1.83418	3.47255e-14
Bst1	2.08873	3.69805e-14
Lce3e	4.52355	4.46635e-14
Hspg2	0.683976	4.63007e-14
Arl11	1.87059	5.32728e-14
C1qtnf5	1.4125	5.75434e-14
Hbegf	2.16022	5.97996e-14
Atl2	-0.663294	6.24871e-14
Tmprss11d	4.48494	6.2873e-14
Oaf	0.931648	6.40372e-14
Snd1	0.510714	6.8697e-14
Fpr2	2.77396	7.64792e-14
Tmem223	-0.753535	7.81126e-14
Lasp1	0.566905	8.14199e-14
Arg1	2.59352	8.16663e-14
Sptlc2	0.670026	8.88295e-14
Slc45a4	0.529508	9.29206e-14
Il1rn	1.68416	9.36459e-14
B430306N03Rik	2.721	1.01779e-13
Rmnd5a	-0.484112	1.0372e-13
Shisa2	-1.17461	1.03857e-13
Vasp	0.899393	1.23232e-13
Junb	1.4376	1.34028e-13
Tpm4	0.759838	1.35447e-13
Pmepa1	1.0597	1.46128e-13
Rbp1	1.49071	1.50721e-13
Thbs2	1.38519	1.70912e-13
Ugcg	0.951401	1.75117e-13
Rhof	1.33263	1.87038e-13
Ccr2	1.82843	2.09933e-13
Arvcf	-0.96655	2.14079e-13
Atp1a3	2.6586	2.18357e-13
Pla2g4f	1.09969	2.25443e-13
Bcl2l11	1.47518	2.27811e-13
Wsb1	0.735389	2.33494e-13
Arpc2	0.528258	2.45069e-13
Mmp1b	4.64484	2.50924e-13
6430571L13Rik	-2.16238	2.61853e-13
Wdr62	1.50954	2.72474e-13
Cd300c2	2.97258	2.92044e-13
Gpr84	4.45965	2.96528e-13
B3gnt7	1.74651	3.06511e-13
Sbno2	1.0113	3.28747e-13
Pstpip1	1.34801	3.39881e-13
Fyb	1.55039	3.5212e-13
2510002D24Rik	-0.781595	5.11886e-13
Med15	0.477078	5.41657e-13
Nfix	-0.478347	5.4793e-13
Tpsab1	3.7177	5.54455e-13
Nek6	1.55083	5.96786e-13
Gla	1.73954	5.98361e-13
Fcrla	3.02294	6.33061e-13
Tlr6	1.71438	6.34275e-13
Laptm5	1.37269	7.39091e-13
Cap1	0.545233	9.18814e-13
Pxdn	0.72132	9.40358e-13
Socs3	1.34651	9.61682e-13
Tnfaip6	1.65509	9.732e-13
Tmprss11g	1.87603	9.75323e-13
Ppp1r15a	1.36977	1.0366e-12
Mstn	-2.53505	1.12256e-12
Eif1a	0.53633	1.13532e-12
Fermt3	1.19717	1.26124e-12
Scamp2	0.361727	1.29923e-12
Slc29a3	0.699533	1.34402e-12
Cfb	1.53135	1.3653e-12
Ccdc88b	1.91427	1.55392e-12
Chil3	3.56251	1.55844e-12
Ampd2	0.568609	1.60721e-12
Klk9	1.77953	1.84477e-12
Adamts4	2.71937	1.90814e-12
Txlnb	-1.92206	2.01172e-12
Golm1	0.981691	2.08084e-12
C5ar1	1.57051	2.2029e-12
B4galnt1	0.932423	2.3076e-12
Mmp11	2.39778	2.32429e-12
Kirrel	0.633175	2.32559e-12
Mfge8	0.424407	2.66469e-12
Abhd12	0.46166	2.66469e-12
Gng13	-2.25805	2.79175e-12
Ppp1r18	1.04185	3.19671e-12
Lce3b	4.5901	3.52098e-12
Plod3	0.788807	3.5467e-12
Lce3d	4.04503	3.76149e-12
Kyat3	-0.835062	3.96398e-12
Tlr2	1.37964	4.34318e-12
Arpc1b	0.770348	4.64054e-12
Gnpda1	0.87689	5.20232e-12
Cmtm7	1.06312	5.81803e-12
Id3	-0.694412	5.95497e-12
Efna3	-0.735284	6.08814e-12
Kank1	-0.743622	6.30745e-12
Lmf2	0.51276	6.57324e-12
Gadd45b	1.7467	6.58176e-12
H13	0.504496	6.8092e-12
Elk3	1.02726	6.99486e-12
Lce3c	3.94953	6.99486e-12
Slfn10-ps	2.34934	7.06599e-12
Shc1	0.47155	7.65559e-12
Gm9733	2.78628	8.44646e-12
Pdia3	0.565546	8.44646e-12
Myo1f	1.73529	8.44646e-12
Plcd4	-2.18247	8.54574e-12
Pfn1	0.850153	9.64046e-12
Ms4a4a	1.99805	1.00007e-11
Il10rb	0.994138	1.11385e-11
Lima1	0.397767	1.20749e-11
Fkbp15	0.497556	1.25827e-11
Pdia5	0.988828	1.31958e-11
Slc38a3	-2.16141	1.37195e-11
Lrrc32	1.33767	1.43827e-11
Cdk5r1	1.56119	1.44931e-11
Snai1	1.3254	1.6493e-11
Amdhd2	1.12077	1.64971e-11
Fmnl1	1.35972	1.67567e-11
Tlr9	1.71781	1.83774e-11
Ssx2ip	-0.488796	1.83774e-11
Krt14	1.94304	1.88665e-11
Gstm5	-0.868844	1.92262e-11
Pfn2	-1.25614	1.92481e-11
Wbp1	-0.554369	1.93277e-11
Ralb	0.671801	2.0295e-11
Rnf167	-0.536737	2.04426e-11
Uggt1	0.387533	2.17981e-11
Apobr	1.43971	2.31e-11
Ankfy1	0.477461	2.51741e-11
Praf2	0.634893	2.60348e-11
Csf2rb2	1.02512	2.66937e-11
Hdac11	-0.801464	2.74167e-11
Fam49b	0.965828	2.75405e-11
Impdh1	0.580658	3.07352e-11
Krba1	-0.800393	3.24497e-11
Col12a1	2.58087	3.37081e-11
Enah	1.55897	3.5836e-11
Apaf1	0.790054	3.74757e-11
Litaf	0.618481	3.97662e-11
Neurl3	1.60901	4.41473e-11
Il24	4.67149	4.533e-11
Adgrg5	1.96619	5.29776e-11
Ap1b1	0.325839	5.4642e-11
Gsdmc2	3.23456	6.22409e-11
Ckm	-1.90258	6.28642e-11
Hcls1	1.46756	6.58932e-11
Cyhr1	-0.414238	6.74579e-11
Slc9a1	0.652687	7.35407e-11
Bcl2a1b	2.65229	7.36797e-11
Ncstn	0.40147	7.65146e-11
Elf4	0.81517	7.85955e-11
Psg18	4.4922	8.15885e-11
Tnni1	3.3406	8.82068e-11
Mmp9	2.20698	9.15178e-11
Prkaa2	-1.64075	9.15404e-11
Sfrp2	1.59343	9.94472e-11
Lair1	2.93262	1.00621e-10
Ccl7	1.98689	1.01393e-10
Vcam1	1.47933	1.01393e-10
Dclk1	1.81019	1.03817e-10
Hsp90b1	0.579206	1.03817e-10
Tnc	3.70898	1.05807e-10
Pvalb	-2.23712	1.06825e-10
Ets1	0.797186	1.14432e-10
Ddit4l	-1.88557	1.16621e-10
Teddm3	1.28997	1.16621e-10
Foxo6	-1.48353	1.17264e-10
Il1rl1	2.30089	1.28493e-10
Acp2	0.809185	1.33312e-10
Aoah	1.417	1.3827e-10
Plagl1	0.880617	1.3827e-10
Tcap	-1.77354	1.39422e-10
Tmem51	1.03831	1.44597e-10
Ywhah	0.682753	1.48362e-10
Tmem64	-1.00876	1.51001e-10
Il1f9	1.23175	1.53499e-10
Tmod1	-1.6338	1.63858e-10
Cx3cr1	2.39896	1.63982e-10
Ptpn14	-0.813064	1.64419e-10
Treml2	3.87059	1.64566e-10
Lcp1	1.51489	1.64918e-10
Igf2bp1	4.22953	1.73148e-10
Capn6	1.80038	1.73899e-10
Clec2g	1.50626	1.74934e-10
Actb	0.643938	1.82731e-10
C130050O18Rik	2.47677	1.83995e-10
Coro1b	0.51082	1.94489e-10
Stx11	1.6789	1.98034e-10
Stat4	2.20546	2.01785e-10
Spred3	1.88597	2.01785e-10
Sh2d3c	1.15972	2.056e-10
Agap3	-0.38429	2.07484e-10
Tor4a	0.513157	2.2245e-10
Tmem50b	0.455543	2.25801e-10
Necap2	0.4178	2.37634e-10
Nfib	-0.691558	2.47773e-10
Cox7a1	-2.16712	2.50003e-10
Ddah1	1.58004	2.53906e-10
Arhgdia	0.402473	2.5667e-10
Gpsm3	1.19322	2.58398e-10
Galns	1.36701	2.59175e-10
Nes	2.42543	2.59998e-10
Atp2a1	-1.81879	2.76496e-10
Ap2m1	0.362233	2.82008e-10
Limd2	1.02441	2.85022e-10
Il10ra	1.67984	2.95756e-10
Cecr2	-0.69651	2.97771e-10
Was	1.24881	3.07518e-10
Myoz3	-2.02599	3.08685e-10
Myh4	-1.90496	3.18643e-10
Tnni2	-1.78773	3.25404e-10
Gsap	1.36675	3.32476e-10
Selenon	0.699499	3.40665e-10
Sdc3	1.13896	3.57636e-10
Synj1	0.577899	3.61356e-10
Klra18	3.43528	3.73675e-10
Clec4a3	1.30018	3.73675e-10
Cyp4f18	3.7213	3.73675e-10
Klhl23	-1.49753	3.76207e-10
Cldn3	-1.43509	3.85329e-10
Snx20	1.48148	3.85329e-10
Hgf	2.23195	3.8618e-10
Col8a1	2.17318	3.87048e-10
Cthrc1	1.47717	4.30121e-10
Phldb2	0.76691	4.30191e-10
Klk6	2.6066	4.30408e-10
Nxph4	1.35575	4.60783e-10
Clec12a	2.43573	4.80104e-10
Myoz1	-2.10657	4.97149e-10
Mlkl	1.54212	5.13064e-10
Ptprc	1.4073	5.41242e-10
Glipr2	1.33074	5.48136e-10
Oxct1	-0.448687	5.5794e-10
Cox6c	-0.755765	5.74273e-10
Maged2	0.646811	6.53494e-10
Fam105a	0.94675	6.5685e-10
Cd53	1.48889	6.80769e-10
Unc93b1	1.194	7.54334e-10
Mcemp1	2.93038	7.69711e-10
Mefv	2.40167	7.81784e-10
Hfe2	-1.41027	7.86938e-10
Zfp36	1.07498	7.90023e-10
Ptpre	0.736331	7.9196e-10
Ap4s1	-0.682369	8.26518e-10
Clec2e	3.20615	8.44997e-10
Ppm1h	0.858497	8.44997e-10
Pygm	-1.82063	8.76497e-10
Slc2a6	1.81323	8.89087e-10
Ms4a6b	1.45636	8.90964e-10
Fitm1	-1.83826	9.01987e-10
Zyx	0.775866	9.02935e-10
Tmem38a	-1.73222	9.09862e-10
Cpn1	3.50692	9.3595e-10
Prelid1	0.740916	9.57572e-10
Gsta1	2.24489	9.83553e-10
Spats2l	1.25982	9.83553e-10
Il18rap	2.25492	9.83553e-10
Cdhr1	3.6121	9.87275e-10
Arhgap4	1.42626	1.00252e-09
S100a11	0.693538	1.01564e-09
Lcp2	1.61218	1.03459e-09
Tnnc2	-1.7464	1.03604e-09
Pim3	-0.397395	1.07946e-09
Galc	0.803399	1.10284e-09
Prcp	0.803252	1.11407e-09
Hif1a	0.980698	1.15838e-09
Rhoh	1.56089	1.15946e-09
Rgs20	1.04652	1.195e-09
Zfp219	-0.413416	1.19995e-09
Lgi1	-2.07438	1.2612e-09
Cox6a2	-1.7284	1.26673e-09
Bak1	0.926964	1.28036e-09
Lrig1	-0.614272	1.34161e-09
Slc39a1	0.553871	1.367e-09
Ftl1	0.957041	1.3705e-09
Rac2	1.44071	1.37073e-09
P4ha1	0.670184	1.41733e-09
Rtn2	-1.53073	1.43091e-09
Sipa1	0.763114	1.47304e-09
Gnai2	0.590778	1.50839e-09
Fcrlb	2.90574	1.52015e-09
Mylk4	-2.43238	1.54234e-09
Spib	2.67267	1.55118e-09
Trim8	0.633374	1.5893e-09
Arhgap45	1.17132	1.61018e-09
D630045J12Rik	-0.728237	1.65586e-09
Bcat1	1.14986	1.65618e-09
Sprr2a3	4.13623	1.68046e-09
Pfkm	-1.4561	1.69078e-09
Adap2	1.04054	1.75287e-09
Cnst	-0.691295	1.75806e-09
Coq10a	-1.54617	1.88847e-09
Cttn	0.462811	1.98223e-09
Prl2c3	4.39279	2.00875e-09
Cybb	1.66935	2.03109e-09
Ndufa13	-0.809188	2.03109e-09
Sbk2	-1.87992	2.07159e-09
Capza1	0.625119	2.0728e-09
Ctf1	-1.06901	2.09704e-09
Lat2	1.42051	2.09979e-09
Atp6v1b2	0.733808	2.09979e-09
AW551984	1.62499	2.14148e-09
Naip2	1.22495	2.2101e-09
Cdip1	-0.537718	2.26014e-09
Slc38a1	1.37269	2.2761e-09
Pla2g12a	-0.662983	2.28992e-09
Calm4	1.07964	2.35082e-09
Fam96a	0.445775	2.39565e-09
Pdk2	-1.43015	2.39565e-09
Rnh1	0.594983	2.41674e-09
Tmprss4	0.828046	2.54686e-09
Fsd2	-1.68711	2.6666e-09
Asb10	-1.7892	2.70492e-09
Cyba	1.2711	2.94834e-09
Pgam2	-1.87614	2.95912e-09
Agbl1	-1.9706	2.96427e-09
Lyn	1.50611	3.038e-09
Vmp1	0.341198	3.04159e-09
Camk2a	-1.37487	3.06052e-09
Bmp4	-1.42782	3.18419e-09
Clec4a1	1.48516	3.21142e-09
Asb15	-1.48961	3.45439e-09
Bcam	-0.593363	3.5864e-09
Cdr2l	0.717018	3.60753e-09
Lrrc59	0.717127	3.64079e-09
Dock2	1.18674	3.679e-09
Ndrg2	-1.23329	3.89686e-09
Steap2	1.47534	3.93925e-09
Aqp4	-2.75379	4.03549e-09
Slc28a3	0.97107	4.17694e-09
Rpl3l	-1.99328	4.27152e-09
Sh3tc1	0.764467	4.27152e-09
Tnnt3	-1.67063	4.33597e-09
Dsg1b	1.3417	4.35564e-09
Fmnl3	0.98804	4.53228e-09
Cd276	0.999184	4.54634e-09
Eno3	-1.77786	4.63194e-09
Serpinb12	1.81478	4.74614e-09
Myadm	0.900895	4.78878e-09
Fam71a	4.18766	4.79304e-09
Asns	0.929557	4.85252e-09
A530064D06Rik	2.21464	4.88722e-09
Rorc	-1.38398	4.923e-09
Plat	0.827928	5.0137e-09
Epb41l4b	-0.701599	5.13299e-09
Il2rg	1.43511	5.17701e-09
Cltc	0.414634	5.23887e-09
Itga4	1.374	5.28994e-09
Arhgef2	0.834913	5.30437e-09
Ecsit	-0.723936	5.31073e-09
Igf2bp2	1.51764	5.47811e-09
Kcnj2	-1.13517	5.47811e-09
Fzd7	-0.590903	5.47811e-09
Tmem165	0.571356	5.47811e-09
Fabp5	1.66885	5.4878e-09
Cpne1	0.612395	5.48856e-09
Nfkb1	0.411211	5.51522e-09
Nav3	1.29266	5.65423e-09
Nabp1	0.518932	5.84528e-09
Pkia	-1.6337	5.97882e-09
Lrrc25	1.44676	6.09632e-09
Ly9	1.71299	6.09632e-09
Psap	0.889493	6.13451e-09
Stac3	-1.66259	6.13607e-09
Mpc2	-0.902162	6.16065e-09
Acat1	-0.710906	6.3234e-09
Fam189a2	-0.883446	6.42228e-09
Phyhip	-0.870256	6.54911e-09
Tmod4	-1.73834	6.68656e-09
Ubxn2a	-0.780934	6.85551e-09
Ppp1r3a	-1.85923	7.16039e-09
Helz2	1.03097	7.32985e-09
Ldb3	-1.76493	7.56495e-09
Pick1	-0.576601	7.76917e-09
Rac1	0.313284	7.98782e-09
Trib3	1.11477	8.03066e-09
Cpt1b	-1.58399	8.1125e-09
Irf8	1.40787	8.25156e-09
Spi1	1.2451	8.31309e-09
Tnpo1	0.629314	8.43312e-09
Abr	0.4979	8.48579e-09
Sema7a	1.0358	8.51641e-09
Il23a	3.43243	8.57544e-09
Galnt7	0.878307	8.63109e-09
Ifi209	1.71046	8.71441e-09
Ckap4	1.09673	8.87664e-09
Il1f8	1.32727	8.94498e-09
Pm20d2	-1.27966	9.23187e-09
Tpp2	0.530373	9.69904e-09
Tmtc1	-1.4807	9.88066e-09
Scn4b	-1.71897	1.01431e-08
Ces2f	1.63471	1.03521e-08
Ramp1	-1.67129	1.03806e-08
Washc4	0.372665	1.0381e-08
Gmpr	-1.69723	1.06666e-08
Tpd52l1	-1.28124	1.10473e-08
Chsy1	0.832574	1.11379e-08
Uqcr11	-0.624766	1.15476e-08
Dennd4a	0.819796	1.15791e-08
Aprt	0.822285	1.18328e-08
Lrrc20	-1.1992	1.19355e-08
Ndufs5	-0.510038	1.19825e-08
Igsf6	1.74069	1.2013e-08
Myot	-1.68444	1.2013e-08
Vash1	0.731833	1.22034e-08
Tpm1	-1.27247	1.2649e-08
S100a1	-1.04204	1.2671e-08
N4bp1	0.459784	1.29529e-08
Rap1gds1	0.387915	1.32507e-08
Cystm1	-1.41678	1.32791e-08
1110004E09Rik	-0.536389	1.34392e-08
Ampd1	-1.73954	1.35067e-08
Jph2	-1.56831	1.36838e-08
Rhog	0.786469	1.38229e-08
Fbln2	1.34587	1.49211e-08
Sh3tc2	-0.867404	1.53866e-08
Slfn1	2.05916	1.58271e-08
Btk	1.19069	1.60702e-08
Ky	-1.93397	1.63906e-08
Fcer1g	1.51168	1.64462e-08
Trdn	-1.59096	1.74153e-08
Txn1	0.710973	1.79916e-08
Taf7	-0.733105	1.79916e-08
St8sia5	-1.62573	1.8168e-08
Rps6ka1	0.73	1.8213e-08
Cyth4	1.37854	1.93386e-08
Sh3bp2	0.81743	1.93386e-08
Dennd1c	1.13212	1.93386e-08
Sdcbp	0.745095	1.97645e-08
Ccl2	2.37236	1.98014e-08
Tlr8	1.30541	2.00568e-08
Plscr1	1.24192	2.00705e-08
Ssbp2	-0.480301	2.05463e-08
Ncr1	2.16034	2.14938e-08
Rab32	0.613843	2.2326e-08
Tbx5	-3.14658	2.2326e-08
Clec5a	1.79417	2.26336e-08
Tcea3	-1.61105	2.26336e-08
Ndufb2	-0.807737	2.27157e-08
Atp6v0d2	2.76164	2.27157e-08
Ndufv1	-0.663298	2.27157e-08
Rhoa	0.309052	2.28675e-08
Pld1	0.86282	2.28771e-08
Bcl2l15	2.20538	2.31552e-08
Obscn	-1.40598	2.31884e-08
Canx	0.292689	2.32863e-08
Trpv2	1.17345	2.32863e-08
Fabp3	-1.56609	2.32863e-08
Morc4	0.734149	2.33765e-08
Fnip2	0.670142	2.33765e-08
Fam71f2	3.41484	2.38515e-08
Rragd	-1.57804	2.3986e-08
Pde4dip	-1.61932	2.40449e-08
Ap2s1	0.477329	2.40449e-08
Slc7a11	1.97772	2.43729e-08
Nagpa	0.570138	2.49787e-08
Tfe3	0.446049	2.54137e-08
Ssbp4	0.381352	2.59414e-08
Taok3	0.581327	2.60459e-08
Dok1	1.28348	2.60459e-08
Mfsd10	0.456993	2.61366e-08
Tyrobp	1.53702	2.62446e-08
Entpd7	1.14208	2.63505e-08
Vav2	0.761663	2.728e-08
Ppargc1a	-1.45086	2.80421e-08
Ptk2b	0.601237	2.80442e-08
Ckmt2	-2.17934	2.88863e-08
Apobec2	-2.07485	2.89012e-08
Uhrf2	0.576298	2.94318e-08
Clcn1	-1.82887	2.98865e-08
Adamts15	1.62666	3.00768e-08
Nmu	2.19053	3.08955e-08
Cdh11	1.08251	3.16116e-08
Fam83a	1.3429	3.19875e-08
Pdcd6ip	0.285526	3.20004e-08
Rab1a	0.293437	3.20928e-08
Rps6ka4	0.861887	3.27555e-08
Pilrb2	1.83383	3.28417e-08
Cldn8	-1.8089	3.30741e-08
Arhgap25	0.979118	3.32326e-08
Ppara	-1.18618	3.4026e-08
Fgd3	1.19185	3.46715e-08
Myl4	3.01321	3.65656e-08
Arpc4	0.59803	3.67893e-08
Me3	-1.7851	3.78555e-08
Lgals1	1.00817	3.80388e-08
Slc6a20a	1.56424	3.89831e-08
Apoo	-1.01524	3.9109e-08
Vps18	0.507766	3.9314e-08
Tpm2	-1.42478	3.94226e-08
Car12	1.60495	3.98944e-08
Ctsf	-0.483336	4.08353e-08
Slc25a4	-1.51305	4.1208e-08
Ephb2	1.0217	4.19172e-08
Osbpl8	0.489773	4.23368e-08
P2ry6	1.2777	4.24766e-08
Cs	-0.455734	4.31755e-08
Lpcat1	0.845691	4.35455e-08
Pcp4l1	-1.79992	4.67321e-08
Myl1	-1.63688	4.70568e-08
Cox8b	-1.80358	4.78615e-08
Col6a1	0.617747	4.82023e-08
Prokr2	3.72588	4.82969e-08
Synm	-1.40409	4.89041e-08
Sar1b	-0.892742	5.05265e-08
Plau	1.01148	5.05265e-08
Pitpnm1	0.709439	5.11556e-08
Vcan	1.0978	5.29814e-08
Cmya5	-1.5623	5.30787e-08
Clec4n	2.25815	5.37419e-08
Sdr9c7	0.635816	5.40065e-08
Amotl1	-0.695576	5.4425e-08
Csk	0.517229	5.46687e-08
Gm266	-1.64765	5.50667e-08
Dusp8	-0.978863	5.67051e-08
Itgax	1.75229	5.72389e-08
Plin5	-1.73356	5.75458e-08
Iqgap1	0.417429	5.77168e-08
Dmxl2	0.831998	5.78954e-08
Atp6v0c	0.660868	6.17251e-08
Crhr2	-1.77265	6.1884e-08
Tlr7	1.1651	6.25366e-08
Frzb	-1.90748	6.31201e-08
9330159F19Rik	-1.73692	6.38894e-08
Usp8	0.370763	6.47853e-08
Scn4a	-1.33844	6.49694e-08
Ptges	1.34096	6.63107e-08
Gpr137b	0.955472	6.6764e-08
Neu2	-1.66252	7.18742e-08
Adam11	1.15198	7.1992e-08
Fgfr2	-0.913804	7.30264e-08
H60a	1.99021	7.4141e-08
Sla	1.25084	7.43408e-08
Aptx	-0.470625	7.43465e-08
Pdia4	0.737382	7.51146e-08
Echs1	-0.654204	7.88171e-08
Chrng	3.53195	7.95622e-08
Sulf1	1.14309	7.95622e-08
Cttnbp2nl	0.58322	8.20729e-08
Mxd1	1.03579	8.29841e-08
Skil	0.841628	8.40178e-08
Myo1e	0.363937	8.44024e-08
Carnmt1	-0.924637	8.70696e-08
Furin	0.633566	8.93536e-08
Sh3bgrl3	0.660607	8.93536e-08
Sypl2	-1.5124	8.97046e-08
3425401B19Rik	-1.35423	9.17012e-08
Klk8	1.49185	9.24957e-08
Slc41a2	0.821583	9.40782e-08
Myh9	0.817582	9.42456e-08
Bend4	1.60566	9.68364e-08
Plod2	1.74313	9.82063e-08
Lcn2	2.64209	9.94096e-08
Immp1l	-0.715951	1.01981e-07
Nars	0.400383	1.02766e-07
Rab8b	0.604237	1.04258e-07
Eef1a2	-1.46232	1.04258e-07
Samhd1	1.26024	1.05753e-07
Cfl1	0.852661	1.12391e-07
Atp1b1	-1.14506	1.15164e-07
Tmem104	0.730104	1.16018e-07
Dcaf11	-0.576394	1.17761e-07
Aldh4a1	-0.918337	1.19366e-07
Isl1	-1.29363	1.19366e-07
Dennd3	1.10165	1.21246e-07
Klhl38	-1.64321	1.21361e-07
Kif21b	1.1459	1.22193e-07
Fam117a	-0.723474	1.22193e-07
Renbp	0.862627	1.22941e-07
Calm1	0.405409	1.25237e-07
Ptp4a3	-1.33678	1.25514e-07
Mybpc1	-1.39105	1.27279e-07
Maff	0.643419	1.27885e-07
Irs1	-0.921583	1.28641e-07
Ccnyl1	0.592233	1.29549e-07
Tm4sf19	3.86933	1.30173e-07
Acsm3	-1.32557	1.30677e-07
Alox5ap	1.05284	1.33725e-07
Sprr2b	3.91011	1.37611e-07
Copa	0.275133	1.37782e-07
Lrrc14b	-1.77892	1.38352e-07
Cyb561a3	0.51164	1.40138e-07
Runx3	1.02968	1.4215e-07
Pax9	3.85703	1.44054e-07
Rab5c	0.534289	1.45174e-07
Irf7	1.45588	1.4594e-07
Trim2	-1.0425	1.46113e-07
Prob1	-1.09182	1.49456e-07
Ryr1	-1.34031	1.50794e-07
Aif1	1.67451	1.52529e-07
Ext1	0.577126	1.53365e-07
Olfm4	3.70815	1.56775e-07
Aldh3b1	1.35134	1.58177e-07
Podxl2	-1.17482	1.58279e-07
Slfn2	1.36886	1.59164e-07
Nos2	2.2637	1.59575e-07
Tns3	0.379746	1.60296e-07
Hrasls	-1.79957	1.62108e-07
Apbb1ip	1.02243	1.63499e-07
2310002L09Rik	-1.58747	1.65525e-07
Hdgfl3	-0.473105	1.66417e-07
Qdpr	-0.521371	1.6677e-07
Tmem233	-1.9692	1.69693e-07
Adam17	0.432441	1.69693e-07
Apcdd1	-0.738078	1.72374e-07
Scn1b	-1.08282	1.74757e-07
Tmem52	-1.65733	1.75701e-07
Cyfip1	0.350381	1.78716e-07
Tbx1	-1.25163	1.82509e-07
Ltbp4	-0.838748	1.82509e-07
Syne2	-0.446262	1.87825e-07
Ppm1l	-1.16784	1.91168e-07
Dhrs7c	-2.11055	1.91168e-07
Rspo1	-1.09303	1.96881e-07
Cuedc1	-1.05743	2.02167e-07
Hhatl	-1.92109	2.10933e-07
Ndufs7	-0.776746	2.1182e-07
Col24a1	1.63938	2.1182e-07
Camta1	-0.678493	2.1208e-07
Egln3	1.16948	2.14122e-07
Kcng4	-1.46731	2.18892e-07
Rab11fip4	-1.3789	2.22096e-07
P3h1	0.708227	2.23868e-07
Ppbp	2.92864	2.27001e-07
Il17ra	0.779768	2.27643e-07
Nbeal2	0.848539	2.31181e-07
Cep192	0.726797	2.35756e-07
Jag2	-0.558724	2.3576e-07
Erp29	0.361081	2.3789e-07
Prune2	1.33281	2.43741e-07
Art1	-1.35257	2.44062e-07
Mlf1	-2.13873	2.44155e-07
Dapl1	-1.53167	2.46232e-07
Syde2	-0.933373	2.46232e-07
Sptb	-1.3169	2.48494e-07
Mylk2	-1.71667	2.53326e-07
Adgre1	1.21336	2.54374e-07
Mthfd1l	1.54905	2.54978e-07
Insig2	-0.555476	2.57013e-07
Kcnj11	-1.30825	2.57123e-07
Macrod1	-1.32275	2.58411e-07
Nipsnap2	-1.15157	2.723e-07
Wfdc1	-1.63843	2.76153e-07
Adgra3	-0.920194	2.82843e-07
Slc13a3	1.91407	2.83975e-07
Agl	-1.12924	2.8496e-07
Rap2b	0.626637	2.88023e-07
Amot	-1.33999	2.92395e-07
Zswim6	0.688052	2.93824e-07
Mapk7	0.473061	2.96431e-07
Irak2	0.776507	3.07346e-07
Lamb1	0.866077	3.07529e-07
Krt20	-1.64037	3.08262e-07
Ikzf5	-0.399448	3.17897e-07
Zfand2a	0.438949	3.19887e-07
Efs	-0.546518	3.35521e-07
Jdp2	0.660235	3.39535e-07
Fgf23	3.83645	3.444e-07
Lynx1	-1.25742	3.51075e-07
Smtnl1	-1.37839	3.52255e-07
Snurf	-1.19066	3.54217e-07
Sycp2	3.4253	3.55402e-07
Arl5c	1.29428	3.60583e-07
Tfap2b	-0.676972	3.68092e-07
Rlim	0.526989	3.69259e-07
Cox7c	-0.694219	3.72243e-07
Porcn	0.99573	3.74966e-07
Smco1	-1.96437	3.7506e-07
Ch25h	2.01342	3.76056e-07
Cd180	1.6987	3.76392e-07
Asprv1	0.613442	3.79806e-07
Hrc	-1.46407	3.85561e-07
Phpt1	-0.624662	4.06e-07
Ptprz1	1.9053	4.06574e-07
Slc2a4	-1.58822	4.15277e-07
Lrrc39	-1.65881	4.17154e-07
Slc8a3	-1.55345	4.17438e-07
Ptpn23	0.498365	4.17627e-07
Axin2	-0.632856	4.19251e-07
Acvr2b	-1.10632	4.19251e-07
Clec7a	2.65022	4.19594e-07
M6pr	0.445893	4.27022e-07
Cib2	-1.06272	4.30588e-07
Ntn4	-0.943409	4.31386e-07
Paip2b	-0.67855	4.32619e-07
Phkg1	-1.95958	4.37207e-07
5730455P16Rik	-0.821673	4.43923e-07
Tmem26	1.28246	4.48413e-07
Olr1	2.30008	4.50052e-07
Plekhg2	0.496727	4.50115e-07
Selplg	1.24409	4.50115e-07
Gzma	2.61097	4.57014e-07
Chchd10	-1.24548	4.5736e-07
1700017B05Rik	0.890882	4.66085e-07
Hk1	0.568154	4.70139e-07
Slc5a1	1.0849	4.75184e-07
Ndufs6	-0.567442	4.79606e-07
Rab8a	0.354048	4.82226e-07
Dynll2	-0.534693	5.02779e-07
Cd300ld	2.59137	5.04426e-07
Calr	0.609527	5.08226e-07
Rab20	1.60668	5.13546e-07
Coro1c	0.497327	5.24121e-07
Kif1c	-0.451635	5.30659e-07
Gsta4	1.68404	5.32173e-07
Lrp1	0.810633	5.33296e-07
Fitm2	-0.584237	5.33459e-07
Mgarp	2.68345	5.34064e-07
Fut1	-0.935298	5.4066e-07
Pvr	1.42607	5.42728e-07
Lypla1	-0.261548	5.46609e-07
Dbnl	0.463052	5.47976e-07
Syngr1	-0.617419	5.53552e-07
Nckap1l	1.38264	5.58434e-07
Eng	0.70446	5.59027e-07
Ppp6r2	-0.510286	5.60268e-07
Coro7	0.510823	5.60987e-07
Ppip5k1	-0.59463	5.60998e-07
Klhl6	1.11958	5.72425e-07
Pla2g5	-1.40141	5.73754e-07
Clic5	-1.48659	5.74051e-07
Clcn5	0.919133	5.74051e-07
Bphl	-0.589794	5.78095e-07
Tnfsf14	1.91899	5.82876e-07
Amigo1	-0.566663	5.87921e-07
Cd22	3.12259	5.90206e-07
Tbc1d2	0.821813	5.94575e-07
Plcg2	0.770722	6.01653e-07
Rnf170	-0.433439	6.11438e-07
Nsf	0.384994	6.25359e-07
Cdkl2	-0.594487	6.25508e-07
Il7r	1.32606	6.35086e-07
Slc35f6	0.814025	6.38572e-07
Sprr2k	3.69835	6.40766e-07
Col4a3	-1.739	6.45805e-07
Dcun1d2	-0.643326	6.63554e-07
Pcmtd2	-0.506586	6.85891e-07
D7Ertd443e	-1.21443	6.91444e-07
Ybx3	-0.606904	6.98355e-07
Klk13	2.77884	7.00834e-07
Hdac5	-0.469062	7.04986e-07
Chchd3	-0.777875	7.04986e-07
Coq9	-1.11924	7.07752e-07
Tgfb1i1	0.650924	7.15256e-07
Slc25a48	1.52612	7.15256e-07
Slc10a6	1.01002	7.26473e-07
Kcna7	-1.6278	7.31592e-07
Tnfrsf26	1.26743	7.47475e-07
Fkbp10	0.776232	7.49951e-07
Pira11	1.34462	7.50942e-07
Casp14	2.02738	7.55643e-07
Jph1	-1.43488	7.62837e-07
Sms	-0.950483	7.63869e-07
Bdkrb1	2.62297	7.63869e-07
C5ar2	2.26331	7.70427e-07
Plcb2	1.26334	7.98296e-07
Thsd1	-0.487429	8.02974e-07
Gmip	0.88288	8.08801e-07
Pnmal2	2.19272	8.18075e-07
Pira1	1.14673	8.25736e-07
Egf	-1.48469	8.31763e-07
Il1f6	1.85731	8.3739e-07
Scel	-0.587342	8.56758e-07
Ndufb4	-0.773409	8.56758e-07
Ptx3	2.12617	8.56758e-07
Fem1a	-0.850783	8.5682e-07
Lrrc38	-2.15593	8.68298e-07
Perm1	-1.16612	8.7142e-07
Rilpl2	1.12983	8.82633e-07
Myom1	-1.52823	8.85827e-07
Sh3bgr	-1.70974	8.85827e-07
Phospho1	-0.801203	8.85827e-07
Usp2	-0.669266	8.90201e-07
Acyp1	-0.886501	8.9578e-07
Acta1	-1.21271	9.03243e-07
Ddb1	0.357531	9.09534e-07
Glrx3	-0.261644	9.09629e-07
Prelid2	1.85673	9.09845e-07
Plpp7	-1.30663	9.13089e-07
Pitx1	2.51276	9.13089e-07
Defb6	-0.744516	9.15922e-07
Cacna1s	-1.43411	9.16312e-07
Clip2	0.367136	9.21911e-07
Lysmd1	-0.606371	9.62527e-07
Stat6	0.440237	9.83238e-07
Zdhhc12	0.877441	9.87187e-07
Eno2	1.40667	9.90167e-07
Ndufa11	-0.573592	1.00678e-06
Ddost	0.453893	1.03158e-06
Atp11b	0.626143	1.05281e-06
Abcb4	-1.67148	1.06067e-06
Entpd1	0.650939	1.06388e-06
Mov10	1.11003	1.06692e-06
Sox11	2.2932	1.06714e-06
Glmp	0.481845	1.07552e-06
Lxn	0.656958	1.07552e-06
Vash2	1.42597	1.07766e-06
Cacna1d	1.22177	1.09669e-06
Adcy1	-1.42153	1.09669e-06
Capn3	-1.47785	1.09709e-06
Crat	-0.821076	1.11086e-06
Coro1a	1.24852	1.11439e-06
Stt3a	0.551374	1.11569e-06
Mpst	-0.504944	1.11968e-06
Adamts7	1.68942	1.12113e-06
Dhx38	0.490735	1.12113e-06
Papln	-0.727625	1.12952e-06
Rdm1	-0.960261	1.14286e-06
Tpm3	0.784524	1.14687e-06
Lmod1	-1.54873	1.16362e-06
Tmem159	-0.718964	1.18027e-06
Casq1	-1.65131	1.19772e-06
Cnn2	0.504608	1.20966e-06
Tifab	1.61401	1.21901e-06
Psd4	0.541578	1.21967e-06
Mettl21e	-2.58674	1.22481e-06
Bola3	-0.9367	1.23543e-06
Ddr1	-0.408781	1.2461e-06
Sash3	1.32016	1.25289e-06
Slc9a2	-2.12083	1.26593e-06
Ccr9	1.58756	1.26593e-06
Endou	1.95897	1.27108e-06
Iqsec3	2.49061	1.27237e-06
Tmem8	1.23931	1.27261e-06
Nav1	0.663418	1.27417e-06
Camsap3	-0.599225	1.2744e-06
Ubash3b	0.765788	1.27678e-06
Gid4	-0.771403	1.29939e-06
Nr4a3	1.71652	1.32299e-06
Mymx	2.99563	1.34044e-06
Cic	0.275992	1.34558e-06
Tigar	-1.07638	1.34558e-06
Ube2b	-0.885987	1.36573e-06
Dnm2	0.314362	1.36573e-06
Sec31b	-1.54161	1.38576e-06
Ttn	-1.20401	1.38576e-06
Stard3	0.541962	1.38576e-06
Styx	-0.535791	1.39161e-06
Myadml2	-1.50393	1.39661e-06
Kif3b	0.393575	1.40159e-06
Grb14	-1.5341	1.40414e-06
Prex1	0.762243	1.43315e-06
Adssl1	-1.31545	1.47295e-06
Rnf146	-0.547131	1.47679e-06
Acad11	-0.376762	1.51052e-06
Slc25a12	-1.14646	1.51617e-06
Phkb	-1.01181	1.51697e-06
Cdk9	0.46491	1.54406e-06
Rab3gap2	0.334453	1.59279e-06
Ak1	-1.11877	1.59279e-06
Plekho2	0.910002	1.6113e-06
Gdi2	0.299	1.64131e-06
Scrn3	-0.811464	1.72712e-06
Tmem8b	-1.16754	1.78686e-06
Ppp1r27	-1.64604	1.80093e-06
Pld3	0.725793	1.83747e-06
Plxnc1	1.0065	1.84196e-06
Pik3cd	1.03218	1.84525e-06
Car14	-2.21711	1.8641e-06
Fbxo40	-1.4126	1.87191e-06
H3f3a	-0.346056	1.89413e-06
Surf4	0.406857	1.97241e-06
Trex2	1.1589	1.98975e-06
Edem1	0.672069	2.00117e-06
Clic1	0.490549	2.03104e-06
Slc43a2	0.781803	2.03757e-06
Eomes	2.62169	2.07858e-06
Stom	0.989834	2.08116e-06
Lrrc17	1.11638	2.09609e-06
Ndufv2	-0.668197	2.13361e-06
Sec24b	0.295696	2.14536e-06
C130079G13Rik	-1.11206	2.14536e-06
Lyz2	1.47443	2.14735e-06
Fibin	1.34859	2.15307e-06
L2hgdh	-0.800103	2.19357e-06
Oasl1	1.26237	2.20593e-06
Fbxo31	-0.856975	2.2172e-06
Phka1	-1.22867	2.27522e-06
Pxmp2	-1.38818	2.28371e-06
Arhgap30	1.29844	2.33866e-06
Pira6	1.60361	2.35986e-06
Mmp3	1.88627	2.3602e-06
Lpar3	-0.78147	2.36562e-06
Grb2	0.453451	2.36879e-06
Plekhm1	0.497707	2.37789e-06
Edar	-2.13981	2.37789e-06
Mb21d1	0.952174	2.38614e-06
Col4a6	-1.37926	2.41471e-06
Dpagt1	0.461152	2.42175e-06
Nup98	0.530078	2.42568e-06
Urah	1.38959	2.42568e-06
Tbc1d2b	0.527212	2.43449e-06
Bcl7a	-0.843087	2.45932e-06
Spata13	0.507961	2.48291e-06
Ltb4r1	1.39139	2.4933e-06
Cdadc1	-0.518939	2.50533e-06
Sgcg	-1.37313	2.54093e-06
Slc4a7	0.553873	2.55239e-06
Cmip	0.416412	2.57518e-06
Thap12	-0.587835	2.60501e-06
Car9	2.02692	2.60501e-06
Atp1a2	-1.32748	2.62202e-06
Gjb1	1.91649	2.64067e-06
Htatsf1	-0.613611	2.66753e-06
Coro2a	1.0514	2.66873e-06
Cyb5a	-0.47815	2.66957e-06
Fut4	1.1891	2.6866e-06
Got1	-0.887046	2.71801e-06
Batf	1.22925	2.7839e-06
Ifnar2	0.864353	2.85425e-06
Ostf1	0.469023	2.85425e-06
Actn1	0.763833	2.86853e-06
Hsd17b10	-0.573734	2.94425e-06
Gm13178	-0.977075	2.97066e-06
Lzts2	-0.391669	2.99445e-06
Mtpn	0.284705	3.00324e-06
Ndufc2	-0.400512	3.07426e-06
Itprip	0.774542	3.09426e-06
Mfsd4a	-0.631558	3.09532e-06
Ctsl	0.755486	3.11038e-06
Gpam	-0.764171	3.14074e-06
Hacd2	-0.717168	3.15679e-06
Dnajb2	-0.498901	3.16902e-06
Pink1	-1.10269	3.17796e-06
Ndufb9	-0.700129	3.21511e-06
Thap3	-0.685223	3.24074e-06
Pqlc3	0.609034	3.25968e-06
Nid2	0.924471	3.28883e-06
Inhba	1.69402	3.30578e-06
Ehd4	0.534133	3.33571e-06
Tmub1	-0.574244	3.33571e-06
Slc16a3	1.28276	3.34892e-06
Etfdh	-0.441661	3.36065e-06
Fmc1	-1.06273	3.37801e-06
Hoxc4	-1.2999	3.42625e-06
Atpaf1	-0.667294	3.59507e-06
Mipep	-0.567312	3.59839e-06
Psg26	3.48841	3.6532e-06
Chka	0.744753	3.65831e-06
Asb12	-1.85122	3.68493e-06
Kbtbd12	-1.46174	3.68493e-06
Ccl5	2.12203	3.83775e-06
Lpxn	1.46752	3.83847e-06
Acvr2a	-0.370906	3.9056e-06
Wasf2	0.262736	3.92665e-06
Vav3	0.575756	3.95756e-06
Shisa5	0.650209	3.99061e-06
Slit1	2.09353	4.0144e-06
Atp1b2	-1.10492	4.10161e-06
Arc	1.15728	4.15341e-06
Exoc3l	1.85929	4.18557e-06
Nfxl1	0.49609	4.20718e-06
Lnpk	-0.828551	4.21731e-06
Gdf3	3.38278	4.22383e-06
Hspa8	0.449262	4.23451e-06
Themis2	1.43697	4.2556e-06
Ddo	-1.59019	4.2591e-06
Wfdc17	1.1284	4.2591e-06
Hrh2	2.22383	4.35409e-06
Pogk	-0.452961	4.35409e-06
Mcam	0.798052	4.38201e-06
Arhgap22	1.14556	4.38529e-06
Parva	0.400201	4.40759e-06
Pigs	0.491514	4.4195e-06
Oas3	1.78064	4.42256e-06
Bach1	0.522722	4.45867e-06
Osgepl1	-0.817433	4.4734e-06
Rab11fip3	-0.57743	4.48979e-06
Dsc1	0.957417	4.50668e-06
Fam43a	0.804145	4.5718e-06
Mgst3	-0.952406	4.60377e-06
Fcgr3	1.23012	4.6176e-06
Psg28	3.49383	4.63125e-06
Coq2	-0.612206	4.7234e-06
Nucb1	0.39231	4.75237e-06
Hoxc5	-1.29219	4.84979e-06
Dcaf6	-0.840035	4.87638e-06
Cd79b	1.77891	4.87638e-06
Gpr162	1.36693	4.93151e-06
Sema6c	-1.17236	4.96604e-06
Cbln1	3.3348	4.96904e-06
Siglece	1.77483	5.02473e-06
Lhx2	-1.37283	5.04553e-06
Capns1	0.429705	5.10479e-06
Btc	-1.27117	5.1157e-06
Smpx	-1.56395	5.12265e-06
Actg1	0.480454	5.12265e-06
Skap2	0.565077	5.14239e-06
Zfp704	-0.523602	5.14485e-06
Klhl29	-0.791849	5.17943e-06
Copb2	0.286736	5.18886e-06
Hars	0.380394	5.24153e-06
Rnpep	0.734235	5.32688e-06
Maoa	0.400288	5.33559e-06
Traf1	1.08629	5.33595e-06
Chpf2	0.678992	5.33764e-06
Cbarp	-0.796847	5.39204e-06
Adam9	0.654323	5.47195e-06
Klhl7	-0.702659	5.48587e-06
Tmem205	-0.567223	5.49127e-06
Zfp641	-1.33707	5.49918e-06
Adpgk	0.529924	5.50825e-06
Cd93	1.55502	5.50825e-06
Lce1g	1.77848	5.54789e-06
Slc47a1	-1.31761	5.55466e-06
Prkar1a	0.320148	5.57626e-06
Soat2	2.43287	5.69493e-06
Esd	0.690825	5.70703e-06
Sigmar1	0.424879	5.73198e-06
Synpo2	-1.10222	5.73791e-06
Cask	0.357235	5.74346e-06
Tpbgl	-1.25298	5.79074e-06
Abca8a	-1.46361	5.80847e-06
Mylpf	-1.48248	5.85382e-06
Tbc1d22a	0.372673	5.85382e-06
Cmbl	-1.59422	5.9181e-06
Galnt6	1.62765	5.92429e-06
Hlf	-0.829516	5.93423e-06
Relt	0.766189	5.93423e-06
Fam221a	-1.60721	5.94253e-06
Degs1	0.635358	5.95756e-06
Nkd1	-0.931452	6.05229e-06
Aldoa	-1.13905	6.06505e-06
Wdtc1	-0.417734	6.06505e-06
Col4a5	-1.02627	6.08863e-06
Zc3h12d	1.59429	6.22057e-06
Eci1	-1.19544	6.22796e-06
Rgs9	-1.34989	6.22796e-06
Kcnc1	-1.3447	6.26841e-06
Coq6	-0.394364	6.29377e-06
Nfkbie	1.12179	6.32015e-06
Trip12	0.286986	6.32659e-06
Oas1a	1.54567	6.37786e-06
Klhl31	-1.45453	6.38082e-06
Kctd11	0.890965	6.416e-06
Cd80	1.65401	6.42012e-06
Morc3	0.433247	6.42012e-06
Mypn	-1.28558	6.48235e-06
Tifa	0.758637	6.51502e-06
Lce3f	3.51771	6.56993e-06
Bco1	-1.47465	6.58768e-06
Ndrg1	0.735593	6.7227e-06
Pdgfb	0.434429	6.7227e-06
Ldhb	-1.15228	6.73767e-06
Acbd4	-0.546127	6.75555e-06
Jsrp1	-1.25488	6.75728e-06
Fzd4	-1.10833	6.77324e-06
Tspan31	0.318322	6.84237e-06
Cisd1	-0.844328	6.92994e-06
Dusp23	-1.06802	6.96058e-06
Speg	-1.18052	7.01152e-06
Tcf25	0.22939	7.06815e-06
Hspb6	-1.28518	7.07271e-06
Frmd8	0.511369	7.10348e-06
Tfdp2	-0.469347	7.10348e-06
Ppp1r12b	-1.36936	7.10831e-06
Cpox	0.447781	7.11731e-06
Pla2g15	0.833129	7.13284e-06
Them5	0.71138	7.17888e-06
Atp6v0e2	-1.05025	7.34954e-06
Afdn	-0.543986	7.35316e-06
Irak4	0.804776	7.35316e-06
Cgnl1	-0.434877	7.38574e-06
Idh3a	-0.997869	7.5249e-06
Plxnd1	0.97151	7.57219e-06
Sdk1	1.31616	7.57219e-06
Smarcd3	-1.24133	7.60842e-06
Coq8a	-1.34266	7.62508e-06
Glrx2	-0.427675	7.68691e-06
Stac2	1.05459	7.69332e-06
Anapc13	-0.496664	7.77169e-06
Dnajc13	0.361853	7.86024e-06
Epn2	-0.495363	7.8734e-06
Manba	0.671388	7.92434e-06
Nt5dc2	1.3625	8.01817e-06
Tagln2	0.714214	8.03894e-06
Btla	1.32795	8.03894e-06
Sec61a1	0.536587	8.0502e-06
Gcdh	-0.603463	8.05813e-06
Milr1	1.19542	8.12815e-06
Vegfb	-1.0606	8.13434e-06
Apobec3	0.891433	8.1963e-06
Cidea	-0.693004	8.37962e-06
H2-Ke6	-0.837879	8.56065e-06
Glipr1	1.6376	8.58723e-06
Fes	0.980066	8.64486e-06
Polr2m	-0.375334	8.70958e-06
Abi1	0.238053	8.71518e-06
Ocrl	0.366651	8.83308e-06
Klhl33	-2.10593	8.84313e-06
Bckdha	-0.474633	9.07027e-06
Mustn1	1.5232	9.07804e-06
Elmo1	0.549079	9.17016e-06
Pdpr	-0.756738	9.23828e-06
Klhl8	-0.701811	9.34619e-06
Fsd1l	-1.306	9.56973e-06
Chrna1	2.15232	9.56973e-06
Mdh1	-0.671963	9.57442e-06
Peak1	0.517971	9.79402e-06
Pim1	0.619597	9.82169e-06
Cfp	1.01525	9.99889e-06
Treml4	3.43517	1.00135e-05
Osmr	0.672465	1.00856e-05
Tubb2a	1.16069	1.01924e-05
Prpf40b	-0.614228	1.02374e-05
Wipf3	-1.01226	1.025e-05
Wdfy3	0.261849	1.025e-05
Ppp1r3c	-1.74685	1.0281e-05
Copb1	0.291596	1.0281e-05
Adgre5	1.19391	1.0281e-05
Phtf2	-1.05713	1.03022e-05
Ppp1r1a	-1.96552	1.04215e-05
Lepr	-1.25336	1.05188e-05
Nfkb2	0.733529	1.06095e-05
Marcks	0.44645	1.06849e-05
Fam120c	-0.548641	1.07812e-05
Il1a	0.847558	1.08047e-05
Ephx1	-0.715312	1.08997e-05
Alx4	-1.59612	1.0952e-05
Ifi30	0.741593	1.09535e-05
Ndufb8	-0.658973	1.10338e-05
Trim30b	3.14578	1.10338e-05
Cdnf	-1.26852	1.10539e-05
Ucp3	-1.09027	1.10815e-05
R3hdm2	-0.30685	1.11355e-05
Asb11	-1.61289	1.11639e-05
Ndufs8	-0.413706	1.13154e-05
Dnajc27	-1.05115	1.15324e-05
Sdhb	-0.754789	1.15384e-05
Map4k4	0.524401	1.15551e-05
Pdha1	-0.793933	1.15607e-05
Abcd3	-0.36554	1.15607e-05
Etfb	-0.565556	1.15878e-05
Higd1a	0.540266	1.16093e-05
Marveld3	-0.731495	1.16484e-05
Bmi1	-0.338811	1.18205e-05
Nus1	0.388699	1.18462e-05
Me2	0.875805	1.1901e-05
Lypd3	1.03977	1.20455e-05
Sprr2h	3.03651	1.22159e-05
Asb14	-1.84371	1.23242e-05
Ppp4r1	0.586642	1.23737e-05
Blmh	0.965125	1.23737e-05
Dbx2	2.55438	1.25582e-05
Hnrnph3	-0.672118	1.263e-05
Fhl3	-1.18772	1.2793e-05
Sat1	0.645099	1.28404e-05
Il11	2.50369	1.29284e-05
Eif6	0.58025	1.30915e-05
Gak	0.285125	1.31853e-05
Hlx	0.788464	1.34666e-05
Pitpnm2	-0.487407	1.35211e-05
Mlycd	-0.911043	1.36423e-05
Fam220a	-0.608599	1.36855e-05
Klri2	1.92579	1.36864e-05
Mybpc2	-1.41501	1.39118e-05
Yipf7	-1.44822	1.40912e-05
Gpha2	-1.72911	1.40912e-05
Thoc7	-0.322544	1.41003e-05
Copg1	0.370256	1.4181e-05
Rtn4r	-1.103	1.41917e-05
Elmod1	-1.03861	1.42342e-05
Mapk8ip1	-0.602009	1.42547e-05
Tarsl2	-0.982886	1.43695e-05
Tfg	0.305461	1.44008e-05
Cxcl16	1.02646	1.44134e-05
Slc9a5	1.31761	1.4426e-05
Usmg5	-0.652824	1.4509e-05
Chd6	-0.35173	1.45165e-05
Tsku	0.583066	1.45179e-05
Klf15	-1.43158	1.45179e-05
Gimap3	2.05359	1.47773e-05
Zbtb44	-0.392077	1.48707e-05
Dsc2	1.63539	1.49962e-05
Fkbp3	-0.732248	1.50521e-05
Trim54	-1.10886	1.50536e-05
Usp4	0.282799	1.50904e-05
Ndufa6	-0.858601	1.53046e-05
Thra	-0.620794	1.53046e-05
Lipa	1.13214	1.54351e-05
Sgms2	0.81819	1.54354e-05
Ripk1	0.468052	1.54727e-05
Raet1d	2.94925	1.56133e-05
Atp6v1a	0.656672	1.56242e-05
Tfec	1.41712	1.57926e-05
Prkcsh	0.462902	1.58392e-05
Ndufa12	-0.518673	1.58902e-05
Ralbp1	0.506438	1.58902e-05
Klhl21	-0.513286	1.58902e-05
Krt80	-0.609892	1.60448e-05
B4galt5	1.02391	1.60517e-05
Colgalt1	0.520978	1.60517e-05
Ptpn6	0.93284	1.62065e-05
Zc3h7b	-0.357623	1.62065e-05
Map1s	0.67996	1.62065e-05
Stim1	-0.635179	1.62949e-05
Tead1	-0.6977	1.62949e-05
Kif21a	-1.13192	1.63277e-05
Atp8b4	1.4434	1.63832e-05
Dsg2	-0.863607	1.64169e-05
Evi2b	1.70831	1.66696e-05
Arhgap44	-0.906876	1.68224e-05
Rnf123	-0.791822	1.68709e-05
Lama4	0.713341	1.70318e-05
Svip	-0.987367	1.71638e-05
Coq5	-0.589486	1.74107e-05
Stat3	0.494382	1.74937e-05
Saa1	2.96985	1.74937e-05
Ppm1b	-0.427727	1.75859e-05
Cep63	-0.662416	1.75905e-05
Mob3a	0.60322	1.75944e-05
Naaladl2	-0.605398	1.75944e-05
Ptprj	1.00689	1.76028e-05
Emp2	-0.633046	1.76028e-05
Map2k1	0.474953	1.76222e-05
Tmem143	-0.862309	1.76551e-05
Crmp1	1.78098	1.76682e-05
Casp3	0.707504	1.77959e-05
Crlf2	0.868892	1.78274e-05
Nrep	-0.383613	1.80435e-05
Timp3	-1.02077	1.80435e-05
Pold4	0.494423	1.80881e-05
Ccng1	-1.21465	1.82158e-05
Gna12	0.467747	1.82258e-05
Klhdc3	-0.261492	1.8266e-05
Runx2	1.21783	1.82759e-05
Mpc1	-0.916521	1.82826e-05
9530077C05Rik	1.92405	1.83926e-05
Uqcrq	-0.420055	1.8431e-05
Fos	1.64908	1.8431e-05
Dip2b	0.493413	1.84483e-05
Hacd4	0.918667	1.84625e-05
Slc2a12	-1.13546	1.84767e-05
Atp5j	-0.650898	1.85153e-05
Gal	2.57084	1.86266e-05
Fbp2	-1.22123	1.88192e-05
Acacb	-0.609633	1.88192e-05
Col4a4	-1.8329	1.8875e-05
Bhlhe40	0.484358	1.89596e-05
Aplnr	1.10285	1.89747e-05
Tmprss11a	3.02924	1.90555e-05
Hk3	1.48641	1.90557e-05
Arsj	1.51871	1.92246e-05
Chrna10	-1.96966	1.93992e-05
Trim25	0.880206	1.94069e-05
Rab7	0.268051	1.94069e-05
Cox7b	-0.602626	1.94069e-05
Ifit1bl1	2.38633	1.94084e-05
Ap3d1	0.266505	1.97621e-05
Schip1	-0.936321	1.9921e-05
Ntf5	-0.860888	2.01021e-05
Cep85l	-1.4443	2.01021e-05
Exd2	-0.46018	2.0111e-05
Cd300e	2.70431	2.08623e-05
Cxcr5	2.73085	2.09998e-05
Igsf8	0.564162	2.09998e-05
Slamf6	1.98911	2.10058e-05
Kat2b	-0.538486	2.10311e-05
2001-09-01	0.847072	2.14417e-05
Crip3	-2.19476	2.14715e-05
Pptc7	-0.751481	2.18895e-05
Gng2	0.728678	2.18895e-05
Ctxn3	-1.29823	2.20842e-05
Angptl4	0.956775	2.21196e-05
Rassf1	0.488232	2.22336e-05
Nov	1.10387	2.25047e-05
Ank1	-1.41505	2.27671e-05
Mafb	1.05085	2.28696e-05
Oaz2	-0.701999	2.30153e-05
Decr1	-0.71822	2.31393e-05
Armc7	0.663025	2.32901e-05
Vim	0.904764	2.33967e-05
Il22ra2	-1.45838	2.34115e-05
Hspb1	-0.597865	2.35005e-05
Fxyd1	-1.08736	2.37401e-05
Rangrf	-0.905717	2.38179e-05
Cd28	1.40042	2.38942e-05
Rin3	0.824462	2.4129e-05
Ppard	0.801556	2.4129e-05
Magix	-1.19301	2.41812e-05
Ptafr	1.3355	2.42242e-05
Atp5h	-0.491651	2.4332e-05
Clec4a2	1.37272	2.45553e-05
Krt222	-1.46513	2.48733e-05
Reg1	3.36205	2.53189e-05
Plekhm3	0.532068	2.54981e-05
Cald1	0.696429	2.58606e-05
Tpst2	0.484547	2.58606e-05
Atp5c1	-0.634789	2.59772e-05
Ripor2	0.801972	2.60718e-05
Cpxm2	-1.54329	2.61353e-05
Krt75	-1.90398	2.6358e-05
Il1f10	-1.93119	2.6358e-05
Pilra	1.91871	2.63806e-05
Ppp2r3a	-0.868763	2.64771e-05
Cd4	1.48113	2.66684e-05
Ano9	-0.677498	2.67123e-05
Tgif1	0.601875	2.67259e-05
Etv6	0.824321	2.69638e-05
Adam19	1.04311	2.70644e-05
Klra7	2.75223	2.71034e-05
Ppm1a	-0.407675	2.7135e-05
Plekho1	1.12226	2.72212e-05
Gal3st1	-0.847485	2.72497e-05
Ak2	0.533304	2.72497e-05
Ccnd2	-0.958775	2.73374e-05
Gpx7	0.579658	2.73374e-05
Spic	1.43453	2.75644e-05
Podnl1	2.50135	2.77412e-05
Esyt1	0.624998	2.77788e-05
Nfam1	0.930995	2.78942e-05
Col6a2	0.526565	2.80722e-05
Rnd1	1.16834	2.87801e-05
Snx5	0.704682	2.87809e-05
Arhgdib	0.727074	2.88364e-05
Suclg1	-0.619138	2.89601e-05
Myh14	-0.905381	2.90152e-05
Stox2	-0.588098	2.91697e-05
D10Jhu81e	-0.857915	2.93624e-05
Rbm38	-1.07748	2.9375e-05
Tbk1	0.351567	2.95352e-05
Rasip1	0.734232	2.97142e-05
Tcim	0.798492	2.99412e-05
Hdhd5	-0.613502	3.03038e-05
Cib1	0.486065	3.03251e-05
Zfp960	-0.729179	3.03439e-05
Slc38a6	0.894661	3.06004e-05
Pdlim4	0.563032	3.06004e-05
Adam10	0.409289	3.06363e-05
Kazald1	-1.67815	3.07857e-05
Stag2	-0.21444	3.0892e-05
Fam131a	-1.16748	3.11647e-05
Gsdmd	1.05557	3.13004e-05
Olah	2.80199	3.13028e-05
D5Ertd579e	-0.536805	3.13373e-05
Camkk1	-0.875079	3.15175e-05
Tle6	0.912793	3.1959e-05
Bzw2	-0.591952	3.20755e-05
Ech1	-0.530089	3.20755e-05
Mb	-1.55195	3.20755e-05
Myo1b	0.829142	3.22122e-05
Nans	0.36436	3.24252e-05
Lamb3	0.757508	3.24252e-05
A630001G21Rik	1.3288	3.24471e-05
Clec11a	-1.38403	3.24471e-05
Rpn2	0.386288	3.2542e-05
Ocstamp	2.2408	3.25913e-05
Btg2	0.583235	3.27358e-05
Hand2	-2.54412	3.29643e-05
Tbc1d13	0.359062	3.2981e-05
Atxn2l	0.412199	3.33153e-05
Mrpl53	-0.45445	3.34561e-05
Ndufb11	-0.607097	3.35105e-05
Il1r1	0.662125	3.40678e-05
Ccbe1	0.931838	3.43283e-05
Ppfibp2	-0.470394	3.44384e-05
Ank	-0.221613	3.48036e-05
Aktip	-0.431053	3.50924e-05
Srp54a	-0.451196	3.53018e-05
Serf1	-0.620128	3.53476e-05
5430427O19Rik	1.43152	3.5425e-05
Nenf	-0.688222	3.58652e-05
Echdc1	-0.774203	3.59304e-05
Acaa2	-0.525912	3.60894e-05
Rgs19	0.598335	3.61217e-05
Defb3	3.04093	3.63399e-05
Serpina3n	1.39586	3.64456e-05
Smox	1.40211	3.64456e-05
Adamtsl5	-0.760939	3.66962e-05
Adh7	-0.634149	3.67652e-05
Ttll12	0.537389	3.69476e-05
Aldh3a1	-1.0854	3.70248e-05
Dchs1	0.589464	3.70248e-05
Hspa2	-0.91128	3.71815e-05
Cbs	-1.84317	3.7232e-05
Adk	-0.532545	3.72385e-05
Ppp1r37	-0.320508	3.72398e-05
R3hdml	3.28556	3.72456e-05
Smyd1	-1.39561	3.73356e-05
Spns2	-0.554078	3.81549e-05
Tacc2	-0.56761	3.82886e-05
Nectin3	-1.00501	3.84006e-05
2810474O19Rik	0.691075	3.85269e-05
Cept1	0.313328	3.85271e-05
Ubap2l	0.285879	3.85271e-05
Ttc39a	0.791288	3.87257e-05
AI314180	-0.404459	3.87257e-05
Xpc	-0.424924	3.87257e-05
Kpnb1	0.532049	3.87298e-05
Zfp106	-0.859827	3.87543e-05
Eda	-0.653825	3.88481e-05
Cpz	-1.6494	3.89141e-05
Tfcp2l1	-1.28398	3.92466e-05
Idh3b	-0.749408	3.99291e-05
Pxmp4	-0.567077	4.02287e-05
Nisch	0.293019	4.06662e-05
Fam210a	-0.62864	4.06663e-05
Dcstamp	1.94755	4.0727e-05
Cyc1	-0.604302	4.10685e-05
Arhgap27	0.384488	4.10854e-05
Lamc3	-0.893765	4.1172e-05
Fbxo32	-0.859097	4.1172e-05
Asb16	-1.33069	4.17327e-05
F7	2.33298	4.19902e-05
Cacna2d1	-1.23404	4.29717e-05
Cul7	0.46837	4.30027e-05
Cry2	-0.794749	4.3099e-05
Acap1	1.03299	4.3222e-05
Bax	0.488851	4.33904e-05
Gstp2	-0.707915	4.35909e-05
Akr1a1	0.330654	4.39663e-05
Tmem147	-0.343733	4.39663e-05
Dhx58	1.35318	4.42514e-05
F10	2.34295	4.43479e-05
Bhlhe41	-0.704656	4.44407e-05
Gpd1	-1.27822	4.45733e-05
Ext2	0.302658	4.48045e-05
Mapk12	-1.02743	4.48797e-05
Trim7	-0.945316	4.49992e-05
Socs7	-0.531573	4.51533e-05
Aes	-0.673472	4.51533e-05
Lhpp	-0.916309	4.55373e-05
Ndst2	0.331192	4.57273e-05
Timm8b	-0.501237	4.58523e-05
Dntt	2.84691	4.61036e-05
Duxbl1	3.20722	4.65059e-05
BC005537	0.347921	4.65059e-05
Vldlr	-0.836303	4.65059e-05
Gm973	-1.1952	4.67095e-05
Mief2	-0.860624	4.67259e-05
Isg15	1.56449	4.67604e-05
Naxd	-0.322648	4.6791e-05
Slfn8	1.16004	4.73546e-05
Spsb1	0.679839	4.73546e-05
Gm21188	1.02115	4.87957e-05
Btbd2	-0.405589	4.90595e-05
Maged1	0.450143	4.9135e-05
Tst	-1.06881	4.94378e-05
Ablim2	-1.15121	4.97509e-05
Efnb2	-0.395616	5.00443e-05
Golga4	-0.51627	5.01428e-05
Ier5	0.674083	5.01439e-05
Grk5	0.538434	5.01947e-05
2002-09-01	0.254576	5.02044e-05
Sh2b2	0.621837	5.05862e-05
Ell2	0.797919	5.08462e-05
Osbpl11	0.358352	5.11286e-05
Ndufab1	-0.586857	5.18903e-05
Rgs6	-1.52874	5.20729e-05
Ccdc27	-2.06389	5.26281e-05
Akt1	0.279565	5.27099e-05
Tbc1d9	0.644594	5.27942e-05
Hif1an	-0.601719	5.29417e-05
Sec14l2	0.797509	5.33845e-05
Heatr5a	0.322098	5.36514e-05
Slc8a1	0.924712	5.37244e-05
Epm2a	-1.29983	5.4506e-05
Pcdhgc3	0.539896	5.47005e-05
Cox7a2	-0.350073	5.52339e-05
Cytip	1.36333	5.53976e-05
Itgav	0.448169	5.54093e-05
Fam57b	-1.55147	5.57245e-05
Nudt6	-0.79418	5.5813e-05
Arrdc4	0.417055	5.61131e-05
Pdrg1	-0.402267	5.61623e-05
Mfn2	-0.937458	5.68369e-05
Tspo	0.61729	5.71464e-05
Wisp2	1.1404	5.79917e-05
Limk1	0.409297	5.89646e-05
Tgfbr1	0.367581	5.90803e-05
Plac8	1.37936	5.99053e-05
Armcx2	0.705527	6.02919e-05
Acss2	-0.818111	6.09371e-05
B4galt6	0.698867	6.09823e-05
Snx3	0.239886	6.13208e-05
Adamts20	-1.4472	6.13208e-05
Ube2v2	-0.297006	6.15007e-05
Lrrfip1	0.45419	6.1533e-05
Lpin1	-0.919865	6.18699e-05
Kcnq5	-1.20764	6.20884e-05
Ifitm6	-1.57536	6.21052e-05
Spg21	0.252491	6.24346e-05
Notch4	0.876755	6.24346e-05
Gm20594	-0.787793	6.33297e-05
Cdk17	0.723135	6.33656e-05
Bmp2k	0.679146	6.45813e-05
Wnt10b	-1.78594	6.4813e-05
Snx6	0.354176	6.4813e-05
Dclre1c	0.545712	6.5216e-05
Ndufa5	-0.839811	6.53858e-05
Itga1	0.532457	6.55383e-05
Oas2	1.25933	6.57368e-05
Srl	-1.22305	6.57368e-05
Wfdc5	0.58544	6.61e-05
Tmem25	-1.53005	6.63885e-05
Mpo	-1.61994	6.70663e-05
Emc8	-0.380666	6.70663e-05
Cldn10	-1.49315	6.73263e-05
Pcdhga12	0.807559	6.73263e-05
Cd5	1.25183	6.75439e-05
Krt15	-0.829643	6.90212e-05
Tcaim	-1.15682	7.01361e-05
1810037I17Rik	-0.557714	7.03708e-05
Ppp1r15b	0.36547	7.03761e-05
Ccdc136	-0.608919	7.07704e-05
Uqcrc2	-0.606335	7.17376e-05
Slc25a11	-0.564229	7.26015e-05
Mrps31	-0.439632	7.26643e-05
BC037034	0.709479	7.32026e-05
Nmt1	0.350692	7.32026e-05
Masp1	1.12427	7.37307e-05
Emilin2	0.879872	7.41121e-05
Arhgap1	0.305261	7.41995e-05
Vsir	0.79977	7.42428e-05
Opa3	-0.437664	7.552e-05
Mlxipl	-1.32744	7.588e-05
Nfe2l2	0.597678	7.588e-05
Asrgl1	-0.553538	7.5951e-05
Ptpn3	-0.621177	7.63542e-05
Mgst1	-0.624549	7.81822e-05
Txndc5	0.540047	7.82655e-05
St8sia4	0.817519	7.82655e-05
Pcca	-0.663251	7.86999e-05
Stra6l	1.77372	7.90276e-05
Slc37a2	1.4024	7.93476e-05
Col18a1	0.951175	7.93555e-05
Derl3	2.19095	7.95982e-05
Naglu	0.523371	8.07856e-05
Nfasc	1.676	8.12724e-05
Adprh	0.413397	8.18501e-05
Hsd17b14	-1.23099	8.2929e-05
Slc39a3	-0.40576	8.30398e-05
Tnfrsf19	-0.949406	8.3149e-05
Cycs	-0.757956	8.32947e-05
Mettl22	-1.00335	8.33031e-05
Klrb1c	1.38333	8.35816e-05
S100a6	0.407683	8.36698e-05
Stau2	-0.575626	8.39079e-05
Fosl1	2.23258	8.44636e-05
Gm11545	1.82366	8.45901e-05
Gk	0.829074	8.49347e-05
Mcee	-0.796512	8.55339e-05
Tmem65	-0.418911	8.55339e-05
Ugt1a7c	0.53297	8.59959e-05
Kdm4b	-0.306222	8.60554e-05
Dmpk	-1.06744	8.60554e-05
Rbx1	-0.254998	8.6709e-05
Fzd3	-0.509897	8.7562e-05
Sdhc	-0.621347	8.81212e-05
Slk	0.32987	8.84379e-05
Col4a1	0.871215	8.84839e-05
Atp5j2	-0.520123	8.91812e-05
Abracl	0.399359	8.92727e-05
Arl8a	0.490372	8.95102e-05
Siglec1	1.01104	8.98439e-05
Npc2	0.589686	9.08304e-05
Pigg	-0.413803	9.14585e-05
Lingo3	-1.47489	9.18637e-05
Tmem119	0.876329	9.20869e-05
Ncln	0.327349	9.24146e-05
Itgb3	0.558445	9.31425e-05
Ehd1	0.367586	9.31425e-05
Nab1	0.329968	9.5505e-05
Vamp1	-0.985886	9.56737e-05
Areg	2.06769	9.58776e-05
Chst2	0.866773	9.58776e-05
Lgr6	-0.839983	9.61587e-05
Neb	-1.14791	9.65349e-05
Krt23	-1.10802	9.66535e-05
Sp100	0.746951	9.66535e-05
Clint1	0.296539	9.66535e-05
Ttc12	0.898648	9.66535e-05
2310061I04Rik	-0.567846	9.72637e-05
Acadvl	-0.567445	9.74868e-05
Defb1	0.711792	9.7761e-05
Idh3g	-0.685333	9.79766e-05
Ndufb6	-0.473241	9.82132e-05
Pik3cg	0.786649	9.84374e-05
Astl	3.03289	9.87786e-05
1700021F05Rik	-0.504064	9.94509e-05
Mmp25	1.50843	9.95502e-05
Lmo7	-0.580635	9.96437e-05
Rilpl1	-0.797185	0.000100353
Trak1	-0.581783	0.000100353
Prkab2	-1.03937	0.000100851
Dock7	0.384799	0.000100911
Pip5k1c	0.362677	0.000101432
Hps1	0.457229	0.000101862
Has3	1.97034	0.000102774
Mrpl42	-0.641806	0.000103792
Nptx2	-1.41212	0.00010433
Sec14l5	-1.58636	0.000104982
Tnfrsf12a	0.833432	0.000105002
Ptpn4	-0.549867	0.000105143
Cmpk1	0.26051	0.000105494
Pld5	-1.58672	0.000105718
Sucla2	-0.801581	0.000107112
Fblim1	1.30047	0.000107383
Adcy3	0.908635	0.000108012
Wfdc21	-1.24388	0.000108012
Kif1b	-0.542737	0.000109133
Foxo1	-0.499908	0.000109182
Bcl2l2	-0.397109	0.00011215
Esm1	1.54079	0.000112462
Clec16a	-0.276678	0.00011295
Abca12	0.511247	0.000113793
Tmc7	-0.66347	0.000114173
Zfp672	-0.385013	0.000114257
Narf	-0.451152	0.000115143
Gpx3	-1.12306	0.000115143
Srrm4	-1.10948	0.000115143
Tlcd1	-0.470718	0.000115227
Cbx7	-0.949182	0.000115585
Pnpla8	-0.312304	0.000116423
Vezf1	-0.513657	0.000116845
Alad	-0.700641	0.00011709
0610009O20Rik	-0.725816	0.000117514
Gnao1	-1.01368	0.000117901
Fam184b	-1.60047	0.000118156
Ecm2	-1.43278	0.000118565
Rbfox1	-1.20914	0.000118802
Ppp3cb	-0.534931	0.000119041
Rps14	-0.297656	0.000119041
Rhoc	0.75166	0.000119137
Cyp7b1	1.39297	0.000121002
Cand2	-0.903814	0.000121484
Jak3	0.635147	0.000121757
Uqcrfs1	-0.641462	0.000123272
Col5a1	0.603303	0.000123272
Ier5l	0.679855	0.000123272
Gabrp	-2.59656	0.000123336
Arpc5l	-0.26942	0.000123336
Oplah	-0.495555	0.000123627
Pwwp2b	-0.478527	0.000124191
Zfp651	-0.913914	0.000124341
Mroh1	0.422739	0.000124358
Vdac1	-0.655078	0.000124644
Tm7sf2	-0.441266	0.000124769
Snta1	-0.879709	0.000124769
Adar	0.69287	0.000125991
Crim1	-0.351158	0.000126106
Mif	0.579183	0.000126329
Mlip	-1.27947	0.000127574
Itpr3	-0.5121	0.000128965
Sin3b	0.316582	0.000129076
Nfkbiz	1.10891	0.000129165
A4gnt	-1.20354	0.000129982
Pxk	0.444951	0.000130238
Plekhb1	-1.29339	0.000130456
Sbk1	-0.618231	0.000130832
Dsg1c	1.87879	0.00013135
Sprr3	3.01187	0.000131517
Hrnr	0.723187	0.000131946
Uqcrb	-0.591252	0.000132967
Nrg4	-0.778705	0.000133018
Zfp579	-0.65462	0.000133325
Gm11992	0.607726	0.000133437
Tmem106a	0.698692	0.000133695
Wdr47	-0.83274	0.000134016
Skp1a	-0.288912	0.000134259
Tmem246	-0.743239	0.00013786
Sspn	-1.01758	0.000138254
Nostrin	1.01819	0.000138519
Acot13	-0.676565	0.000139949
Sdha	-0.695188	0.000139977
0610009B22Rik	-0.510724	0.000140784
Rhot2	-0.372716	0.000140784
Rap2a	0.317544	0.00014122
Med12	0.328603	0.00014166
Fundc2	-0.72325	0.000141885
Fcgr2b	1.16188	0.000142502
Mob4	-0.289831	0.000142502
Tmem42	-0.685421	0.000143101
Tbx15	-0.738732	0.000143192
Rprd1a	-0.409494	0.000143814
Mtfp1	-1.37927	0.000144435
Gyg	-0.928979	0.000144533
Cdkn3	1.20815	0.000144587
Uqcrh	-0.466456	0.000144592
Nr1d2	-0.728198	0.000144924
F2r	0.73568	0.000145646
Hemk1	-0.759051	0.000146178
Sptan1	0.250387	0.0001462
Tnik	-0.485717	0.00014625
Net1	-0.511639	0.000148184
Itgb7	1.09669	0.000148203
Pla2g4e	1.34757	0.000148383
Trim30a	0.969142	0.000149504
Cln3	0.581784	0.000149742
Il13ra1	0.528474	0.00015072
Bicd2	0.438722	0.000151188
Ubac1	-0.767038	0.000151188
Zfyve9	-0.460367	0.000151257
Prkg1	-1.15341	0.000151475
Mccc1	-0.565944	0.000152231
Mdh2	-0.543076	0.000153963
Cttnbp2	-0.964734	0.000153981
Col27a1	1.09892	0.000154582
Srm	0.560447	0.000155065
Bcl2a1d	1.68806	0.000155065
Kif26b	1.35928	0.000155312
Pdhb	-0.652554	0.000155621
Plxnb2	0.378093	0.000156189
Ndufa4	-0.559068	0.000156189
Rinl	0.819027	0.000156508
Gstm1	-0.810369	0.000157071
Pirb	1.04676	0.000157544
Ptges2	-0.450902	0.000158174
St3gal6	-0.843963	0.000159579
Htr7	1.09389	0.000159829
Stk17b	0.582919	0.000160365
Gm6377	1.56612	0.000161197
Oasl2	1.39648	0.000162103
Mcoln2	1.06427	0.000162663
Pgm2	-0.973918	0.000162797
Klf10	0.425781	0.000163081
Myoc	-2.10017	0.000163611
Tlnrd1	0.490244	0.000163623
Myom2	-1.31659	0.000163987
Scmh1	-0.449906	0.000164891
R3hdm4	-0.264896	0.00016509
Ly86	1.28078	0.000167071
[truncated: 15,796 more rows]

## Sheet: Abdomen Wound Sig
Table S3A. 225 genes with distinct expression pattern in abdomen wounds.
Gene Name	log2FoldChange	P value (adj)	log2FoldChange	P value (adj)
	(Abdomen/Back)		(Abdomen/Cheek)
1700094D03Rik	0.878473	0.037077	0.888369	0.017396
2510002D24Rik	0.513802	0.0333096	0.598964	0.00349756
9130409I23Rik	-0.899687	0.00987535	-1.1717	0.00220524
A4gnt	0.964178	0.00220319	1.19862	0.00119349
Aadac	0.484253	0.00248658	0.540294	0.00676208
Abcc3	-0.751071	3.09e-06	-0.768149	7.56e-05
Acacb	0.365491	0.0324207	0.414829	0.0152327
Acat2	0.502597	0.00618823	0.491514	0.00154857
Acot7	-0.561702	0.000105139	-0.353366	0.0485603
Acsl5	0.26507	0.0129858	0.475898	0.000862819
Acsm3	1.06028	0.000497546	1.19834	0.000414681
Acss2	0.489687	0.01218	0.61977	0.00892109
Adamts5	-0.738742	3.05e-05	-0.610814	0.0293034
Akap2	-0.472579	0.0122759	-0.392984	0.0435416
Alad	0.718941	0.000934121	0.515046	0.0424631
Amacr	0.516031	0.00987535	0.680936	1.68e-05
Amdhd2	-0.45785	0.0350854	-0.302037	0.0414123
Ano9	0.466825	0.0285783	0.486448	0.044002
Arvcf	0.404576	0.0315779	0.455127	0.0194155
Asb13	0.545643	0.0152824	0.485681	0.0314759
Asph	-0.346824	0.0322792	-0.451034	0.000287668
Atxn10	-0.289765	0.0305221	-0.217794	0.0317512
AW551984	-0.833262	0.000450133	-0.533012	0.00971408
Awat1	0.721503	5.24e-05	0.753586	0.00259838
Bhlha15	1.38005	0.0110434	1.23546	0.0274457
Bicdl1	0.388441	0.0494326	0.330955	0.0335255
Bmper	-0.792299	0.00189303	-0.70094	0.00773495
Bnip2	-0.320391	0.00193076	-0.280303	0.00774307
Car2	-0.932774	0.0304699	-1.19242	0.014215
Cbarp	0.453468	0.0116119	0.608999	0.00159803
Ccl3	-1.20837	0.000334901	-1.07345	0.0152327
Ccr1	-0.917209	0.00565816	-0.899344	0.0111189
Cd93	-0.520239	0.0054847	-0.647271	0.0129611
Cdh2	-0.720502	0.00129869	-1.12876	0.000347342
Cdh4	0.564406	0.0411427	0.987946	0.00221761
Cela3b	1.44329	0.0137045	1.56961	0.0199208
Cers4	0.368727	0.0185732	0.536429	1.98e-05
Ces1d	0.491783	0.0322106	0.917164	0.0135225
Chdh	0.445612	0.00188167	0.351683	0.00636748
Chst1	-0.553574	0.0324207	-0.564265	0.0382543
Cidea	0.589083	0.00236439	0.693336	0.000650345
Clca3a1	0.691904	0.00279787	0.726781	0.0012257
Clps	1.51652	0.00915867	1.95711	0.00255476
Col6a1	-0.457766	0.0188968	-0.380035	0.0480807
Coq6	0.460611	0.0126978	0.564653	0.00012776
Crybg2	0.393422	0.0409512	0.356063	0.0375213
Ctrb1	1.87691	0.000754868	1.65471	0.0135225
Ctrl	1.53813	0.0115915	1.83415	0.00570601
Cxcl13	-1.66009	0.00022187	-1.25252	0.0330449
Cxcr4	-0.490113	0.0226616	-0.647465	0.00368097
Cyb5b	0.290681	0.0121128	0.342199	0.00675611
Cyp2b23	1.42646	0.00841051	1.95032	0.000748637
Cyp2f2	0.622581	0.0293229	1.13548	0.000828603
Cyp2j12	0.757362	0.000394668	0.695219	0.0254794
Cyp4f39	0.485976	0.0180939	0.628909	0.000670019
Cyp51	0.614083	6.38e-05	0.595383	0.000260592
Dact1	-0.502821	0.0234594	-0.624967	0.00936719
Ddr1	0.257698	0.0225197	0.313228	0.00773495
Defb6	0.646581	0.0472853	0.612908	0.0185956
Dgat2l6	0.768061	1.45e-05	0.523252	0.0312519
Dhcr24	0.497067	0.036029	0.729041	0.00362845
Dpysl3	-0.399375	0.0438075	-0.51024	0.0391443
Ebf3	-0.921327	1.42e-05	-1.02822	7.49e-07
Echdc1	0.617757	6.11e-06	0.852796	1.92e-07
Edaradd	0.716925	4.93e-06	0.516446	0.00665259
Efna3	0.381035	0.0293229	0.384843	0.0119968
Efnb1	0.349159	0.00217544	0.336375	0.0384249
Egr3	0.50173	0.000333552	0.351291	0.00624032
Elmod1	0.620181	0.0130782	0.609844	0.0448736
Epb41l3	-0.516606	0.0126978	-0.437632	0.0246588
Epn2	0.271084	0.040056	0.27146	0.0317051
Eya4	-0.817313	0.0331925	-0.989116	0.0111283
Faah	0.569908	0.0140934	0.685627	0.0061946
Fam161b	0.767607	0.0267218	0.651171	0.0355194
Fam210b	0.420807	0.0434619	0.537067	0.00140626
Fcgr2b	-0.656249	0.00224584	-0.684758	0.00218691
Fcho1	0.476239	0.0112158	0.806547	0.000276282
Fermt2	-0.375428	0.0302121	-0.597863	8.44e-05
Fgfr3	0.369495	0.0401513	0.548784	0.00214071
Fmc1	0.563277	0.0382158	0.681424	0.00258124
G6pc2	1.36944	0.0210274	1.78261	0.0064915
Gabrp	0.783022	0.00987535	1.45489	0.00289896
Gal3st1	0.762052	0.0122925	1.10008	0.000346045
Gapdh	-0.367288	0.00348421	-0.315192	0.0263567
Gdi2	-0.306993	6.71e-05	-0.269731	0.000371158
Glis3	-0.861836	0.0262541	-1.12112	0.000870894
Gm438	1.02202	5.02e-06	0.932692	5.39e-05
Gng2	-0.413604	0.0201982	-0.349866	0.0397538
Gpcpd1	-0.526031	0.00279787	-0.544116	0.00119385
Gpm6b	-0.569336	0.0393872	-0.803064	0.00865743
Gsta3	1.4012	5.24e-05	1.36345	0.0115926
Gstz1	0.61435	0.000107421	0.579029	0.00851005
Gusb	-0.367504	0.00364362	-0.210508	0.0317484
Hacd2	0.700212	9.19e-05	0.938204	3.7e-07
Hand2	3.49094	8.78e-18	1.94782	0.000509226
Hdhd3	0.516997	0.0437835	0.746603	0.000380737
Hephl1	0.536309	1.34e-05	0.612654	0.0317484
Hist1h2ao	-1.55798	0.00492167	-1.96131	0.000273901
Hist1h2ap	-0.891819	0.0023256	-0.886731	0.00427706
Hmox1	-0.786776	6.1e-06	-0.549953	0.0384249
Hsbp1l1	0.718668	0.0221177	0.781453	0.0384817
Hsd17b12	0.440163	0.000308292	0.536917	7.56e-05
Id3	0.392223	0.0384144	0.659341	2.09e-05
Ifnlr1	0.738296	0.000177662	0.671314	0.000912076
Il1rl1	-0.952633	0.000717146	-1.33684	1.63e-05
Itgb3	-0.568576	0.00946634	-0.504033	0.0183271
Kctd15	0.435615	0.0303271	0.389281	0.0387046
Krt23	0.70266	0.0338928	0.893078	0.0115572
Krt80	0.423745	0.00224584	0.44854	0.0207757
Krtap3-2	0.944087	0.00798877	0.843062	0.0226353
Lasp1	-0.391608	0.000179081	-0.246224	0.0256863
Lcp1	-0.485514	0.00176186	-0.450511	0.00190752
Liph	0.420682	0.0457861	0.520295	0.00603671
Lmo4	0.440649	0.0410601	0.445026	0.0481042
Lss	0.768911	1.41e-09	0.664978	8.28e-05
Ltbp2	-0.872137	5.79e-06	-0.669645	0.00738245
Mark2	0.362057	0.00129869	0.367903	0.000115796
Masp1	-0.64024	0.0315779	-0.924941	0.00497581
Me1	0.318338	0.026863	0.390174	0.00918835
Mest	-0.863566	0.0174746	-1.03233	0.00905201
Mfsd4a	0.489017	0.0208186	0.381381	0.0454856
Mgll	0.620418	0.0043553	0.870243	1.58e-05
Mgst1	0.586834	0.00017755	0.761424	1.42e-06
Mmab	0.393259	0.0137045	0.363706	0.0265788
Mmp19	-0.719467	0.00107579	-0.578269	0.0498348
Mmp8	-1.20437	2.45e-06	-1.1635	0.00199122
Mpo	1.41423	4.29e-06	1.82332	2.6e-06
Msmo1	0.619594	7.7e-05	0.582135	0.000286685
Msr1	-0.764123	0.0119049	-0.702846	0.00122996
Mthfd1l	-0.649782	6.38e-05	-0.500488	0.00685075
Mycl	0.460816	0.00433368	0.534216	8.94e-07
Nid1	-0.541075	0.0201766	-0.741719	0.00111319
Nox4	-0.820767	0.00120915	-1.13206	0.000115796
Nptx2	1.05195	0.0023097	1.32232	0.000871754
Nrbp2	0.393257	0.0045869	0.446515	0.00398504
Nrg4	0.905841	0.000166319	0.7465	0.00140626
Nucb2	0.424684	0.00884088	0.528603	0.00224782
Osr2	0.648842	0.00615817	0.96688	7.84e-05
P2rx2	0.999061	0.0281339	1.33579	0.0152327
Pank1	0.419331	0.00263811	0.427415	0.000486101
Panx3	0.861909	0.000986899	0.912892	0.000447373
Pde2a	-0.469816	4.67e-07	-0.288734	0.0353019
Pex11a	0.617836	0.0324682	0.607426	0.0207757
Pex3	0.409709	0.0075492	0.427423	0.00449258
Pfkfb3	-0.377841	0.0303271	-0.431729	0.0313172
Pgm2	-0.538096	0.00818133	-0.431572	0.0392248
Pi16	-1.42621	1.38e-14	-1.17545	0.03003
Pik3c2g	1.32233	0.00146152	0.937613	0.00875823
Pim3	0.504089	0.00987535	0.448581	0.0108684
Pitpnc1	-0.43157	0.0160903	-0.572167	9.26e-05
Pla2g15	-0.521674	3.08e-05	-0.28352	0.0348825
Plat	-0.525398	0.00051875	-0.354156	0.0259519
Plek	-0.562332	0.0353082	-0.757582	0.00175206
Pou2f3	0.434755	0.0411427	0.673033	0.000276282
Ppfibp2	0.374932	0.0333096	0.434349	0.00816553
Prkg2	-0.998252	4.19e-05	-1.37963	9.08e-05
Prlr	0.489059	0.00550426	0.390858	0.0178431
Prss2	1.82296	0.00115866	2.58955	2.35e-05
Ptgs2	-0.888456	0.0214174	-1.35093	0.000848795
Pxmp4	0.383936	0.00185318	0.493715	0.000951182
Rab39	-0.96796	0.00946634	-0.811956	0.0364695
Rapgefl1	0.406677	0.00430965	0.355057	0.0145327
Rarres1	0.712407	0.0174746	1.06806	0.00427706
Rassf7	0.438062	0.0411955	0.565892	0.000689943
Rdh1	0.568265	2.47e-07	0.590919	1.99e-10
Rdh9	0.619013	0.00279787	0.662173	0.00107793
Rmdn3	0.43712	0.0165369	0.442864	0.0185994
Rnf150	-0.48593	0.0362213	-0.735649	7.83e-05
Rnf39	0.430569	0.0152509	0.459624	0.00119111
Rora	0.404846	1.5e-05	0.29881	0.0399056
Rpl39l	-0.803975	0.0128878	-1.24074	2.56e-06
Rps6ka2	-0.537275	0.040567	-0.870798	1.52e-06
Rspo1	1.04476	5.1e-07	0.785249	0.00494962
S1pr5	0.411633	0.0428548	0.743515	3.05e-06
Sdr16c5	0.559001	0.000849717	0.811789	7.33e-07
Sdr42e1	0.453225	0.022161	0.602209	0.00115742
Sec14l4	0.768177	7.21e-12	0.455319	0.0420537
Sel1l3	-0.724515	0.00282457	-0.78102	0.00168782
Septin5	0.335922	0.0236608	0.490465	1.14e-05
Serpine2	-0.444136	0.0183232	-0.467211	0.034309
Sfrp2	-1.09266	8.41e-10	-0.814175	8.17e-05
Slc25a1	0.448182	0.0158909	0.6828	0.000186767
Slc27a4	0.495061	0.0413019	0.515776	0.0191611
Slc41a2	-0.569722	0.00113134	-0.38331	0.033449
Slc7a8	-0.544761	0.00431378	-0.346624	0.0193979
Sln	1.74106	2.17e-08	1.2936	0.0386763
Sp6	0.498904	0.0102143	0.477556	0.00271056
Spic	-0.910946	0.0430454	-1.01205	0.0025889
Srpx2	-0.675557	0.00525706	-0.832643	0.000341181
Sst	1.2304	0.042932	1.48249	0.0302939
Stab1	-0.544707	0.00119501	-0.459759	0.00148698
Stard5	0.381499	0.0226616	0.495988	0.000557642
Sulf1	-0.682012	0.0363506	-0.566468	0.0499755
Syk	-0.615586	0.000568283	-0.585818	0.00357251
Tanc1	0.36142	0.000334901	0.2826	0.0364782
Tbx3	1.09269	8.68e-08	1.14423	1.4e-07
Tbx5	2.04241	1.64e-06	3.67884	1.08e-18
Tesc	1.03063	0.000355423	1.27232	0.00450611
Thnsl2	-0.838318	0.0250893	-0.854625	0.00408057
Tlcd1	0.510096	0.0127917	0.650224	0.000296573
Tlcd2	0.404665	0.0193631	0.588142	3.71e-06
Tlr13	-0.642141	0.0186802	-0.609129	0.0114414
Tmeff2	-0.987557	9.31e-05	-0.956049	0.00602507
Tmem164	0.400101	0.0054847	0.749091	9.84e-05
Tnfrsf11b	-0.718816	0.0206977	-0.603977	0.0157326
Tnk1	0.611675	0.00176343	0.469133	0.0132644
Tnk2	0.269135	0.0491191	0.267483	0.022298
Tnn	-0.690316	0.0172371	-0.954622	0.0281152
Trf	-0.851762	9.37e-07	-0.766596	0.000833252
Try4	1.4958	0.0102212	1.81914	0.00590621
Try5	1.36554	0.0218505	1.77952	0.00666269
Tspan8	0.643976	0.0498957	0.777177	0.021628
Ttc12	-0.66976	0.0294544	-0.667383	0.0201625
Ubc	-0.594635	0.0120077	-0.543302	0.0193027
Vangl2	0.401818	0.0136961	0.42148	0.00192883
Vax2	1.29848	0.00987535	1.68865	9.89e-05
Vcam1	-0.576439	0.000195276	-0.608781	0.00404679
Wfdc21	0.843845	0.0440491	1.60321	1.16e-06
Wnt7b	0.642881	1.36e-07	0.438396	0.0137088
Xirp2	-1.04821	0.00105953	-1.40261	9e-08
Zbtb20	0.71022	0.00119501	0.697745	0.0046999
Zbtb7b	0.385431	0.00353257	0.393971	0.00324927
Zfp692	0.611807	0.0133772	0.586039	0.0156263
Zfp950	0.754084	0.000320663	0.514806	0.00449258
Zic3	-1.76664	0.00189303	-2.29539	0.000277599

## Sheet: Back Wound Sig
Table S3B. 117 genes with distinct expression pattern in back wounds.
Gene Name	log2FoldChange	P value (adj)	log2FoldChange	P value (adj)
	(Back/Abdomen)		(Back/Cheek)
9430007A20Rik	-1.36794	0.0312079	-1.95157	0.000296564
Aadacl3	-1.14429	4.96e-05	-1.00176	1.83e-07
Ackr3	0.567325	0.0293229	0.705977	0.00910538
Acoxl	-0.837994	6.83e-06	-0.797544	1.13e-09
Adgrd1	0.440416	0.00734125	0.646445	0.0180148
Adm	0.625577	0.00112403	0.323485	0.0422324
Aldh7a1	0.465867	0.000550269	0.283816	0.0492086
Ankrd37	0.78237	0.00615817	0.790937	0.00551039
Atl2	-0.288538	0.00330805	-0.25841	0.0106967
Basp1	0.736214	0.00235223	0.491703	0.0142426
Bcat1	0.516501	0.00879842	0.413217	0.0357184
Bnip3	0.440651	0.0193631	0.504408	0.0114977
C130079G13Rik	-1.39177	1.05e-25	-1.44066	6.34e-13
C6	1.06614	0.000647474	1.16296	0.00744386
Casz1	-0.33071	0.00594462	-0.200186	0.0433587
Cavin1	0.313277	0.0225422	0.42673	1.91e-05
Cbr2	0.576873	0.0182519	0.789978	2.21e-05
Ccer2	-1.52838	0.00431378	-1.18926	0.00468877
Ccl24	1.08495	0.00169003	1.02459	0.0212389
Ccl6	1.06668	0.000113655	1.1029	1.41e-07
Cercam	0.484841	0.0363506	0.523837	0.00370873
Cfp	0.669363	0.000471721	0.597108	0.000856657
Chrdl1	0.937287	0.00298716	0.824265	0.0107269
Cmtm3	0.339199	0.0236422	0.210297	0.0420262
Cndp2	0.435269	0.000670715	0.374109	0.000388419
Col5a3	0.719525	0.00798877	0.404235	4.34e-07
Cryzl2	0.430804	0.0223062	0.421764	0.0106848
Cthrc1	0.853473	7.46e-05	0.946844	6.46e-15
Ctsh	0.278216	0.0473935	0.512271	2.44e-05
Ddah1	0.714266	0.0466534	0.533913	0.0326259
Derl3	-1.9109	1.45e-05	-1.30765	0.00312106
Efemp2	0.879815	1.81e-07	0.611632	0.00870415
Emp3	0.478516	0.046035	0.579347	0.000313056
Eno1	0.495291	0.0261998	0.411091	0.0133457
Eno1b	0.599563	0.0167373	0.423968	0.00859209
Extl1	-0.301023	0.0213055	-0.326598	0.0073449
Fads6	-0.953554	0.023464	-0.74354	0.0437993
Fermt3	0.387135	0.0179702	0.302495	0.0456653
Fkbp10	0.507643	0.000177662	0.431605	0.00432289
Fkbp11	0.709285	0.0112409	0.72093	0.000590107
Fkbp9	0.318446	0.0312079	0.36451	0.00819657
Fmod	-0.723129	0.00628566	-0.714393	0.0196236
Fstl1	0.466894	0.00628566	0.397723	0.000278224
Ftl1	0.4877	0.0206977	0.408753	0.00613518
Fxyd5	0.463954	0.0227003	0.476512	0.00453352
Gfpt2	1.01141	3.64e-12	0.816133	0.00203979
Gldn	-0.560088	0.0236422	-0.603983	0.00836561
Glipr2	0.502924	0.0293323	0.503983	0.00159935
Gpc3	0.664876	0.00946634	0.853086	1.34e-10
Gpx7	0.411436	0.0193631	0.544905	0.00116209
Gpx8	0.364632	0.0079189	0.41245	0.00764639
Hdac4	-0.308577	0.0401718	-0.252225	0.0352097
Hmgcs1	-0.692321	0.00577095	-0.573766	2.53e-08
Htra3	0.44243	0.0154679	0.616287	0.00427561
Il10rb	0.436594	0.00365738	0.318707	0.00814352
Itm2c	0.35255	0.0164324	0.422141	0.00206146
Jakmip2	1.30548	0.00615817	1.01113	0.0111732
Kcng4	-1.21621	0.0325403	-1.56974	0.000332362
Kdelr3	0.406053	0.00439499	0.46822	0.00258655
Lgals1	0.520135	0.000113655	0.40576	0.0212389
Lmf2	0.426762	0.00210182	0.510437	2.15e-06
Loxl1	0.406703	0.00873385	0.292713	0.0429847
Lrtm1	-1.06842	0.0115931	-1.51362	8.87e-05
Ltc4s	1.17041	3.08e-05	1.45433	1.27e-06
Mab21l1	-1.8117	1.34e-06	-2.11198	2.3e-12
Maged1	0.305746	0.0494326	0.284718	0.0124832
Maged2	0.441316	0.00322617	0.264373	0.00364388
Mapkbp1	-0.354417	0.0293229	-0.260964	0.0368182
Matn4	0.86409	0.00492167	0.841018	0.0182846
Mdm4	-0.371071	0.00364362	-0.26985	0.0149684
Msx1	-0.822967	0.0267218	-0.553818	0.0359352
Nat8l	0.465583	0.0430454	0.793578	3.26e-10
Ndrg4	0.334404	0.0467334	0.540653	0.000535908
Net1	-0.404397	0.00279787	-0.199959	0.00544817
Neu1	0.430732	0.00911934	0.340368	0.0398665
Nos2	1.73272	0.00042688	1.54448	5.23e-05
Ogt	-0.336276	0.00987535	-0.310956	0.0123038
P3h1	0.448667	0.0272541	0.373975	0.0200596
P3h3	0.371323	0.0174746	0.446051	0.00067733
P4ha1	0.56006	0.00468494	0.630328	1.97e-07
P4ha2	0.541154	0.00216037	0.735866	0.000403071
Pdia5	0.463044	0.000949023	0.506461	0.000425558
Plin4	-0.438157	0.00848114	-0.655797	0.0155681
Plod1	0.46095	0.0134493	0.416581	0.000170944
Plod2	0.999934	0.000369076	0.906913	0.0047932
Prdx4	0.433811	0.00182056	0.438906	0.000772043
Prdx6	0.295175	0.0492336	0.299032	0.0165315
Prelid2	0.862234	0.0023097	0.68804	0.00608285
Prelp	0.51076	0.029795	0.650227	0.0225951
Prg4	1.6631	2.08e-07	0.863533	0.0168712
Prss23	0.677729	9.07e-09	0.413002	0.00125918
Pstpip1	0.48624	0.0336232	0.580186	0.00871218
Ptgis	1.42309	1.08e-07	1.37106	1.27e-06
Ptx3	1.77084	6.11e-06	1.37716	6.97e-05
Rab3il1	0.334536	0.0294544	0.301303	0.00968699
Rbbp6	-0.301009	0.00987535	-0.207975	0.036456
Scg3	-1.49932	1.8e-05	-1.30653	0.00733899
Sfrp4	0.858494	1.18e-05	1.37676	0.0033905
Sh3rf2	-0.418076	0.000432189	-0.325527	0.00911015
Slc12a8	1.00355	0.0206977	1.2987	0.000963561
Slc16a3	0.882989	2.02e-05	0.457881	0.00724427
Snx1	0.265185	0.0180939	0.278009	0.0010268
Tfap2b	-0.617669	0.00604781	-0.333523	0.0450741
Tfpi	0.702757	8.39e-05	0.490181	0.00752755
Tmem229a	-0.976755	2.81e-06	-0.813016	0.0147117
Tmem263	0.425406	0.00146152	0.262547	0.0314796
Tmem56	-0.84661	9.8e-08	-0.741587	9.78e-06
Tnfaip8l2	0.403874	0.030026	0.474673	0.00572108
Tnmd	1.1257	5.36e-05	0.903092	0.0114246
Uap1	0.576371	0.00057104	0.565533	0.00551961
Ugdh	0.633612	2.57e-06	0.340329	0.014173
Wfdc17	0.640862	0.0101849	0.438416	0.0307452
Wfikkn2	1.67158	0.000138877	1.14973	0.00641809
Wisp2	0.889039	0.000906533	0.508686	0.0174276
Wnt2	1.33986	0.00411496	1.50345	0.000832862
Zic1	3.79499	3.45e-25	2.55338	2.21e-13
Zic4	2.0836	0.000106149	1.99471	9.99e-05

## Sheet: Cheek Wound Sig
Table S3C. 737 genes with distinct expression pattern in cheek wounds.
Gene Name	log2FoldChange	P value (adj)	log2FoldChange	P value (adj)
	(Cheek/Abdomen)		(Cheek/Back)
1700037H04Rik	-0.368504	0.0229557	-0.396695	0.00658176
2210016F16Rik	-0.283221	0.0476124	-0.389645	0.00136804
2310002L09Rik	1.16179	0.00615209	0.916432	0.00434176
2310022B05Rik	-0.283797	0.00449258	-0.372753	5.54e-05
2510039O18Rik	-0.317726	0.0110029	-0.326226	6.53e-05
2610507B11Rik	0.359776	0.0135225	0.227316	0.038219
3425401B19Rik	1.16917	0.000864818	0.923246	0.00154415
Aacs	-0.692173	1.09e-08	-0.43817	0.000313056
Abca1	0.64984	4.89e-05	0.3338	0.0461697
Abca8b	0.937689	0.0191056	1.06603	0.00142708
Abcb7	0.600789	4.95e-07	0.473075	0.000544913
Abcd2	0.933326	0.00978236	0.738444	0.0166535
Abhd1	-0.834179	0.0283457	-0.803653	0.00193101
Abhd3	-1.37931	1.08e-06	-0.83223	0.00364388
Abhd4	-0.386036	0.00113269	-0.189734	0.0269008
Abl2	0.416333	0.00118655	0.355661	0.0238833
Ablim2	0.981513	0.00190752	0.998796	5.98e-05
Abra	0.973801	0.0365953	0.908812	0.00859209
Acbd6	-0.685915	0.00131838	-0.369554	0.0173263
Aco2	0.478803	0.000639579	0.38357	0.000433644
Acot1	-0.842723	0.00140626	-0.914829	4.4e-09
Acox3	-1.31173	5.15e-17	-1.15682	3.9e-27
Acsbg1	-0.381431	0.0111189	-0.36517	0.0126412
Acta1	0.738051	0.0473227	0.42228	0.0174276
Actg2	-0.708649	0.0282236	-0.711552	0.0239922
Adamtsl3	0.987505	0.0254074	0.994091	0.0122406
Adcy2	0.749139	0.0102243	0.502626	0.0321418
Adh1	-1.45866	7.19e-12	-1.19815	4.03e-08
Adssl1	0.978672	0.0126273	0.430328	0.0433587
Aff4	0.468311	0.017384	0.451333	0.00193101
Agbl1	2.10423	1.14e-05	1.96108	1.25e-07
Agl	0.759489	0.00075857	0.463652	0.00169613
Ago2	0.60686	0.0476124	0.789062	0.000285851
Agps	0.670051	0.00168782	0.382535	0.0494904
AI464131	0.770948	5e-05	0.590797	0.00037991
Akap1	0.337299	0.00694255	0.421024	0.00185324
Akap11	0.428893	0.0123597	0.336895	0.00830516
Akap6	0.75947	0.000681091	0.647455	0.00500951
Akr1c21	-2.44897	7.56e-05	-1.61074	0.00386972
Alpk3	0.843175	0.031	0.73762	0.00789073
Amot	1.07627	6.82e-06	0.54105	0.0128599
Anapc1	0.354244	0.0484463	0.324796	0.00310193
Angpt1	1.02437	0.0108684	0.826417	0.00298286
Ank1	0.669241	0.0205829	0.466741	0.0345985
Ankrd23	1.08172	0.000644204	0.984656	0.00151326
Ankrd28	0.752993	0.000309559	0.423399	0.0115701
Ankrd29	-1.04549	0.00952557	-0.798815	0.0376944
Anln	0.605475	0.0461697	0.497689	0.0368043
Ano5	1.35135	1.56e-08	1.07508	4.63e-06
Anxa2	-0.300856	0.042677	-0.428538	0.000237367
Apc	0.377129	0.0228045	0.356843	0.00121974
Apoc1	-0.869571	5.49e-06	-0.52185	0.000262411
Arf3	-0.277629	0.000543518	-0.183488	0.016466
Arl5b	0.693112	0.0171076	0.888655	9.38e-08
Art1	0.925163	0.00804458	1.00692	6.56e-12
Arxes2	0.801426	0.0312255	0.764254	0.0168305
Asb10	1.22057	0.00945025	1.23908	9.72e-07
Asb11	1.47008	0.00161122	0.980953	0.00448209
Asb14	1.26368	0.00104758	0.860884	0.0195492
Asb15	1.47118	1.59e-05	1.4286	0.000263529
Ash1l	0.44126	0.00304716	0.456678	0.000975468
Atad2	0.54571	0.00847611	0.581474	0.0102371
Atm	0.403615	0.00694255	0.304945	0.0208986
Atox1	-0.525733	0.00202971	-0.441055	0.00584001
Atp11c	0.446475	0.0489147	0.360974	0.0289383
Atp13a3	0.612306	0.014215	0.637468	0.00123596
Atp1a2	1.07258	9.69e-05	0.918033	3.34e-07
Atp1b1	0.547705	0.00592484	0.627981	2.25e-05
Atp2a1	1.4037	0.000347342	1.07716	1.83e-07
Atp6v0b	-0.359932	0.0248823	-0.320536	0.0248853
Atp6v0e	-0.391158	0.0421218	-0.281924	0.00346038
Atp6v1f	-0.393014	0.0228719	-0.37191	0.0148157
Atpif1	-0.48972	0.0288737	-0.300192	0.0245921
Atrx	0.377823	0.00760482	0.356411	0.0117207
Awat2	-0.642412	0.0459381	-0.683673	0.00840287
B230219D22Rik	0.524261	0.00831207	0.427895	0.013705
B3gnt8	-0.411141	0.0114732	-0.409541	0.00188621
B4galnt1	-0.368677	0.0131822	-0.42994	2.58e-05
Bace1	0.393026	0.0217903	0.373931	0.0164321
Bckdhb	-0.559875	2.37e-05	-0.389916	0.000700463
Bin3	-0.319054	0.0253574	-0.382619	0.00298619
Bloc1s1	-0.46873	0.0423657	-0.337965	0.0219904
Bri3	-0.548292	0.00537233	-0.424559	0.000866578
Bves	0.766295	0.0233347	0.612423	0.0386834
C1rb	-0.859062	0.0245468	-1.15895	0.000246377
C330027C09Rik	0.701518	0.00882256	0.633465	0.00739646
Cacna1s	0.81251	0.0434433	0.851103	9.43e-07
Cacna2d1	1.08821	7.83e-05	0.784961	0.000658959
Cad	0.441168	0.00777333	0.330052	0.0330381
Camk1d	0.393517	0.0333334	0.362314	0.0146157
Camk2b	1.20187	1.15e-06	0.646762	0.00949608
Capn3	0.826259	0.0292052	0.754842	0.000433977
Car6	-0.680786	0.00910542	-0.716333	0.0337844
Casp8ap2	0.55191	0.0143838	0.385317	0.0169065
Casr	1.51062	0.00237214	1.66338	0.000202264
Cav2	0.424971	0.0241393	0.340677	0.0285331
Cbl	0.95808	0.0207682	0.906684	0.00193101
Cc2d1b	-0.249493	0.0406431	-0.205219	0.0379953
Ccbe1	0.875386	1.35e-05	0.663085	0.00851502
Ccdc186	0.756594	0.0306316	0.759288	0.0124671
Ccndbp1	-0.391041	0.00227505	-0.221198	0.047103
Ccng1	0.528084	0.0156111	0.380525	0.0475311
Ccser2	0.375436	0.00140626	0.272948	0.0472981
Cd3e	-1.21798	5e-05	-0.607788	0.0374209
Cd99	-0.661158	0.0384249	-0.503447	0.0142463
Cdh6	0.718368	0.0272896	0.79642	0.00753855
Cdh9	2.41647	4.92e-05	1.19238	0.0290183
Cdkn2b	-0.695141	0.00119433	-0.585999	0.00347763
Cdnf	0.548627	0.0423657	0.619262	0.0370193
Cds1	-0.609321	3.87e-05	-0.263816	0.0192959
Cep192	0.469612	0.0154779	0.384763	0.0159933
Cep295	0.699169	8.51e-05	0.617896	0.000346323
Cep68	0.443294	0.0379974	0.394232	0.00741188
Cep85l	1.29654	0.0243468	1.04278	0.0122097
Cers5	-0.580142	0.0498348	-0.535859	0.015798
Ces4a	-0.945507	8.34e-09	-0.644347	7.42e-05
Chchd10	0.632906	0.00374493	0.56293	0.00108972
Chd1	0.26366	0.0486126	0.272352	0.0403786
Chm	0.503625	0.020358	0.37644	0.0328022
Chml	0.488714	0.0125028	0.416869	0.0161579
Chmp4b	-0.514172	0.0229375	-0.381025	0.00214906
Chpf	-0.498512	0.0322365	-0.705327	7.48e-05
Chst12	-0.54805	0.00404062	-0.383504	0.0234366
Chst14	-0.416035	0.03003	-0.423602	0.00236926
Cisd1	-0.835938	0.000490041	-0.387017	0.0389675
Cited4	-1.15402	7.93e-06	-0.985666	5.38e-07
Ckmt2	1.36574	0.00140626	1.05045	0.00198184
Clca1	-1.2935	0.0432997	-1.25919	0.0176472
Clcn1	1.70975	7.85e-06	1.33746	2.21e-05
Clic3	-0.497131	0.00533707	-0.400758	0.0155681
Clock	0.469077	0.0277514	0.562881	1.07e-10
Clta	-0.292337	0.00885149	-0.345832	0.000357867
Cluh	0.290382	0.00664403	0.334368	0.00312106
Cmtm8	-0.74949	0.00752301	-0.507033	0.00762859
Cmya5	1.53337	4.98e-07	1.13156	4.61e-06
Coch	0.82557	4.71e-05	1.03625	4.48e-06
Cog5	0.48215	0.0369413	0.554146	0.0313748
Col4a3bp	0.334929	0.0111283	0.303529	0.0118203
Commd7	-0.301673	0.0199208	-0.317702	0.00851257
Copz2	-0.406783	0.01971	-0.454312	0.00306755
Coq10a	0.614659	0.0412661	0.522042	0.00445365
Coq8a	0.849649	0.0028676	0.853564	9.12e-05
Coq8b	-0.742828	2.37e-05	-0.381963	0.00819657
Coro6	0.962117	0.00409763	1.09665	0.000313056
Cox6a1	-0.448756	0.025483	-0.311424	0.0248991
Cox6a2	0.79555	0.0462045	0.822626	9.99e-05
Cped1	0.564338	0.0296022	0.674143	0.000141164
Cpt1b	1.22492	1.3e-05	0.896844	0.000433644
Crip1	-0.634687	0.0321781	-0.921767	1.64e-07
Crygn	-2.28148	1.19e-06	-1.76404	0.00136885
Csnk2b	-0.372425	0.0415133	-0.354664	0.0250285
Csta1	-0.89648	0.0300591	-1.05114	6.68e-11
Ctdspl2	0.306448	0.0223813	0.330348	0.0340691
Ctla2a	-0.998039	9.89e-05	-0.818653	7.69e-05
Cuta	-0.46209	0.049495	-0.338699	0.00676108
Cyp26b1	0.425007	0.00196672	0.512961	3.73e-06
Cyp2b10	-0.756599	3.49e-06	-0.430635	0.00256525
D830031N03Rik	0.984045	0.00694255	1.06938	0.00735393
Dap	-0.26758	0.0208166	-0.295391	0.00182879
Dchs1	0.55821	0.00685322	0.404101	0.0203239
Dctn3	-0.36641	0.00831207	-0.300317	0.0308537
Ddo	0.826572	0.0316068	0.980243	0.0101951
Ddx46	0.357058	0.00043239	0.194451	0.0424431
Dennd4a	0.580476	0.00398504	0.409119	0.0187929
Derl1	-0.214644	0.0229557	-0.260629	0.000357388
Dgat1	-0.636645	0.00752301	-0.314196	0.0099896
Dhdh	0.604149	0.0143701	0.490447	0.0376728
Dhrs1	-0.352617	0.0415952	-0.316223	0.00585261
Dhrs3	-0.535646	0.022298	-0.638605	5.58e-07
Dhrs7	-0.809192	4.09e-06	-0.566356	7.33e-06
Dhrs7b	-0.778257	0.000336444	-0.435604	0.00364388
Diaph3	0.714918	0.0424631	0.477378	0.0102193
Dicer1	0.298862	0.0250301	0.272398	0.0325103
Dio2	0.927209	8.55e-06	1.09893	0.000856657
Dkkl1	-0.801716	1.05e-05	-0.519339	0.0150267
Dld	0.305397	0.0106462	0.374706	0.00203979
Dmd	0.527625	0.0161148	0.790921	0.000533032
Dmxl1	0.636047	7.58e-05	0.613685	1.34e-05
Dmxl2	0.741845	4.17e-05	0.536923	0.00343915
Dnah8	1.35653	9.55e-07	1.71359	1.46e-08
Dnajc27	0.749786	0.0186509	0.575116	0.00108972
Dnase2a	-0.359966	0.0421595	-0.420024	9.12e-05
Dnm1l	0.31412	0.00600464	0.23804	0.0216563
Dock5	0.51819	0.0029894	0.398744	0.00488453
Dpm3	-0.524862	0.0101988	-0.433676	0.00591504
Dpy19l4	0.934547	0.0104794	0.660783	0.0177576
Dpysl2	-0.533041	0.024155	-0.686721	1.07e-05
Dsg1c	2.19128	5.63e-14	1.09346	0.013042
Dtl	0.464303	0.0244021	0.411608	0.0422324
Dynap	1.46067	0.00953076	1.85627	2.66e-06
Eapp	-0.467787	0.00061258	-0.288199	0.00771686
Ect2	0.532411	0.0487518	0.606541	0.00456423
Edem2	-0.431215	0.00804458	-0.353349	0.00574725
Edf1	-0.361679	0.0466822	-0.259932	0.0308537
Eea1	0.456496	0.00116248	0.334309	0.002342
Eef1a2	0.780489	0.0198177	0.51457	0.00329135
Eef1b2	-0.291632	0.0339559	-0.357775	0.000433644
Egf	1.16127	0.00360554	0.991953	0.00142708
Eif3k	-0.395535	0.00368114	-0.414225	0.00851502
Eln	-0.650405	0.000303323	-0.406037	0.0341574
Elovl4	-0.696832	3.88e-05	-0.412119	0.0146739
Elovl5	-0.91868	3.1e-11	-0.602405	7.56e-09
Emc9	-0.975203	2.6e-06	-0.523936	0.000320349
En1	-0.656271	0.00602493	-0.957516	2.98e-06
Ep400	0.280643	0.0493881	0.258722	0.011147
Epc2	0.357566	0.0186717	0.313482	0.0308537
Ephb6	-0.418056	0.00694255	-0.280363	0.0190279
Ercc6l	0.71955	0.0305532	0.578381	0.038219
Esrrg	1.12225	0.0173513	1.02308	0.0221043
Ethe1	-0.557423	0.00543114	-0.459661	0.00312106
Etv1	0.815285	0.00275125	0.483154	0.042953
Fabp3	0.941239	9.89e-05	0.691568	0.000107008
Faim2	1.40823	0.0111628	1.33725	0.00425578
Fam122a	-0.413474	0.0345284	-0.320041	0.0363341
Fam129a	0.660378	0.0429879	0.654799	0.000452578
Fam129b	-0.326833	0.00302078	-0.189901	0.0219579
Fam210a	0.522329	4.59e-05	0.290986	0.0450741
Fam25c	-1.25816	1.46e-08	-0.589194	0.0119626
Fau	-0.399516	0.0201631	-0.398598	0.00707147
Fbxo11	0.305197	0.0185956	0.345224	2.98e-06
Fbxo32	0.716608	0.0242096	0.670599	0.000493599
Fbxo40	1.00536	0.000635452	0.59147	0.0308537
Fbxw4	-0.361456	0.0367186	-0.370736	0.0161207
Fcho2	0.52032	0.00694255	0.364289	0.00120222
Fem1a	0.26811	0.0363233	0.242462	0.0138557
Fem1c	0.523951	0.0114732	0.48472	0.0318288
Fgf1	0.809796	0.00404679	0.771311	0.0345406
Fktn	0.619146	0.0164652	0.703992	0.00914643
Flt1	0.520501	0.0190112	0.373112	0.0246436
Fmnl2	0.542422	0.0161148	0.410537	0.00474568
Fndc3b	0.546854	0.020394	0.320425	0.0342007
Fnip1	0.450431	0.00506952	0.39971	0.0203239
Foxl2	2.6588	9.53e-06	2.33199	5.16e-06
Foxn2	0.528389	0.0305532	0.394836	0.036861
Foxq1	-0.816327	0.00241753	-0.682679	0.000752708
Fstl3	-0.502541	0.0154301	-0.376703	0.0111732
Fxyd4	-1.2653	0.0210336	-1.27937	9.2e-06
Fxyd6	0.688547	0.0195931	0.559641	8.72e-05
Fyco1	0.45933	0.00236178	0.569076	4.32e-06
Fzd4	0.985815	0.000670019	1.03172	1.05e-06
Fzd9	0.685264	0.0277426	0.900082	0.00488453
Gabarap	-0.345808	0.0235293	-0.364901	0.000320349
Gabpb2	0.32636	0.0313976	0.365722	0.000313056
Gal3st4	-0.731658	0.00994793	-0.545826	0.0422015
Ganc	0.456024	0.03175	0.419108	0.0190355
Gdf6	1.2014	0.0428534	1.36134	0.00542953
Gfpt1	0.490487	0.00899282	0.232912	0.0307643
Ggct	-0.76384	0.00348874	-0.684931	0.00169613
Gjb5	-0.587207	0.00847611	-0.348276	0.0378966
Gm13124	1.34205	4.31e-05	1.81428	2.1e-26
Gm14326	0.443601	0.0476124	0.480281	0.0293512
Gm14440	0.772398	0.0387398	0.622654	0.0191571
Gm15501	-0.863282	3.63e-06	-0.602691	0.0026051
Gm2083	-2.49543	7.19e-12	-2.85767	4.04e-19
Gm21320	-1.18558	0.0014118	-1.25955	0.0231903
Gm436	-1.20563	0.00141874	-0.721413	0.00434711
Gm94	-0.66514	0.0161759	-0.468103	0.000238017
Gmppa	-0.326498	0.0310855	-0.27918	0.00386972
Gna15	-0.436316	0.000897856	-0.302178	0.0250047
Gnl3l	0.37722	0.0305532	0.418877	0.0122097
Got2	0.474125	0.00654688	0.248803	0.0494695
Gpx1	-0.471433	0.0217634	-0.45498	0.000320778
Gramd1b	0.489943	0.0231936	0.345971	0.0127557
Grcc10	-0.558725	0.047772	-0.443792	0.0112158
Gstp3	-0.912817	3.63e-06	-0.662538	0.00740764
Gys1	0.727301	1.04e-05	0.408306	0.00545901
H2-K1	-1.34998	0.00804458	-0.970538	0.00324691
Has2	0.943863	0.0244021	0.57784	0.0348172
Hcfc1	0.383074	0.0322081	0.283599	0.0211595
Hcfc1r1	-0.554338	0.0088305	-0.512593	0.000141164
Heph	0.334486	0.034309	0.455627	0.0124832
Herc1	0.406678	0.0274266	0.3251	0.0187648
Herc2	0.349719	0.025844	0.296269	0.000915738
Hgf	1.24059	0.00275125	1.08542	0.00840867
Higd2a	-0.436744	0.00195319	-0.263716	0.0420262
Hipk3	0.354713	0.00496776	0.420991	0.00154415
Hist2h2aa1	-0.713074	0.0447773	-0.426446	0.0233594
Hmga2	1.11629	0.000833252	0.801024	0.00311581
Hook2	-0.596369	4.36e-05	-0.298232	0.0270614
Hoxa10	-5.66306	6.39e-40	-3.64661	3.16e-16
Hoxa3	-1.08551	0.000272781	-0.767565	0.00873949
Hoxa5	-2.72729	3.79e-21	-2.90087	1.21e-38
Hoxa7	-4.61286	2.38e-46	-4.66243	1.36e-94
Hoxa9	-6.17113	8.63e-53	-5.09727	9.83e-41
Hoxb2	-2.61581	8.71e-15	-2.04975	3.92e-09
Hoxb4	-2.73248	5.02e-21	-2.23289	1.98e-15
Hoxb5	-4.16777	1.17e-16	-3.90794	2.05e-20
Hoxb6	-4.20048	5.82e-18	-4.43768	5.49e-31
Hoxb7	-6.00242	2.26e-45	-5.61425	3.86e-53
Hoxb9	-3.931	1.14e-15	-3.46312	3.86e-15
Hoxc10	-4.94024	1.82e-25	-3.84272	2.53e-18
Hoxc5	-1.8499	3.35e-12	-1.5823	1.86e-09
Hoxc6	-3.31432	2.91e-16	-2.8232	1.03e-13
Hoxc8	-5.68801	5.71e-78	-5.48287	1.71e-107
Hoxc9	-5.47442	5.97e-38	-5.2916	3.72e-48
Hoxd3	0.891071	0.0436067	1.4975	6.16e-07
Hrc	0.976179	0.00364647	0.66987	0.000415703
Hs3st6	-1.28052	8.25e-05	-0.75723	0.0128182
Hspb7	0.935196	0.00075429	0.606591	0.0497503
Iars	0.433587	0.021141	0.342288	0.000756813
Idh3a	0.586359	1.85e-07	0.438114	0.000241623
Ifitm6	-1.22289	0.0179777	-1.14509	0.00198927
Igf2r	0.46543	0.00475081	0.325436	0.0188146
Ikbke	-0.445453	0.0161442	-0.528813	0.0127302
Inafm1	-0.516894	0.00253349	-0.407581	0.0216563
Ing4	-0.294856	0.0421218	-0.27275	0.00976938
Inpp4b	0.490523	0.0140342	0.580231	0.00840287
Insig2	-0.49111	0.00687906	-0.351203	0.026779
Ipo7	0.508419	0.0449919	0.472981	0.00551039
Ireb2	0.433687	0.0305532	0.281195	0.0348172
Itga2	0.846213	0.0495483	0.907289	0.000883028
Itgav	0.725798	0.0076895	0.525903	0.000544913
Jph1	1.05553	0.000423791	0.776788	0.000239493
Jund	-0.664053	0.000222163	-0.403538	0.0120389
Kcna6	0.991522	0.00164512	0.690575	0.0375443
Kcna7	1.21754	0.00242213	1.3179	6.97e-05
Kcnb1	0.977906	0.00494148	0.616458	0.0284243
Kcnc1	2.09782	1.07e-09	1.62257	1.37e-06
Kcnc4	1.80035	1.51e-11	1.17625	0.000388419
Kcnj11	1.05489	0.00019113	0.931263	1.43e-07
Kcnq5	1.02084	0.00630894	0.945367	0.000175573
Kdsr	-0.536102	0.00011898	-0.35651	0.00206348
Kif1a	0.802088	0.00372473	0.672218	0.00840287
Kif1b	0.42841	0.00113632	0.362014	0.00113809
Kif5b	0.409588	0.0463862	0.384474	0.00706349
Kirrel	0.645697	0.00385274	0.363236	0.00146698
Kitl	0.769343	1.96e-05	0.390574	0.0073449
Klhl24	0.625044	0.0154779	0.506052	0.0135511
Klhl34	1.53506	0.00430438	1.05369	0.0259533
Klhl38	1.11195	0.0173513	0.933377	0.0197636
Kmt2a	0.305205	0.00678208	0.489716	0.000313056
Knl1	0.841319	0.00936719	0.873312	0.000118212
Kpna3	0.411712	0.0024488	0.313638	0.0312152
Kpna4	0.343261	0.0431631	0.278491	0.0331712
Krt10	-0.422783	0.00995379	-0.330498	0.0364638
Ky	1.40712	2.85e-05	0.71825	0.0348172
Lage3	-0.426662	0.0495483	-0.288064	0.0308537
Lamb1	0.57065	0.00958644	0.283704	0.033911
Lamtor1	-0.293937	0.0254249	-0.273832	0.0121389
Larp4	0.390134	0.00936719	0.423905	6.97e-05
Ldah	-0.361356	0.00877612	-0.320775	0.00183107
Ldb3	0.859853	0.018753	0.681775	0.00532564
Limch1	0.883661	1.09e-05	0.77634	4.4e-06
Llph	-0.346861	0.042677	-0.212127	0.0478402
Lmcd1	0.891308	0.000695382	0.508672	0.0115195
Lmod2	0.80945	0.00319427	0.952686	7.21e-05
Lnpep	0.739933	0.0209286	0.68127	0.00132025
Lnpk	0.399251	0.00703423	0.368156	0.00136779
Lpar4	0.96469	0.000412264	0.509706	0.0306502
Lpgat1	0.611527	0.00314608	0.300265	0.0367579
Lpin1	0.468362	0.0394671	0.578024	0.00136885
Lrrc14b	1.3275	5.12e-05	0.820203	0.00344469
Lrrc20	0.696771	9.89e-05	0.519211	0.00235185
Lsr	-0.664334	0.000856526	-0.403484	0.0460104
Ly6c1	-0.706931	0.00558564	-0.6218	0.0132615
Lynx1	0.554747	0.00618698	0.542075	0.00193101
Lypla2	-0.281006	0.0292714	-0.288523	0.0195596
Lysmd1	-0.456785	0.00685075	-0.290903	0.0265654
Manf	-0.569933	7.83e-05	-0.332309	0.0111171
Map3k2	0.509484	0.00415212	0.349211	0.0163976
Mapk3	-0.38616	0.00013317	-0.377874	0.00232418
Marchf6	0.542206	1.35e-05	0.440935	6.24e-07
Mat2a	0.296994	0.0280434	0.227227	0.0203464
Mbnl2	0.390145	0.0380114	0.346075	0.0303269
Mboat7	-0.404973	0.000296859	-0.233842	0.0118203
Mbtps2	0.597634	0.00447334	0.44771	0.00364388
Mcee	-0.44494	0.0339159	-0.428097	0.0161646
Mcrip1	-0.463046	0.0425061	-0.41005	0.00254092
Me3	1.29735	2.52e-05	0.782638	0.00125918
Mea1	-0.351286	0.036976	-0.300064	0.00752755
Mef2c	0.630094	0.00624032	0.503601	0.0185379
Mef2d	0.24073	0.0391555	0.190036	0.0198529
Meox2	0.470855	0.00942615	0.484192	0.044938
Met	0.473945	0.0338291	0.478198	0.0100739
Mettl21e	1.82193	0.00466674	1.39882	0.013505
Mfn2	0.395437	0.0403326	0.315055	0.0180148
Mgat5	0.930649	0.0120951	0.949363	0.00144912
Mier1	0.347517	0.0359429	0.322668	0.021683
Mmp23	-0.398202	0.0363233	-0.761873	0.000512749
Mospd3	-0.498732	0.0140599	-0.37716	0.00771594
Mpdu1	-0.449465	0.0137529	-0.362544	0.0236276
Mpdz	0.74533	0.000343585	0.507815	0.00224945
Mrpl14	-0.631747	0.00275345	-0.387039	0.0391413
Mrpl35	-0.377947	0.0180208	-0.426615	0.00424332
Mrps12	-0.749025	0.000716462	-0.426725	0.0105893
Ms4a2	0.842733	0.0244021	0.895895	0.0324898
Mtor	0.277117	0.0428363	0.290831	0.0464881
Mug1	-3.9094	3.98e-14	-3.67408	2.13e-18
Mug2	-2.28523	0.000299543	-2.6831	3.51e-08
Mup1	-1.57919	0.00816483	-1.99763	8.72e-05
Mup10	-2.0687	5.12e-09	-2.1554	1.57e-06
Mup2	-1.77937	2.68e-05	-1.94706	5.08e-05
Mup7	-2.42763	5.12e-05	-2.15084	4.04e-05
Mup9	-1.50764	0.000112239	-1.84375	0.000245323
Mybpc2	0.989151	0.00790591	0.475331	0.0480193
Myh2	1.40603	0.00592154	1.12318	0.0203462
Myh4	1.16037	0.00410764	0.672197	0.044352
Myh7	2.24554	0.000128331	1.59533	0.00189801
Myl2	2.486	2.41e-05	2.69797	4.25e-08
Myo18b	0.794888	0.0229804	0.497981	0.024405
Myom1	0.996339	0.00275125	0.645646	0.00572017
Myom2	0.889806	0.000974694	0.519923	0.0274645
Myot	1.2038	2.78e-05	0.706771	0.00572108
Mypn	0.757509	0.0254794	0.768729	6.76e-05
N4bp2	0.90813	0.00187396	0.954657	0.000110941
Naa50	0.32695	0.000653205	0.213323	0.0386314
Nav3	0.947493	0.00790591	0.692871	0.0275133
Naxd	-0.350425	0.031125	-0.29982	0.00744964
Ncapg	0.653008	0.0161394	0.559769	0.021683
Ncapg2	0.603225	0.0152327	0.496176	0.00488453
Nccrp1	-0.705073	0.00196685	-0.731155	0.00206146
Ndufa1	-0.475489	0.011137	-0.330157	0.0357922
Ndufa2	-0.583363	0.0168563	-0.364932	0.044352
Ndufa4l2	-1.11781	5.96e-10	-1.20975	1.65e-19
Ndufa7	-0.405878	0.0494105	-0.366914	0.0482291
Ndufs1	0.31431	0.0109297	0.236353	0.03844
Neb	1.1382	0.000540383	1.0417	2.18e-06
Nipbl	0.218913	0.0249783	0.288379	0.00082496
Nkx2-5	2.23857	0.000423447	1.92836	0.000356902
Nmrk2	1.77385	0.000885645	1.4118	0.0014371
Nr2c2	0.979485	1.69e-06	0.708583	0.0115701
Nrap	1.32444	1.4e-07	0.699526	0.00991085
Nrtn	-0.982439	1.08e-06	-0.56231	0.00690322
Nsd2	0.394208	0.0028676	0.40514	0.0105971
Ntrk2	0.72227	0.0226353	0.880156	0.00166062
Nupr1	-0.756797	0.000833252	-0.582728	0.00149715
Nxph4	-0.894233	0.00130878	-1.45707	4.18e-20
Oas1f	-0.876156	0.000192585	-0.517787	0.0365672
Oaz1	-0.342322	0.0413339	-0.239259	0.0101951
Obscn	1.35545	9.4e-06	1.02725	1.25e-07
Ogdh	0.340042	0.000994961	0.223125	0.0206132
Olfm2	-0.995013	0.0022117	-0.821242	0.00115802
Opa1	0.337379	0.00247259	0.303681	0.00180522
Ormdl2	-0.632137	1.3e-05	-0.348123	0.0186507
Ost4	-0.367579	0.0191056	-0.320614	0.00958345
Otop1	1.63949	0.0139832	1.22106	0.0370086
Padi2	1.38975	3.87e-13	0.869847	8.97e-09
Pappa	0.868767	0.0180598	0.942375	0.000724985
Pdcd5	-0.353616	0.0242568	-0.290508	0.013645
Pde3b	0.79484	0.000197808	0.432835	0.0138221
Pde4dip	1.30583	2.78e-06	0.92527	1.71e-06
Pdha1	0.230287	0.0480558	0.239895	0.0273958
Pdk4	0.902379	4.97e-06	0.68889	0.00088253
Pdpr	0.999336	0.0110296	1.15544	0.00182499
Pdss1	-0.986518	0.0222531	-0.933656	0.00182499
Pdzk1ip1	-0.781026	0.00596352	-0.507771	0.0303979
Pdzrn3	0.308901	0.0422294	0.311144	0.00596064
Peg3	0.894423	0.00658626	1.21284	9.19e-10
Pet100	-0.756988	0.00167214	-0.437095	0.0145587
Pfkm	1.02602	0.000246653	0.673644	0.000143483
Pggt1b	0.552381	0.0139832	0.435264	0.0117161
Pgrmc2	-0.450269	0.000123462	-0.285695	0.0180939
Phc3	0.345328	0.0128448	0.434951	0.00134378
Phka1	0.959827	2.34e-06	0.594944	0.0134874
Phkg1	1.2113	0.00892109	0.949031	0.00690322
Phtf2	0.61294	7.83e-05	0.548016	0.00145475
Pi4k2a	-0.267388	0.00404679	-0.216436	0.0499609
Pigx	-0.561787	0.0367186	-0.692707	0.00352
Pik3c2a	0.495175	0.0182478	0.478513	0.000433973
Pkia	0.858645	0.00145557	0.820826	0.000174947
Pknox2	1.03131	0.00011898	0.948766	1.04e-06
Pla2r1	-0.694343	0.00852299	-0.470309	0.0270976
Plcb1	0.719512	0.00293991	0.550312	0.039212
Plcl1	0.848961	0.0377515	0.593965	0.0420888
Plekhn1	-0.524757	0.00108885	-0.282765	0.0100291
Plpp5	-0.350018	0.0301325	-0.282837	0.0447165
Plpp7	0.671519	0.0202813	0.54533	0.000832862
Podxl	0.45826	0.00243579	0.345501	0.00814968
Polr1d	-0.341183	0.0267561	-0.357207	0.000182822
Ppm1f	0.300346	0.0125847	0.279082	0.0211086
Ppp1r12b	1.22812	0.00367861	1.2098	0.00048294
Ppp1r14a	-0.815967	0.00648636	-0.579656	0.0420262
Ppp1r3a	1.40646	5.45e-05	1.25871	1.31e-06
Pptc7	0.41275	0.0407217	0.545751	0.000664919
Prdx2	-0.286495	0.02754	-0.287275	0.00591504
Prdx5	-0.577776	0.000897856	-0.576031	1.04e-06
Prex2	0.685997	0.0470122	0.798459	0.00246031
Prkaa2	0.963451	0.00033394	0.899173	2.1e-06
Prkab2	0.555031	0.0101204	0.493884	0.0229121
Prkg1	1.19341	1.08e-06	0.83417	0.00365271
Prps1	0.337207	0.0152327	0.298488	0.0121389
Prr13	-0.551789	0.00262374	-0.488912	0.00572017
Psenen	-0.429883	0.00588384	-0.342587	0.0168466
Psmd8	-0.413512	0.00698858	-0.301475	0.0246866
Psme4	0.322115	0.0109297	0.297728	0.0262823
Ptms	-0.596804	0.00390857	-0.293828	0.0420262
Ptpn4	0.840749	0.0047923	0.697507	0.0244689
Ptprg	0.500932	0.0186509	0.575129	0.00290751
Ptprm	0.706534	0.00218691	0.415903	0.0342164
Pxdn	0.650277	0.00440171	0.358228	0.0073449
Pygb	-0.315435	0.0493881	-0.246906	0.0391437
Pygm	1.02754	0.013006	0.665882	0.00897573
Qk	0.496849	0.000175214	0.259441	0.0420262
R3hdm4	-0.291755	0.0428785	-0.216041	0.0403786
Rab1b	-0.266342	0.0434433	-0.197382	0.00773637
Rab27a	-0.365069	0.0281152	-0.275884	0.0437315
Rack1	-0.271778	0.0133493	-0.22234	0.0214141
Ralgapb	0.335256	0.0316585	0.278524	0.0176123
Ranbp2	0.475572	0.0297371	0.33171	0.0308537
Rarg	-0.53245	0.000260592	-0.205958	0.0153753
Rb1cc1	0.37417	0.00664275	0.337504	0.00531509
Rbfox1	0.914666	0.00463495	0.838899	0.000180254
Rbx1	-0.386691	0.0188414	-0.301503	0.00336287
Rcan2	0.998008	0.000124086	0.598524	0.0223981
Retreg2	-0.360798	0.0253812	-0.222173	0.0338046
Rgs6	-1.01343	0.0250032	-1.15447	0.00168903
Rhbg	-0.631299	0.00275125	-0.361382	0.0295695
Rhov	-0.596768	0.0100856	-0.394276	0.00191866
Rhox4a	2.8358	2.39e-07	2.49572	2.99e-07
Rif1	0.567726	0.00249856	0.664238	9.43e-07
Ripply3	-0.867333	0.00342989	-0.567799	0.0480058
Rnf146	-0.717117	0.000156764	-0.339356	0.00507183
Rnf5	-0.659875	0.00427706	-0.337742	0.00488453
Rpl10a	-0.504789	0.000587581	-0.312104	0.00506832
Rpl11	-0.357935	0.00357251	-0.267399	0.007575
Rpl13	-0.375715	0.0101204	-0.315711	0.0139408
Rpl13a	-0.401646	0.0335095	-0.465159	0.000119879
Rpl15	-0.268532	0.00847611	-0.215904	0.0112158
Rpl18a	-0.411101	0.0145718	-0.346272	0.0126471
Rpl19	-0.316836	0.0213343	-0.228413	0.0449477
Rpl22	-0.432079	0.00108443	-0.342793	0.00020299
Rpl23	-0.479958	0.00860562	-0.352847	0.00507687
Rpl23a	-0.301162	0.042677	-0.313204	0.00648785
Rpl27	-0.371469	0.0198177	-0.304886	0.00305801
Rpl27a	-0.383346	0.00794272	-0.302806	0.00991744
Rpl28	-0.346222	0.0380677	-0.356975	0.00914643
Rpl31	-0.399826	0.00904145	-0.250577	0.0154683
Rpl31-ps12	-1.28774	6.89e-14	-0.756398	1.41e-06
Rpl34-ps1	-0.443116	0.00153968	-0.34924	0.000821023
Rpl35	-0.404792	0.0174759	-0.330366	0.011147
Rpl35a	-0.582167	0.00190752	-0.402062	0.00236926
Rpl36a	-0.425414	0.00834208	-0.395897	8.87e-05
Rpl36al	-0.420631	0.00947559	-0.316577	0.0140326
Rpl37	-0.373008	0.0225117	-0.363275	0.00902611
Rpl37a	-0.48504	0.00111869	-0.476561	0.00546266
Rpl37rt	-0.488804	0.0129103	-0.444801	0.00273293
Rpl38	-0.407345	0.0137348	-0.434889	0.00444127
Rpl39	-0.538653	8.92e-05	-0.368037	0.00295169
Rpl3l	1.08333	0.0194363	0.940383	0.000856657
Rpl41	-0.643125	0.000780612	-0.431298	0.00602929
Rpl5	-0.257576	0.00237655	-0.178018	0.0433839
Rplp0	-0.378663	0.000441055	-0.335561	0.00206348
Rplp1	-0.682763	2.64e-06	-0.472128	0.00126891
Rps10	-0.53524	0.00248897	-0.368962	0.00136804
Rps13	-0.29335	0.0335255	-0.32491	0.0291672
Rps14	-0.419912	0.00534358	-0.303832	0.00473004
Rps15	-0.409889	0.0342658	-0.316707	0.00851502
Rps15a	-0.504136	0.000833252	-0.320753	0.0044044
Rps16	-0.392822	0.0312744	-0.346959	0.0133693
Rps17	-0.339789	0.00595985	-0.269174	0.0154772
Rps18	-0.345427	0.00900179	-0.289645	0.0369172
Rps19	-0.460737	0.0114561	-0.381198	0.00334228
Rps20	-0.408926	0.0020484	-0.389032	0.00130946
Rps21	-0.656316	0.00131709	-0.37766	0.0165227
Rps23	-0.277972	0.0432376	-0.309374	0.00794217
Rps24	-0.34655	0.049495	-0.246763	0.0192281
Rps25	-0.326125	0.0194155	-0.249799	0.0422015
Rps26	-0.495028	0.00349756	-0.417293	0.00460378
Rps27	-0.545797	0.000698904	-0.421648	0.000814121
Rps27a	-0.395268	0.0120073	-0.360334	0.00252836
Rps27l	-0.44414	0.00019113	-0.252425	0.0120389
Rps28	-0.559161	0.00198814	-0.473129	0.00472242
Rps29	-0.706572	2.83e-05	-0.537395	0.000118212
Rps5	-0.314108	0.0317051	-0.323893	0.00762859
Rps6ka5	0.566741	0.0266586	0.520902	0.00707147
Rps7	-0.318565	0.00644827	-0.265867	0.000903562
Rps8	-0.363425	0.0115926	-0.281436	0.00851257
Rps9	-0.331676	0.0282362	-0.36922	0.0111171
Rragd	1.0578	0.000571081	0.672419	0.000111847
Rspo4	0.827082	0.018444	0.712061	0.0187898
Rtn2	0.786483	0.0274722	0.485058	0.00551961
Ryr1	0.977688	0.00232189	1.00282	1.17e-17
Scamp2	-0.21392	0.0321629	-0.338394	0.0108928
Scd3	-2.45727	5.5e-14	-2.16032	2.29e-22
Scgb1b27	-1.79738	0.00413043	-1.69631	0.00220464
Scgb2b27	-1.38405	0.000912076	-1.53864	0.000832862
Scn4a	1.6642	1.85e-17	1.34711	6.81e-30
Scn4b	1.50207	0.00114836	1.46784	7.12e-08
Scp2	-0.358958	0.00433277	-0.191347	0.0368557
Sdf2	-0.380257	0.00943371	-0.312318	0.0194276
Sec22b	-0.288789	0.0191611	-0.231804	0.0164535
Sec24a	0.4511	0.00535384	0.365685	0.00669007
Sec31b	1.13253	0.0133493	1.12181	0.00126732
Sec61b	-0.409918	0.0206214	-0.429227	0.00295169
Sem1	-0.394584	0.0244455	-0.323147	0.0169552
Sema3e	0.69497	0.00386775	0.639184	0.00964334
Sema7a	0.571372	3.97e-05	0.316514	0.0347374
Serf1	-0.569919	0.0484391	-0.498867	0.0153601
Serf2	-0.478169	0.00928554	-0.424208	0.000290743
Serpina3j	-3.2105	1.04e-11	-2.38272	9.53e-07
Serpina3k	-1.39643	0.0133145	-1.08619	0.0411786
Serpinb1c	-1.79709	0.000389523	-1.38994	0.00818682
Setx	0.384826	0.00113632	0.25479	0.04088
Sgca	0.846878	0.00971408	0.60016	0.00367405
Sh3bgrl3	-0.336503	0.0201631	-0.375827	0.00618662
Six4	0.84108	0.0151856	0.90831	0.00228777
Slc1a1	-0.961356	0.00158633	-1.11838	5.57e-05
Slc20a2	0.441077	0.001806	0.237661	0.0391437
Slc23a2	0.401751	0.020985	0.285009	0.00517788
Slc25a12	0.51573	0.00280103	0.489404	1.34e-05
Slc25a36	0.519606	0.0421726	0.422018	0.0370658
Slc2a4	1.10157	0.00343189	0.998959	0.000298979
Slc34a2	-0.551935	0.0305532	-0.602944	0.00383161
Slc35f1	1.10138	0.00706854	0.788489	0.0224898
Slc44a1	0.454608	0.0380114	0.403345	0.0141077
Slc4a7	0.521449	0.00187396	0.478352	0.00572337
Slc6a6	0.492656	0.0152739	0.3448	0.0181125
Slc8a3	1.0193	0.00314354	0.933464	0.00146698
Slco3a1	-0.538271	0.00131709	-0.424933	0.0250947
Slco5a1	0.907607	0.018862	0.905391	0.00108167
Slf2	0.439698	0.0227312	0.370047	0.0127311
Slirp	-0.521403	1.31e-05	-0.318106	0.0464
Slit2	0.84503	0.000157726	0.692661	3.36e-07
Smagp	-0.625864	0.000137779	-0.479107	3.34e-07
Smc2	0.573112	0.0454856	0.542264	0.000975468
Smc5	0.387234	0.0361678	0.374256	0.0184988
Smim13	0.425964	0.00797746	0.248562	0.0246436
Snap91	-0.920304	0.00852934	-1.06394	0.000512749
Snrpc	-0.354083	0.0154779	-0.271053	0.0480477
Sntb2	0.692113	0.0322365	0.613349	0.00948547
Sobp	0.688779	0.0333477	0.627123	0.000886374
Socs4	0.653811	0.0125934	0.650033	0.0259186
Son	0.200447	0.0264037	0.200824	0.0108496
Sp3	0.447436	0.0297208	0.366642	0.00771594
Spag9	0.457126	0.000299543	0.258106	0.006785
Speg	0.678052	0.00991473	0.657267	1.42e-05
Sphk1	-0.486883	0.00790591	-0.381551	0.0193803
Spint2	-0.667161	0.00111869	-0.341748	0.00677516
Sptb	1.06821	0.00777333	1.07309	1.93e-13
Srl	0.826634	0.00676208	0.637443	0.00246224
St8sia4	0.774353	0.00543114	0.38102	0.0427424
St8sia5	1.14146	0.00289896	0.963127	0.00602929
Stag1	0.396973	0.0248823	0.268407	0.0219904
Stag2	0.314096	0.0173515	0.275483	0.048825
Stap2	-0.561186	0.00287078	-0.277783	0.0245163
Stfa3	-1.1674	0.000169386	-1.08083	5.13e-05
Ston1	0.67361	0.0488115	0.580731	0.0134204
Strn3	0.349268	0.017384	0.287018	0.0123048
Svil	0.422744	0.00102786	0.350216	0.00488453
Syncrip	0.340001	0.0162242	0.257218	0.00211536
Syne3	0.89205	0.000748637	0.62325	0.000806056
Synpo2	0.726697	0.00075429	0.632045	0.00506986
Sypl2	1.14677	0.000315865	0.686557	2.66e-05
Syt13	1.22786	3.02e-08	0.925764	0.000963561
Tacc2	0.21734	0.0448242	0.294675	0.00231231
Taf10	-0.383103	0.0497838	-0.246408	0.0178878
Tagln	-0.491555	0.0053314	-0.340522	0.0449075
Tarsl2	0.615521	0.0057292	0.546759	0.00304387
Tbca	-0.465668	0.0427128	-0.272133	0.00927653
Tbl1x	0.610842	0.0456265	0.593188	0.0053701
Tbx15	0.863457	8.42e-07	0.558264	1.04e-06
Tead1	0.481487	0.00412077	0.546295	0.00231925
Tecr	-0.56402	0.00354962	-0.307769	0.0165227
Tfrc	0.382518	0.0159639	0.449869	0.000751394
Tgfbr1	0.495312	0.00220524	0.432463	0.00142708
Thap7	-0.573311	4.07e-05	-0.477883	0.0126613
Them5	-0.447482	0.0290515	-0.499605	0.0069431
Tln2	0.897981	0.00191687	0.712386	3.64e-08
Tm9sf1	-0.310053	0.0131589	-0.244994	0.0437993
Tma7	-0.434513	0.0133493	-0.322952	0.0133457
Tmbim6	-0.347501	0.00189905	-0.292762	0.0047932
Tmem107	-0.689565	0.0238794	-0.559165	0.00976938
Tmem134	-0.547212	0.0133317	-0.359124	0.0032073
Tmem159	-0.603222	0.0497969	-0.584982	0.000357867
Tmem184c	0.479792	0.0386763	0.377527	0.0360535
Tmem189	-0.614892	4.82e-12	-0.408416	2.19e-06
Tmem2	0.619505	0.00568494	0.39836	0.0355929
Tmem258	-0.596917	0.0118701	-0.393968	0.0200596
Tmem26	0.756261	0.00434848	0.574884	0.00131659
Tmem38a	0.844379	0.0069794	0.71485	3.96e-05
Tmem41a	-0.398225	0.0121011	-0.303969	0.0250285
Tmem50a	-0.365324	0.0283506	-0.410084	0.00275831
Tmem9b	-0.296244	0.00399553	-0.286941	0.0147606
Tmx3	0.34506	0.0119984	0.301738	0.0357326
Tnks2	0.334602	0.0125739	0.231668	0.00488453
Tnpo1	0.703965	0.00694255	0.522206	0.00154415
Tns3	0.679998	8.81e-06	0.421126	0.000531063
Togaram1	0.416795	0.0118041	0.414063	0.00370428
Tomm6	-0.495664	0.0202625	-0.310956	0.0383584
Tpp2	0.492467	0.0124998	0.282283	0.0167216
Tpt1	-0.255057	0.0405376	-0.258873	0.0080274
Tradd	-0.419255	0.0305532	-0.405038	0.0122097
Trak1	0.286051	0.00910542	0.352588	2.73e-05
Trak2	0.493484	0.00399014	0.247611	0.0274216
Trappc3	-0.275729	0.0136854	-0.237057	0.0194547
Trappc4	-0.355035	0.0369128	-0.369093	0.0352097
Trappc6a	-0.73489	7.28e-10	-0.629449	6.67e-05
Trdn	1.0665	0.00405996	0.726583	0.000895763
Trim54	0.895087	0.011134	0.502339	0.0250285
Trim55	0.912964	0.033358	0.859292	0.0309923
Trip11	0.692441	0.034309	0.864392	0.00016428
Trir	-0.401316	0.0194491	-0.251715	0.0449477
Trpm7	0.545003	0.0124998	0.483274	0.000886374
Trps1	0.51749	0.00033394	0.341056	0.00762859
Tsc22d4	-0.23911	0.0254249	-0.228064	0.0194169
Tspan12	0.717088	0.00358317	0.468145	0.0309923
Tspan5	-0.360785	0.0121885	-0.234974	0.0331712
Ttll4	0.55189	0.031125	0.612811	0.0120389
Ttn	1.1721	0.000296573	1.26605	1.1e-12
Txlnb	1.23163	0.000580737	1.17433	2.17e-07
Uba52	-0.550166	0.000296573	-0.387867	0.0033905
Uba6	0.533273	0.00341265	0.421871	0.00840287
Ube2r2	-0.309405	0.0281107	-0.292037	0.0146739
Ubl5	-0.490982	0.00216254	-0.397035	0.00241386
Ubr1	0.49767	0.0118701	0.437878	0.00336287
Ubr3	0.460326	0.00102649	0.454617	2.44e-06
Ubxn2a	0.531422	0.0175304	0.571824	0.00344469
Ucp3	1.01425	1.15e-06	0.903276	8.82e-07
Uhrf1bp1	0.377037	0.00327025	0.369101	0.000699226
Uprt	1.02305	0.0316719	1.2152	0.00589549
Uqcrc2	0.212354	0.0370032	0.190103	0.0319428
Usp13	0.961842	0.00349664	0.748062	0.000470648
Usp34	0.398993	0.0367186	0.430924	0.0121389
Usp53	0.518051	0.016985	0.721089	9.99e-05
Utp20	0.366745	0.0264184	0.295053	0.00635445
Vat1	-0.232977	0.0270144	-0.371787	0.00119546
Vkorc1	-0.459606	0.0208166	-0.693951	1.87e-05
Vnn1	-1.31694	0.00113632	-1.10182	0.000886374
Vps13c	0.87593	0.00130102	0.623959	0.00051039
Vps25	-0.33594	0.0452544	-0.296455	0.0114246
Vti1b	-0.285569	0.0238617	-0.313658	0.00344469
Wdr45	-0.373067	0.0101204	-0.305864	0.0460104
Wdr89	-1.00771	2.85e-05	-0.587975	0.00488453
Wfdc5	-0.488415	0.0137088	-0.380306	0.0123038
Wisp1	1.04495	0.00111869	0.552893	0.0266259
Xylt2	-0.445293	0.00255004	-0.358138	0.00312836
Zfhx4	0.904142	0.00224782	0.525588	0.0499482
Zfp106	0.800453	8.65e-08	0.662865	5.89e-07
Zfp148	0.356433	0.00377357	0.33384	0.00261032
Zfp366	1.26339	0.002555	1.13388	0.0048882
Zfp524	-0.453909	0.036976	-0.365326	0.0187739
Zfp608	0.69006	8.53e-05	0.437075	0.00771843
Zfp641	1.22307	0.0011374	1.22429	0.00020299
Zfp955b	0.588562	0.00821019	0.570575	0.019849
Zfp972	-1.06657	0.00275125	-0.898859	0.0107302
Zfyve16	0.504116	0.00102786	0.520871	1.35e-05
Znhit1	-0.440675	0.00694255	-0.473135	0.00129627

## Sheet: Abdomen Wound-induced Sig
Table S3D. Wound-induced changes only significant in abdomen.
Gene Name	log2FoldChange	P value (adj)
	Abdomen
	Wound/Control
1700019D03Rik	-1.7857	8.70615e-06
Aadacl4	-0.635367	0.000144939
Abat	-1.04041	4.2085e-06
Abcg3	0.864835	0.000387541
Adamts18	1.8424	0.000313312
Adgrd1	-0.545657	3.65005e-06
Adgrg2	-1.16403	4.45504e-06
Adgrg6	-0.809133	3.14424e-06
Adrb3	-1.78023	1.36615e-06
Ahrr	-0.760949	0.000315017
Akap7	-0.755146	0.000857501
Angptl7	-0.934903	1.42597e-05
Apmap	-0.427675	0.000319706
Apol8	2.03768	4.3681e-07
Apol9a	2.77074	1.83865e-05
Apol9b	2.79516	2.46295e-05
Arhgef26	-0.85286	0.000262542
Armcx1	-0.661021	7.03114e-05
Avpr1a	-0.624023	0.000284945
Baalc	1.70478	0.000304688
Batf2	1.37136	0.000998954
BC030336	-0.771202	6.70913e-05
BC147527	2.5466	8.31302e-07
Bglap3	1.75391	1.62189e-12
Bmp2	-0.612182	0.000195437
Bmp3	-1.29857	2.21719e-07
Bop1	0.467399	0.000929408
Bst2	2.07264	2.85396e-05
C1qtnf7	-0.856942	4.18331e-05
Cadm3	-0.84806	2.60822e-05
Car8	-1.42323	5.08437e-05
Cav2	-0.698125	0.000117728
Ccdc86	0.881488	7.67273e-06
Ccl24	-1.50558	8.08205e-06
Ccl8	1.10562	2.11595e-06
Cd209a	-0.870694	0.000697193
Cd209d	-0.694399	5.44807e-05
Cd40	1.18751	0.000845216
Cdc25c	1.11248	0.000460989
Cdca5	1.14593	0.000132752
Cdt1	0.70682	1.32551e-05
Cela3b	2.76422	0.000502174
Chrdl1	-1.15495	3.55642e-05
Cldn2	2.92799	1.54281e-05
Clps	2.84727	0.000305856
Clu	0.526245	3.26639e-05
Cmklr1	0.68487	0.000900971
Cnot3	0.423004	0.000536338
Col8a2	-0.688465	0.000591217
Cpb1	2.57456	0.000821061
Creb5	-0.861303	0.000244184
Csgalnact2	-0.733955	0.000153309
Ctnnal1	-0.476077	0.000274868
Ctrb1	3.34734	1.20128e-05
Ctrl	2.86115	0.000117578
Cwf19l2	-0.643673	0.000537438
Cxcl10	3.0216	5.78364e-06
Cxcl11	3.44601	5.27348e-10
Cxcl9	1.85194	5.22023e-06
Daxx	1.02355	0.000178085
Ddx28	0.621298	0.000265765
Dio2	1.1596	0.000106476
Dkk2	-1.09012	5.82289e-05
Dnal1	-0.862575	0.000415308
Dnmt3l	2.64824	3.71685e-11
Dpp4	-0.866276	0.000356972
Dusp14	0.688823	0.000791282
Dynlt3	-0.37542	0.000388324
Ebf2	-0.862726	0.000373671
Ednrb	-0.75846	0.00013682
Eef1akmt4	0.801154	0.000312754
Efemp1	-0.664382	0.000488824
Eif2ak2	1.37821	5.1998e-05
Ercc1	0.890341	0.000555286
Fam20c	0.829583	0.000741128
Fam26f	2.2591	1.58775e-10
Fasn	-0.559412	0.000620298
Fcna	-1.27517	3.23212e-12
Fgd2	0.723677	0.00021052
Fgf10	-1.22796	8.38687e-07
Fgfr4	-0.639651	0.000716405
Fmod	-0.756948	2.74655e-06
Frem2	-0.866527	0.00088544
G6pc2	2.6722	0.000848431
Gabbr1	-0.81579	6.69826e-06
Gbp3	1.66188	5.18411e-05
Gbp5	1.54884	0.000284294
Gja5	1.07847	0.000273793
Gls	-0.555391	0.000404508
Gm12250	2.29707	0.000296373
Gm1673	2.0453	0.000834218
Gm4070	1.50912	4.67557e-05
Gm44504	2.49592	1.57936e-06
Gm5431	1.36791	0.000425944
Golim4	-0.77573	1.75312e-06
Gpc4	-0.64477	9.47822e-05
Gpc6	-0.835745	8.41579e-05
Gpr1	-1.38665	1.96357e-11
Gpr18	1.17569	0.000373373
Gzmb	2.41091	1.73159e-06
Hapln1	-1.98735	0.000298121
Heph	-0.740393	2.9072e-05
Heyl	0.917643	0.000375382
Hsd11b1	-0.857918	2.91048e-05
Ifi202b	1.28996	0.000247669
Ifi204	1.38475	0.000338155
Ifi207	1.2355	6.76065e-05
Ifi208	2.4692	0.000118907
Ifi214	3.43145	3.17276e-06
Ifi27l2a	1.34566	0.000544966
Ifi35	1.20001	2.05345e-05
Ifi44	2.62608	0.000541794
Ifi47	2.22125	1.36965e-09
Ifit1	3.275	1.01203e-06
Ifit3b	2.7825	2.34642e-05
Ifitm3	1.00408	8.19178e-05
Igtp	1.88192	2.61746e-07
Il18bp	2.06028	1.2044e-12
Il18r1	-0.714564	0.000531888
Il1r2	-0.970238	2.15359e-11
Il7	-0.971383	0.000130233
Ildr2	-0.901869	3.83564e-06
Irf9	0.947454	0.00011549
Irgm1	1.90136	5.40942e-07
Islr	-0.763282	0.000442959
Itga8	-0.975116	3.36475e-05
Jchain	-1.82738	0.00054674
Kcna6	-1.06361	6.22593e-05
Kcnab1	-1.24195	0.000217557
Kcnc3	1.5443	2.05954e-05
Larp6	-0.809262	7.01932e-05
Lbp	0.852086	9.50605e-05
Lce1h	1.04273	0.000111316
Lce1l	-0.713997	0.000776308
Lep	-1.64078	1.20445e-09
Lgr5	-1.00462	2.60848e-05
Lhx6	0.888421	0.000202671
Lipk	-0.712905	4.73935e-06
Loxl4	-0.823155	3.10522e-08
Lpcat4	0.877135	5.19434e-05
Lrrn3	-0.967738	0.000355725
Lrrtm3	-1.43702	0.000544921
Ly6c2	1.44702	1.26232e-05
Ly6e	1.07537	7.05309e-06
Ly96	0.979542	2.94318e-05
Mbp	-0.711805	0.00013682
Mccc2	-0.650563	3.46632e-05
Mcm7	0.475712	0.000333879
Mfsd14b	-0.602765	1.39377e-05
Mkl1	0.377195	0.000906906
Mpz	-1.41709	3.46632e-05
Mrgprg	-3.4171	3.22942e-06
Mup17	-3.04664	9.64419e-05
Mup9	-0.917566	9.48941e-06
Mut	-0.612007	2.60955e-06
Mx1	3.18141	3.40508e-06
Mx2	2.65867	7.24833e-05
Nova1	-1.2322	6.14544e-08
Nt5e	-0.882583	5.21344e-13
Oas1b	1.73802	0.000380453
Oas1g	3.31137	4.89538e-08
Ogfr	0.859806	0.000899137
Olfm2	0.984369	0.000343923
Padi1	2.62587	2.09045e-06
Pappa2	-1.38331	0.000202671
Parp14	1.42949	8.49056e-05
Parp9	1.44222	1.00681e-05
Pcdh20	-1.17291	2.49598e-05
Pdgfd	-1.24514	5.0677e-08
Pear1	0.71318	3.11817e-05
Penk	-1.89598	4.22464e-08
Pgrmc1	-0.527358	1.31585e-05
Phf11a	2.65792	7.14599e-06
Phf11b	2.877	8.78339e-06
Phf11d	2.16816	8.34165e-05
Pira4	2.55316	1.73844e-05
Pkig	0.787813	0.00029926
Pld4	1.11344	2.72809e-10
Pnliprp1	2.68493	0.000785462
Pnpla3	-0.936059	2.0559e-08
Pom121	0.576391	0.00096493
Ppic	-0.441546	0.000213161
Ppp2r2b	-1.64121	0.000608621
Procr	0.758508	0.000852057
Prrx2	0.913163	0.000141861
Prss2	3.3833	4.60224e-06
Ptgfr	-1.1448	6.71315e-06
Ptn	-0.71191	2.42654e-05
Rabep1	-0.594543	0.000354973
Rara	0.602256	6.87204e-06
Rasa2	-0.63435	0.000507031
Rbfox3	-1.99156	4.17666e-05
Rbms3	-0.748149	0.000491166
Rcc2	0.50567	9.96244e-05
Rdh1	-0.526171	0.000311146
Reln	-0.930921	3.40508e-06
Rhobtb1	-0.662972	4.19221e-05
Rnf114	0.807983	5.85254e-05
Rnf122	0.901224	0.000158675
Rps6kb2	0.694571	0.000727017
Rtp4	2.80196	3.90575e-08
Sass6	1.05659	0.000791279
Scara3	-0.774157	1.41699e-05
Scd1	-0.554094	1.24234e-05
Scn7a	-1.15655	6.55047e-07
Sec62	-0.505472	0.000751407
Selp	0.947754	4.56971e-05
Sema3e	-1.03731	2.7547e-06
Serpinb1b	2.22108	0.000723142
Sf3b4	0.562549	0.000416774
Shpk	-0.815114	0.000681528
Siglech	1.39936	1.7242e-06
Slamf8	1.18965	0.000853226
Slc16a7	-0.878509	0.000174779
Slc28a2	1.30872	2.41921e-06
Slc2a13	-1.16563	2.01648e-07
Slc9a6	-0.506113	6.61814e-05
Slco1a5	1.67604	0.000342621
Smoc1	-1.00242	7.05572e-05
Socs1	1.0527	1.60214e-05
Sparcl1	-0.439105	0.000608621
Spin4	-1.06818	0.000194532
Spock3	-3.27273	1.05051e-05
Sprr2a2	4.71692	5.79359e-20
Stat1	1.65907	1.55653e-07
Stat2	1.57886	5.15841e-06
Stxbp6	-0.821259	0.000711158
Sult1e1	-2.70888	2.53573e-09
Tap1	0.712206	0.000413743
Tenm2	-0.540679	3.09325e-05
Tgtp2	1.98676	5.15164e-07
Thap2	-0.578854	0.000683535
Timd4	-1.19024	2.33918e-05
Tmem132c	-0.972514	0.000204882
Tmem135	-0.528262	0.0002585
Tmem138	0.818913	0.000292761
Tmem164	-0.414563	0.000996565
Tmem229b	0.816128	4.27667e-08
Tmem37	0.960583	6.26538e-05
Tmem88	0.886132	0.000554107
Trafd1	0.854615	2.35928e-05
Trib1	0.616317	2.12044e-05
Trim14	1.33305	0.000246186
Trim34a	1.66783	0.000562285
Trove2	-0.679411	3.89276e-06
Tspan2	-0.683188	4.34009e-05
Tstd3	0.641171	0.00037533
Ttyh3	0.663101	3.51452e-05
Tubb4a	-1.13846	3.80756e-05
Uba7	1.07172	0.000320567
Ube2l6	1.53582	1.40687e-05
Vit	-1.27787	8.59894e-05
Vnn1	-1.19184	0.000112152
Wdr13	-0.39741	0.000975699
Wfdc3	-1.00812	1.12409e-05
Xaf1	1.93949	9.51717e-07
Zbp1	2.59722	1.25691e-06
Zfp867	-0.783898	8.76603e-05
Zfp932	-0.69524	2.08567e-05
Zfp955b	-0.739014	0.0002585
Zfp958	-0.752131	0.000624106
Zfp973	-3.01616	0.000106476

## Sheet: Back Wound-induced Sig
Table S3E. Wound-induced changes only significant in back.
Gene Name	log2FoldChange	P value (adj)
	Back
	Wound/Control
1110008F13Rik	0.373023	1.27043e-05
1110032A03Rik	-0.581433	0.000542053
1700025G04Rik	-0.681423	6.41226e-11
2310039H08Rik	-0.644136	1.67249e-05
2510009E07Rik	-0.470811	0.000344565
2610044O15Rik8	-0.647973	0.000470171
2700081O15Rik	-0.488729	0.000252936
2900026A02Rik	-0.552016	1.84453e-06
4833439L19Rik	-0.610905	1.01908e-05
4930523C07Rik	-0.579652	9.57099e-05
9130204L05Rik	-2.14965	0.000381183
9930021J03Rik	-0.465305	7.63191e-05
A830010M20Rik	-1.04312	2.07255e-05
Aaas	0.840264	3.4596e-08
Aamdc	-0.715865	2.84284e-05
Abca1	0.451562	0.000162479
Abca2	-0.562511	6.42662e-06
Abca4	-1.33077	0.000663473
Abcc5	-0.474692	0.000254436
Abcc9	-1.3892	7.04256e-15
Abcd1	0.537514	8.43308e-05
Abhd16a	-0.403928	0.000228652
Ace	-0.892208	4.68159e-09
Ace2	0.555493	0.000623234
Ache	-1.23545	3.35602e-07
Acin1	0.346196	0.000953052
Ackr2	-1.09906	4.15839e-09
Ackr4	-1.00801	1.26663e-10
Acsl1	-0.854313	1.36164e-13
Acss3	-1.55525	3.03445e-05
Acta2	0.431802	0.000874228
Actr1a	0.358625	3.78856e-05
Adam33	-1.01707	8.3025e-06
Adamts1	1.03225	8.95069e-07
Adamts14	0.74776	1.03131e-05
Adamts19	2.63233	3.00146e-05
Adamts2	-0.805481	7.89622e-06
Adamts9	0.957766	2.02315e-08
Adamtsl4	-0.716836	6.95761e-05
Adcy2	-1.20736	1.3205e-07
Adcy5	-0.977494	6.68108e-09
Adcyap1r1	-0.906395	0.000539367
Adgrg3	1.21399	5.49587e-05
Adh1	-0.593881	4.2897e-05
Adipor1	-0.331114	3.57923e-05
Adipor2	-0.485062	1.9366e-09
Adm	1.76007	1.658e-26
Adra1b	-1.64443	8.02427e-06
Adra2a	1.02949	2.38069e-08
Adra2c	-1.04813	0.00042951
Adsl	-0.71338	7.37008e-10
Aebp1	-0.609414	0.000885278
Afap1l1	-0.840881	2.89519e-07
Agfg1	0.326572	0.000520719
Agfg2	-0.595784	1.6073e-05
Ago4	-0.530859	0.000254302
Agt	-1.14039	2.29012e-05
Agtpbp1	-0.698354	1.90389e-10
AI464131	-1.13848	2.92312e-10
AI467606	0.736617	0.000643847
Aifm2	-0.679712	1.21419e-06
Ak3	-0.326176	0.000449177
Ak4	0.940361	5.2775e-14
Akap1	-0.644303	8.74643e-06
Akap12	-0.700538	0.000129105
Akap2	0.443551	1.48598e-05
Akap8l	-0.457257	0.0006462
Akr1c18	1.02831	0.000235805
Akt2	-0.252377	0.000469914
Aldh16a1	0.581867	0.000279445
Aldh1b1	1.44314	0.000136765
Aldh1l2	-0.660491	0.000384608
Alg9	0.444922	0.000142762
Aloxe3	-0.633102	0.000528949
Amer2	3.69965	5.57051e-06
Amigo2	-0.663472	0.000623235
Ammecr1	0.843834	0.000121767
Ampd3	0.510661	0.000220179
Anapc15	0.705053	6.32043e-06
Anapc4	0.334255	0.000928974
Angpt1	-1.00337	5.37889e-05
Angpt2	0.695134	3.85549e-06
Angptl1	-1.2993	1.14343e-15
Angptl2	-0.52628	2.006e-06
Ankrd11	-0.359786	0.000471676
Ankrd23	-1.59816	0.000739292
Ankrd35	-0.631039	1.32365e-06
Ankrd40	-0.596471	1.6185e-09
Anxa6	0.452702	1.29663e-05
Aox1	-1.47781	4.00012e-16
Aox3	-1.58598	6.34524e-09
Aox4	1.02024	0.000101656
Ap5b1	0.932425	2.72173e-05
Apoc1	-0.44494	0.000796263
Apoc4	-1.61267	6.85735e-06
Apoe	0.484953	8.63194e-06
Aqp7	-1.34263	6.58421e-06
Araf	-0.367553	0.000196644
Arap1	0.498032	1.90666e-05
Arfip2	-0.351963	0.000841312
Arg2	1.54056	4.009e-08
Arhgap11a	0.804166	5.06458e-07
Arhgap19	0.747189	1.38751e-06
Arhgap26	0.687412	0.000321454
Arhgap31	0.504077	3.27501e-05
Arhgap9	0.93808	8.80069e-07
Arhgef10	-0.551632	0.000657546
Arhgef12	-0.437819	1.07466e-05
Arhgef19	-0.615427	0.000260651
Arhgef9	-1.33333	2.62798e-08
Arid3a	1.11748	5.85387e-10
Arid5a	0.765786	0.000111869
Arl6ip1	0.527772	1.35106e-08
Art4	-0.839721	8.70175e-08
Asap2	-0.619883	5.40682e-05
Asb13	-0.779193	1.15346e-11
Asb18	-3.13784	1.39212e-06
Asb2	-1.57419	1.25591e-16
Asb5	-1.94423	1.00629e-13
Ascl2	-0.973144	5.31886e-05
Aspa	-1.42959	3.61002e-09
Aspm	0.843816	0.000157562
Atf5	-0.50615	0.000626893
Atf7	-0.503805	5.69702e-07
Atg7	0.469415	1.24828e-05
Atic	0.490023	1.11146e-05
Atp1b4	-2.182	0.000314004
Atp2b4	-0.408155	1.93649e-06
Atp5a1	-0.373739	0.000190376
Atp5b	-0.39522	0.000463379
Atp5e	-0.805659	0.000378952
Atp5f1	-0.518432	3.24182e-05
Atp6ap1	0.362188	0.000152529
Atp6v0d1	0.429596	4.73817e-06
Atrnl1	-0.428103	0.000105779
Auts2	-0.524229	4.63737e-06
Avpi1	1.01114	6.99766e-10
B3galnt2	-0.563415	1.00267e-05
B3galt1	-1.60138	0.000941801
B3gnt2	0.599199	1.76875e-09
B3gnt5	2.67509	1.46112e-14
B4galnt3	1.33188	0.000241636
B4galt1	0.362133	0.000282527
Bace2	0.531443	2.44926e-05
Bahd1	0.653118	9.88949e-09
Baz1a	0.508937	8.03327e-06
Bbox1	-0.910923	5.68032e-09
BC028528	0.793621	5.08827e-05
Bckdk	-0.58953	5.45716e-05
Bcl10	0.444267	4.74212e-05
Bcl2	-0.543036	0.000128066
Bhlhe22	-0.884002	2.9776e-05
Bin1	-0.675088	5.16374e-05
Bmp6	-0.800068	0.000342006
Boc	-0.643267	1.69897e-08
Bok	0.565393	6.95017e-05
Borcs7	-0.508947	0.000950633
Btf3	0.42387	6.47171e-05
Btf3l4	-0.390098	0.000564882
Bud31	0.416917	0.000482432
Bves	-1.498	2.32049e-07
Bzw1	0.569443	1.68219e-05
C030006K11Rik	-0.669366	0.000361673
C1qb	0.724283	0.000278493
C1qtnf9	-0.805411	2.82285e-06
C6	-1.60345	1.76521e-17
Cachd1	-0.538963	0.000145005
Cacna1a	-0.867263	0.000752617
Cacng6	-1.57982	8.219e-10
Cadm2	-1.52843	6.88885e-07
Calcb	-1.97612	9.8443e-05
Calml3	0.806845	9.8127e-05
Camk2b	-1.90558	3.15068e-20
Camk2n1	-0.959411	7.79299e-05
Cap2	-0.964514	8.40978e-06
Capn5	-0.413317	0.000485972
Car2	2.22463	2.72357e-14
Card14	-0.794828	2.07439e-05
Card9	0.76397	0.000594545
Carns1	-0.822471	0.000155659
Casp12	-0.657392	0.00042815
Casp6	0.72703	1.1386e-08
Casr	-2.60531	1.11518e-10
Cass4	1.13785	3.39907e-06
Cav3	-1.06806	1.29424e-08
Cbr2	0.721053	0.00013496
Ccdc146	-2.173	0.000157252
Ccdc50	-0.522737	0.000701639
Ccdc6	-0.316114	0.000268733
Ccdc88c	-0.656038	0.000211322
Ccdc92b	-1.63247	0.000862657
Ccl6	1.57189	0.000127801
Ccnd1	0.41064	0.000275981
Ccnd3	0.617093	4.16315e-05
Ccni	-0.389308	0.000242991
Ccpg1	-0.549435	0.000153721
Ccr3	1.76268	0.000116183
Ccr4	-1.03271	0.000881144
Ccser2	-0.563689	3.57982e-06
Cct3	0.576701	3.49192e-14
Cct5	0.25959	0.00012593
Cct6a	0.395275	0.000915372
Cct7	0.317211	0.000269196
Cct8	0.440971	0.000114031
Cd247	-0.692604	0.000297663
Cd274	1.36549	3.65249e-11
Cd300lg	-0.657654	2.71314e-10
Cd36	-0.698532	1.49411e-05
Cd37	0.914694	0.0007241
Cd38	0.824552	0.000169816
Cd48	0.997539	2.12437e-07
Cd63	0.445527	0.000855
Cd83	1.15447	5.41748e-08
Cd86	0.697124	1.47718e-05
Cd99	-0.549712	3.82575e-05
Cdc37l1	-0.547807	0.000465272
Cdc42	0.29108	0.000605563
Cdc42se1	0.458608	1.52066e-06
Cdc45	0.886943	2.44288e-06
Cdc6	1.04343	4.0788e-05
Cdc7	1.01627	2.31567e-05
Cdca4	0.57493	2.80412e-06
Cdh13	-0.965735	1.95849e-25
Cdk16	-0.33952	0.000152529
Cdkn1a	0.621778	2.30203e-08
Cdkn1c	0.873335	0.000946336
Cdkn2d	0.465386	0.000875868
Cdon	-0.49351	2.31834e-08
Cebpb	0.426968	0.000708249
Cebpe	2.30552	8.16619e-06
Celsr1	-0.66273	0.000123759
Cenpb	-0.314664	0.000282791
Cenpf	0.907855	1.89267e-05
Cenpt	0.866664	2.53766e-06
Cenpv	-1.05228	7.10427e-08
Cep68	-0.716644	1.41011e-07
Cfap57	-1.11644	0.000141231
Cfl2	-0.978069	8.8298e-08
Chac1	-1.22948	4.68743e-06
Chaf1b	0.982546	1.20451e-05
Chchd1	-0.620171	2.32049e-07
Chd4	0.348164	1.20697e-06
Chdh	-0.410227	6.76661e-05
Chek2	0.736191	0.00093362
Chid1	0.497881	0.000312681
Chmp4c	-0.65899	0.000401148
Chpf	-0.983948	2.2234e-10
Chrac1	-0.368695	0.000643136
Chrd	-0.702168	2.5809e-05
Chrne	-2.93602	5.81945e-07
Chst14	0.545134	1.7778e-05
Chtf8	0.433133	2.5774e-06
Ciita	0.816153	0.000537417
Cited2	-0.513109	1.02181e-08
Ckap2l	0.856852	5.57051e-06
Ckmt1	0.699747	7.96023e-11
Cks1b	0.84269	1.63864e-07
Cks2	0.956138	1.47354e-07
Clasp2	-0.572757	0.00042973
Cldn19	-1.77641	0.000108673
Clip1	-0.441544	0.000145959
Cln8	0.555265	1.44514e-05
Clrn3	2.98094	0.000136793
Clspn	0.979019	0.000209226
Clta	0.421485	0.000174547
Cmas	0.486493	0.000392429
Cmtm2a	3.1127	0.00013264
Cmtm3	0.494443	2.57999e-06
Cnfn	0.967337	8.87511e-08
Cnksr1	-0.974704	2.5181e-14
Cnpy4	0.490957	0.000796263
Cog6	-0.372997	0.000174306
Col15a1	-0.574221	1.97189e-07
Col20a1	-1.14083	2.39246e-06
Col22a1	-2.46551	2.12606e-10
Col3a1	-0.555392	0.000439876
Col6a4	2.55234	0.000398128
Coq7	-0.587264	0.000514315
Coro6	-1.93266	3.40482e-10
Cpeb1	-0.849672	1.3615e-05
Cpeb2	0.366954	2.09703e-05
Cped1	-0.882896	4.44079e-10
Cpne2	0.555577	3.22862e-05
Cpt1a	0.49123	9.53309e-07
Crabp2	0.629227	0.000109139
Crem	0.759854	1.2053e-05
Crip1	0.666703	9.90973e-05
Crlf1	-0.830641	8.73048e-05
Cryab	-0.878283	0.000620716
Csf1r	0.673123	4.83345e-07
Csnk1d	0.380518	3.14226e-06
Cstb	0.801715	4.26817e-05
Cstf3	0.520629	2.16108e-05
Ctdsp2	-0.305788	0.000834148
Ctse	1.53104	1.6672e-09
Cyb5r1	-0.422279	0.000368626
Cyb5r2	-1.65091	1.96728e-05
Cybrd1	-0.949423	1.98639e-08
Cygb	-0.784492	7.23575e-06
Cyp1b1	0.586914	0.000233556
Cyp2b10	0.408514	0.000943486
Cyp2g1	2.94862	1.89928e-07
Cyp4f16	1.10272	7.69132e-06
Cytl1	-1.62086	2.74967e-05
D1Ertd622e	0.916472	1.66937e-07
Daam2	0.517621	0.000136093
Dab1	-0.797948	0.000457435
Dab2	0.503722	1.05086e-05
Dab2ip	-0.471051	0.000694623
Dapk1	-0.380615	0.000829103
Dbh	2.9887	0.000336927
Dbn1	0.846362	2.37604e-06
Dcaf8	-0.455304	4.91808e-05
Dcbld1	0.818716	0.00017314
Dcun1d4	-0.499271	0.000666346
Ddb2	-0.602135	0.000881133
Ddx50	-0.334161	0.000110821
Depdc1a	1.3034	0.00011786
Depdc5	0.461548	0.000917159
Deptor	-0.746646	3.93654e-08
Des	-1.07873	2.07225e-10
Dgcr6	-0.710409	2.38496e-06
Dhdh	-1.25399	1.89453e-13
Dhrs1	0.412249	0.000403662
Dhrs11	-0.844767	8.16978e-05
Dhrs3	0.352165	0.000176246
Dhrs9	0.997164	0.000123352
Dhx9	0.324608	0.000378973
Diaph1	0.412406	1.71929e-05
Diaph3	0.959394	3.69758e-05
Dio3	2.65817	5.02333e-06
Dirc2	-0.72786	1.14901e-10
Dlc1	-0.442412	7.7888e-05
Dnaja3	-0.362643	0.000180539
Dnajb11	0.362757	0.000981433
Dnajb4	-0.476894	0.000557469
Dnajc19	-0.479807	6.20926e-05
Dnajc21	-0.651241	7.54943e-06
Dnajc28	-0.98756	0.000258637
Dnajc4	-0.480488	0.000303092
Dnajc5	0.371473	1.5027e-05
Dnajc6	-1.27301	3.38293e-06
Dnase2a	0.43707	7.41487e-06
Dock5	0.779083	4.70152e-06
Dock8	0.715356	9.09763e-05
Donson	0.720867	0.000573978
Dpp3	0.446369	7.51303e-06
Dram1	0.513786	0.000195609
Dst	-0.677701	2.55211e-07
Dtna	-1.29754	5.08608e-12
Dusp1	0.949688	8.75835e-09
Dusp13	-1.73919	2.60559e-13
Dusp28	-0.91431	3.16375e-05
Dusp5	1.14208	1.63444e-08
Dvl1	-0.694479	6.35324e-05
Dym	-0.418466	6.69393e-05
Dyrk1a	-0.321811	0.000874154
Eaf1	0.522847	8.74707e-05
Ebp	0.612661	2.40222e-07
Echdc2	-0.558834	5.39241e-05
Echdc3	-0.850209	4.48786e-05
Ecm1	0.48998	0.000490554
Edem2	0.381754	0.000101329
Eef1d	0.351975	0.000190871
Eef1g	0.397089	4.03932e-06
Eef2k	-0.360629	0.000126742
Eepd1	-1.07953	8.03378e-12
Efcab12	-2.57762	0.000852825
Efnb3	-1.67536	3.26696e-07
Eftud2	0.484843	1.1676e-05
Egfl7	0.617641	2.03734e-05
Egr1	1.3339	1.24472e-21
Ehbp1	-0.67967	0.000369421
Ehf	0.822495	5.77987e-06
Eif2a	-0.353786	0.000408175
Eif3b	0.327951	5.6833e-05
Eif3d	0.444381	4.46495e-05
Eif4a1	0.456494	6.57796e-06
Eif4a2	-0.674434	2.28221e-06
Eif5a	0.466842	2.78865e-05
Ell3	-0.835566	0.000619105
Elob	0.377173	0.000750907
Elovl7	0.699106	0.000366001
Emcn	0.635022	1.88629e-07
Eml5	-1.25387	4.74371e-05
Enc1	0.868609	1.18431e-07
Endod1	0.387476	5.01254e-05
Endog	-0.727015	0.000817356
Enpp1	0.606401	0.000406298
Enpp2	-0.577637	5.17153e-05
Epdr1	-0.76059	4.49567e-05
Epgn	1.72175	0.000534449
Ephx2	-0.6269	0.000317641
Ephx4	-0.916677	0.000760828
Epop	1.08629	6.71875e-05
Eppk1	-0.826233	6.04055e-07
Eps8l1	-0.649713	7.67434e-06
Ercc6l	1.1143	8.90361e-07
Erfe	1.98319	3.87997e-05
Erh	0.566268	1.43852e-08
Ero1l	1.36186	2.20121e-27
Erp44	0.381225	4.78057e-05
Esam	0.537291	1.69513e-07
Etfa	-0.437879	0.000501497
Evi2a	0.69565	0.000326831
Evpl	0.272396	0.000127421
Ewsr1	0.3305	3.77647e-05
Exoc3l4	1.30315	0.000100384
Exph5	-0.793916	1.75985e-08
Extl1	-0.577251	2.006e-06
Eya3	0.535626	5.20412e-06
Ezh1	-0.422742	0.000120265
Faap20	0.748497	0.000137162
Fahd1	-0.827348	1.91677e-07
Fahd2a	-0.751103	0.000287673
Fam124a	-0.715311	9.61011e-05
Fam149b	-0.454025	0.000153232
Fam171b	-0.93699	0.000979141
Fam198a	-1.01805	0.00086578
Fam198b	-0.702462	0.000431623
Fam19a3	-2.42973	8.75835e-09
Fam212b	-0.562432	7.42639e-05
Fam46b	1.28317	1.33391e-10
Fam69a	0.524823	0.000139109
Fam81a	-0.955428	3.12643e-13
Fam83g	0.568863	0.000238307
Fancg	0.660658	0.000213897
Fbln5	0.477299	1.29751e-06
Fbxl17	-0.671272	3.19556e-07
Fbxl4	-0.636668	0.000105779
Fbxo9	-0.685044	5.86258e-11
Fcho1	-0.545998	0.000145106
Fchsd1	0.568433	2.24751e-05
Fcor	-1.62911	0.000866518
Fcrls	0.681754	0.000165192
Fech	-0.745438	2.97752e-18
Fen1	0.6381	1.39202e-05
Fgf1	-1.3287	0.000106885
Fgf13	-1.39533	2.34377e-11
Fgf14	-1.50229	1.25749e-05
Fgf9	-1.36125	0.000403226
Fgfrl1	-0.91156	5.16458e-08
Fhod3	-0.872089	0.000188209
Fignl1	1.19735	2.32009e-05
Fkbp11	0.864232	9.11302e-06
Fkbp7	-0.504318	0.000851869
Fli1	0.643932	8.1302e-05
Flot2	-0.371139	0.000680301
Flrt1	-1.2342	0.000498946
Flvcr1	-0.763169	1.96136e-05
Fn3k	-1.3289	0.000187911
Fndc5	-1.10895	1.05098e-08
Fopnl	-0.5292	1.32912e-08
Fosb	2.16181	7.02034e-08
Fosl2	0.534372	2.67739e-08
Foxc1	-0.528877	7.73826e-05
Foxn3	-0.970327	6.22879e-08
Foxred2	-0.662871	2.82503e-05
Fstl3	-0.425462	0.00024851
Fundc1	-0.385271	0.000737384
Fxr1	-0.78894	1.83841e-07
Fzd9	-1.73027	1.59452e-07
G6pdx	0.597499	7.9619e-08
Gadd45g	0.947085	4.09619e-10
Galnt15	-1.78761	8.74155e-14
Galnt3	0.990348	6.34548e-05
Gamt	-0.618763	0.000605282
Ganab	0.421551	1.02364e-08
Gapdh	-0.814801	1.81498e-07
Gar1	0.553194	0.000336927
Gars	0.537519	3.52308e-10
Gata3	-0.722684	1.54007e-13
Gatc	-0.519488	2.73086e-06
Gbe1	-1.34411	1.99766e-12
Gck	-2.28812	1.4136e-10
Gcnt1	0.793247	1.65454e-06
Gdpd2	-0.819511	1.55972e-05
Gfm2	-0.410146	0.000896491
Gga2	-0.363686	9.79999e-05
Ggct	0.638374	0.000435046
Ggt5	0.717557	2.94694e-05
Gimap1	0.917943	0.000590159
Gimap4	0.654311	0.000165192
Gja1	0.5038	6.7483e-05
Gkap1	-0.574926	0.000420339
Gkn3	-1.81344	0.000954743
Gm14325	-0.495202	0.000733257
Gm14326	-0.692151	0.000858225
Gm5127	-1.71287	4.59541e-06
Gmnn	0.920601	0.000323613
Gmppb	0.850544	1.27441e-06
Gna14	-0.876775	3.8589e-08
Gnas	-0.475804	2.4658e-07
Gng12	-0.366483	0.000174273
Gng7	-0.772029	4.15108e-05
Gnpat	-0.666191	5.14103e-09
Gpr146	-0.344944	0.000412556
Gpr68	0.893717	8.91754e-05
Gpx2	1.14224	4.48752e-06
Gpx4	-0.401904	0.000727164
Gramd2	-0.969313	4.83352e-09
Grb10	0.582545	9.06848e-06
Greb1l	-1.00851	1.56917e-05
Grem2	0.744969	0.000407217
Grina	0.492307	0.000458893
Grip1	1.27854	2.68512e-06
Grk4	-0.718369	9.45e-05
Grpel2	-0.572811	4.79783e-08
Grwd1	0.546524	0.000178647
Gss	0.731427	1.00893e-06
Gsta2	-1.23162	1.82157e-08
Gtf2f1	0.506574	1.23916e-05
Gtf3c1	0.405721	0.000383287
Guca2a	-1.39429	1.68617e-07
Gucd1	-0.712163	3.15574e-10
Gypc	-0.447446	0.000186637
H2-Aa	0.676086	0.000340517
H2afz	0.458715	2.92502e-06
Habp4	-0.448973	0.000797461
Has1	2.30074	1.24026e-05
Haspin	1.24871	2.39215e-05
Hat1	0.454511	5.68693e-05
Haus8	0.993154	2.91505e-05
Hcn4	-1.47238	0.000791083
Hdac1	0.409365	0.000259586
Heatr1	0.612976	3.87578e-05
Hebp1	0.582221	3.74068e-06
Hells	0.820974	0.000116562
Herc3	-0.859706	5.04558e-06
Herpud1	-0.590173	3.57136e-10
Hes6	0.607122	1.87283e-05
Hhex	0.745317	2.55241e-05
Higd1b	1.52513	0.000669935
Hilpda	0.646827	2.74136e-05
Hist1h2ap	1.94667	3.34986e-10
Hmgb2	0.37884	3.56859e-05
Hmgb3	0.449648	0.000680301
Hmgcs2	-0.776501	0.000986218
Hmmr	1.14142	4.10975e-13
Hnrnpa0	0.386952	0.000121368
Hnrnpab	0.305713	0.000251383
Hnrnpf	0.344946	4.63155e-05
Hnrnpm	0.464935	4.44863e-09
Hnrnpu	0.372102	0.000174547
Hook3	-0.578362	4.3531e-06
Hoxa10	-1.76838	2.22111e-05
Hoxa5	-0.627823	0.000845953
Hoxa7	-0.720568	5.14103e-09
Hoxa9	-1.18184	1.34228e-05
Hoxc10	-1.42036	0.000570128
Hoxc13	-1.02402	5.00252e-06
Hoxc6	-0.682384	1.39677e-06
Hoxc8	-0.454779	0.000210514
Hoxd8	-0.86578	1.32749e-07
Hprt	0.543805	1.97278e-05
Hs3st5	-2.32888	8.64297e-05
Hsdl1	-0.653849	2.83578e-07
Hsp90aa1	0.761003	3.40815e-17
Hspa1l	-1.56624	1.67315e-09
Hspb2	-0.831778	0.000340517
Hspb8	-0.610382	0.000261051
Htra2	0.468675	2.85922e-05
Hyou1	0.7148	9.38723e-10
Icos	1.41016	6.39552e-05
Ier2	0.72059	8.39477e-08
Ifitm2	0.447122	0.000504859
Igdcc4	-0.742771	0.000421489
Igf2	1.35266	3.26296e-12
Igfbp5	-0.915991	8.47825e-07
Igfbp6	-0.944198	2.86972e-05
Igsf1	-2.06888	1.17869e-05
Il12b	2.40457	2.83498e-05
Il13ra2	1.37029	2.6035e-05
Il20ra	-1.08468	2.18025e-05
Il20rb	-0.759507	4.18789e-06
Il34	-0.841844	3.91937e-09
Il4i1	1.29343	9.65844e-07
Il6	2.80531	2.45404e-05
Ilk	0.363516	4.36703e-06
Impa1	0.391738	0.000731884
Inhbb	0.918219	2.92567e-07
Inmt	-4.39679	1.24121e-13
Inpp5a	-0.594497	2.81393e-07
Ints11	0.421334	0.000858835
Ints6l	-0.433258	0.000732876
Ip6k3	-1.28102	2.4116e-09
Irf4	-1.13261	7.54078e-10
Irx2	-0.394846	0.000364436
Irx5	-0.427189	0.000861752
Isca2	-0.482021	0.000690853
Isy1	0.518011	8.64565e-05
Isyna1	0.558265	0.000817377
Itgb1bp2	-0.936024	3.83048e-06
Ivns1abp	-0.598416	5.51394e-07
Jaml	1.13195	1.43246e-07
Jarid2	0.68437	1.80631e-07
Jmjd6	0.500711	1.37146e-05
Jmjd8	-0.465497	0.000449177
Jmy	-0.45113	3.78917e-05
Kbtbd11	-0.593372	0.000249454
Kcmf1	-0.349593	0.000482029
Kcnb1	-0.962625	0.00016325
Kcne1l	-2.0572	1.82013e-05
Kcnj12	-1.22866	1.41419e-09
Kcnj16	-2.49242	2.83825e-16
Kcnj8	-0.703122	1.09244e-06
Kcnk13	1.38797	4.47435e-07
Kcnn1	-1.10127	3.39981e-07
Kctd12	-0.57785	0.000154079
Kdelc1	0.597285	0.000382255
Kdm5b	0.484111	6.33442e-06
Kdm5c	0.408701	1.1253e-06
Kif20b	0.72466	0.00030432
Kif23	0.644438	0.000145391
Kifc5b	0.988364	0.000503112
Kiz	-0.606702	0.000138395
Klc1	0.399628	6.32259e-05
Klc2	-0.562651	0.000347602
Klf2	0.824045	3.78917e-05
Klhdc2	-0.660367	8.99613e-07
Klhl24	-0.901841	3.11144e-07
Klhl30	-1.23697	4.10511e-11
Klhl34	-2.13012	5.70651e-07
Klhl41	-1.39972	2.17169e-12
Klk1	-1.12172	0.000133728
Klk11	0.581014	0.000829103
Klk7	0.548516	0.000693717
Klra17	2.81003	1.55522e-06
Klrb1b	0.759253	0.000391324
Klrc1	1.90553	0.000652686
Kmt2e	-0.461308	1.01215e-06
Krt17	1.58325	2.77934e-25
Krt32	-1.94043	2.64713e-12
Krtap3-2	-1.30538	1.15319e-07
Krtap3-3	-3.25626	3.32246e-10
Ktn1	-0.601222	0.000119841
Lactb2	-0.57667	0.000807847
Lamtor2	0.557096	0.000310019
Large1	-0.578301	9.3088e-05
Lbx1	-1.51248	0.000813792
Lce3a	3.9715	3.10896e-08
Ldhd	-1.3999	4.1789e-12
Leng8	-0.466735	0.000188862
Lfng	0.490507	1.45632e-06
Lgr4	-0.586583	1.84562e-05
Lifr	-0.435613	0.000514315
Lilra6	1.42977	0.000142183
Limch1	-1.15537	1.04771e-09
Limk2	0.435516	8.66941e-05
Lims2	-0.843537	1.20035e-05
Lipe	-1.14791	8.11167e-09
Llgl2	-0.391911	0.000678816
Lmbr1l	-0.486894	0.000676397
Lmna	0.410795	2.26737e-05
Lmnb2	0.601725	0.000252936
Lmo2	0.519198	0.000642624
Lmo4	-0.479831	0.00024317
Lmod2	-2.00732	2.32639e-17
Lmod3	-1.89669	1.9885e-24
Lnx1	-1.19965	4.15964e-07
Lpin2	0.751674	3.87578e-05
Lrat	1.58915	1.04876e-09
Lrfn4	0.65581	0.000447304
Lrig3	-0.51191	5.41279e-06
Lrmp	0.755879	0.000358539
Lrp12	0.518368	0.0008401
Lrp4	-0.635637	7.85038e-09
Lrrc2	-2.27592	1.38831e-10
Lrrn4cl	-0.720706	0.00073832
Lrtm1	-1.43047	0.000215464
Lsm4	0.447814	0.000849188
Lsp1	1.04361	8.30345e-11
Lsr	-0.458216	0.000113992
Lyrm9	-1.12632	4.25979e-06
Madd	0.612918	4.63463e-08
Magi2	-0.949872	0.000385196
Man1a	-0.851192	2.44921e-06
Map2k3	-0.371022	0.000435476
Map2k7	-0.444163	0.000654613
Map3k14	0.597453	3.69425e-05
Map3k20	-0.622719	2.74409e-06
Map3k6	0.674297	8.87614e-06
Map4k1	0.901885	0.000220361
Map7d1	0.392379	5.91776e-05
Mapk1ip1	-0.81302	0.000394446
Mapk1ip1l	0.421696	0.00022035
Mapt	-1.53318	1.25792e-06
March2	-0.656081	8.29126e-12
March6	-0.503551	4.96379e-05
Marveld1	-0.705991	6.24805e-07
Mastl	1.34851	2.03734e-05
Mat2b	-0.424895	7.98674e-05
Mbnl1	-0.490234	0.000144252
Mbnl2	-0.58295	0.000361291
Mbtd1	-0.388124	0.000743882
Mbtps1	-0.331586	0.000450209
Mcc	-0.712587	4.42755e-11
Mcl1	0.387797	0.00063397
Mcm2	0.651288	0.000534869
Mcm3	0.847786	4.47147e-06
Mcm4	0.701071	8.42131e-07
Mcm5	1.14192	9.23622e-07
Mcm6	0.73198	1.01974e-07
Mcu	-0.612193	1.74789e-05
Mcub	0.87057	2.00735e-05
Mcur1	-0.541176	4.97525e-11
Med10	0.463471	8.961e-05
Med14	-0.473272	9.48431e-05
Mef2a	-0.520441	0.000221846
Mef2c	-1.35412	1.37518e-11
Mesp2	-1.10382	1.47892e-05
Metrnl	0.435374	0.000258597
Mettl27	-0.741289	0.000216807
Mettl7a1	-0.628654	0.000456433
Mff	-0.394448	1.84549e-05
Mfsd4b1	-1.79986	2.04778e-05
Mgat4a	0.585417	0.000931358
Mical2	0.660964	0.000133852
Mical3	-0.668355	0.000257937
Micall1	0.409599	0.000997431
Micu1	-0.568389	6.2703e-08
Miga2	-0.401619	0.000850749
Mis18bp1	0.835225	0.000873084
Mki67	0.867438	7.13124e-05
Mknk2	-0.372882	4.44957e-05
Mkrn2	-0.496128	6.93342e-05
Mlec	0.447149	7.94245e-05
Mlh3	-0.50852	0.000227757
Mllt3	-0.834209	4.92498e-05
Mlxip	-0.500101	0.000549581
Mmachc	-0.779227	3.29279e-05
Mmp28	-0.732543	4.28211e-05
Mms22l	0.889485	1.59533e-05
Mpdz	-0.74969	1.21034e-05
Mphosph10	0.42441	0.000149182
Mpzl2	0.54849	0.0001107
Mr1	-0.593775	0.000101832
Mreg	-0.497183	4.6422e-06
Mrps24	-0.582651	2.18468e-05
Mrps36	-0.764392	3.75768e-13
Mrvi1	-0.716414	0.000138084
Msi2	-0.61259	0.000218047
Msrb2	-0.828608	0.000339762
Msx2	-0.928221	0.000386748
Mt1	0.955878	3.66838e-10
Mt2	1.09225	6.46105e-07
Mt4	-1.67313	0.000925793
Mtap	0.567017	9.6063e-06
Mthfd2	0.654217	2.9117e-06
Mup20	-2.23637	2.3356e-07
Mup3	-1.81791	0.000514916
Mvp	0.687513	2.65193e-07
Mxd4	-0.6974	1.08497e-11
Mydgf	0.385722	0.000560778
Myf6	-1.44019	1.0996e-09
Myh1	-2.83064	8.26258e-32
Myl6	0.419066	4.37239e-05
Myl6b	2.27994	9.22796e-20
Myo1d	-0.671109	2.87675e-08
Myo5b	0.744511	6.61815e-09
Myo5c	-2.09057	0.000228652
Myoz2	-1.20033	0.00013496
Nadk2	-0.645152	6.20407e-05
Nap1l1	0.377099	0.000525273
Napepld	-0.639565	0.000252215
Natd1	-0.413367	0.000626936
Ncapg2	0.825906	4.88034e-08
Ncl	0.340914	7.23575e-06
Ncmap	-1.27019	8.90763e-05
Ncor1	-0.360876	0.000261302
Ndc80	1.40768	7.40335e-09
Ndel1	-0.320828	0.000232663
Ndrg3	-0.320328	0.000863615
Ndufa10	-0.402236	0.000166399
Ndufs2	-0.491074	1.26507e-05
Ndufv3	-0.450564	0.000697921
Necab3	-1.86048	9.83625e-06
Nedd4l	-0.582331	8.05647e-06
Nek2	1.04917	6.02065e-08
Nek9	-0.37661	0.000218308
Neo1	-0.446072	3.76226e-06
Neurl1a	-1.05839	1.43432e-09
Nfat5	-0.432153	0.000719471
Nfatc4	0.523769	0.000161473
Nfia	-0.631746	2.24349e-09
Nfic	-0.650643	1.76868e-11
Nfkbia	0.821023	3.64727e-10
Ngf	1.14216	0.000895118
Nhsl1	-0.493773	7.7888e-05
Nkain4	-1.4421	8.14689e-06
Nkpd1	0.763238	0.000416943
Nlgn2	0.727604	0.000809105
Nlrp12	1.69497	6.28561e-05
Nme1	0.916946	1.85393e-11
Nmrk2	-2.40738	1.54376e-05
Nnt	-0.697019	3.62743e-07
Noc4l	0.515974	8.69328e-05
Nol7	-0.459147	1.21012e-05
Nolc1	0.451031	5.14666e-05
Nono	0.331548	9.82268e-06
Nop2	0.456449	0.000290137
Nop9	0.451544	0.000829862
Npm1	0.45926	2.24886e-08
Npr2	-0.938326	2.23719e-14
Npy1r	-1.81628	5.37839e-15
Nqo2	-0.452496	0.000289485
Nrip1	-0.503746	0.000633954
Nrn1	-0.765215	6.68396e-06
Nsd2	0.546178	0.000157782
Nsun2	0.427893	3.15241e-05
Nt5c	0.57576	2.99215e-05
Ntn1	-0.8977	2.90302e-13
Ntrk3	-1.18088	7.42471e-05
Nubp1	0.536216	0.000651505
Nubp2	0.428942	0.000803705
Nudcd2	0.519218	3.42072e-05
Nudt21	0.492413	0.00029046
Nup205	0.35793	0.000793918
Nup50	0.636793	8.61365e-10
Nup93	0.633255	8.95332e-10
Nynrin	0.484688	0.000612415
Ogdh	-0.55428	2.85782e-05
Oit1	3.23411	0.00015264
Olfml1	-1.0971	1.80994e-07
Opa1	-0.411468	0.000391324
Orai2	0.759989	2.07255e-05
Orc1	1.05651	0.000730392
Orm1	-1.043	1.45586e-05
Osbpl6	-1.58237	0.000283548
Ostc	0.349734	0.000115886
Ostn	-2.88447	6.06246e-06
Otub2	0.677546	1.036e-05
Otud1	-1.25522	8.87699e-21
Ovol1	0.503463	0.000147435
Oxld1	-0.784333	0.000589828
Oxnad1	-0.780032	1.2234e-05
P2rx6	-2.3764	1.55251e-15
P4htm	-0.990537	0.000213399
Pabpc1	0.347751	7.26781e-05
Pabpc4	-0.68781	1.16685e-09
Pacsin3	-0.775496	3.78917e-05
Padi2	-1.76318	5.38608e-12
Pamr1	-0.95578	0.000883626
Pank3	-0.711805	0.00021855
Pank4	-0.879242	7.99933e-10
Paqr7	-0.664523	1.10327e-10
Park2	-1.50009	2.70897e-10
Parp6	-0.477232	0.000229494
Pbxip1	-0.647613	2.43693e-08
Pccb	-0.54355	1.34195e-05
Pck1	-1.92104	1.96633e-16
Pcmt1	-0.470759	4.73167e-05
Pcna	0.44762	2.48573e-07
Pcp4	-1.63655	1.56092e-05
Pcsk5	1.22471	5.03218e-09
Pde2a	0.581399	1.17036e-05
Pde4d	-1.62164	2.16817e-15
Pdgfra	0.537182	1.92492e-05
Pdk4	-2.38855	5.32355e-05
Pdlim1	0.540616	1.03224e-07
Pdlim3	-0.958741	0.000210409
Pdp1	-0.666244	2.74631e-06
Pdxdc1	-0.241981	0.000769471
Pdzd7	-2.0073	0.000305525
Peli2	-0.723194	8.1321e-09
Pfkfb1	-1.5148	7.0608e-08
Pfkfb2	-0.512388	1.82281e-05
Pfkfb4	0.518759	0.000251274
Pgbd1	1.2331	0.000645534
Pgd	0.700935	1.97815e-14
Pgk1	0.784844	2.34027e-18
Pgm1	0.796666	2.21487e-11
Phf2	-0.372566	3.83261e-05
Phf23	0.491394	3.81672e-07
Pigp	-0.738154	1.07272e-05
Pik3ip1	-0.995052	3.07113e-08
Pip4k2a	0.610641	8.99525e-06
Pitx2	-1.1623	2.6035e-05
Pkd1	-0.38297	8.14238e-05
Pkd2	-0.756697	0.000322459
Pkib	-0.607189	0.000798309
Pkm	0.475842	4.94806e-05
Pkp4	-0.442708	0.000397536
Pla2g3	-0.839411	0.000639785
Plag1	-1.89231	0.000236125
Plcd1	0.477389	0.000411682
Plcxd2	-1.05883	0.00017428
Plekha2	0.432078	0.000441592
Plekha6	-0.568195	0.000984998
Plekhf1	-0.850952	5.57341e-08
Plin2	0.76321	2.00391e-10
Plk3	0.795278	0.000620716
Plk4	0.717575	4.74522e-06
Pllp	-1.66094	0.000134485
Pln	-1.47073	0.000518825
Plod1	0.53685	0.000143234
Plp2	0.356006	0.000267372
Plscr4	-1.21538	1.41747e-06
Plxna3	-0.484062	0.000505218
Pnp	0.831149	0.00089567
Pnpla2	-1.06225	1.25051e-06
Podn	-0.748853	6.16273e-06
Pold3	0.448232	0.000923237
Polr3b	0.52795	7.50976e-05
Polr3g	0.676841	3.51316e-05
Pou2f3	-0.715656	4.43255e-09
Pou6f1	-0.605066	6.39395e-05
Ppm1g	0.456138	5.88926e-09
Ppm1j	-1.98572	6.43774e-16
Ppp1r10	0.419933	0.000289485
Ppp2r2c	-1.0619	6.2537e-11
Ppp2r5a	-0.344357	0.000300161
Ppp4c	0.608028	4.96636e-08
Pprc1	0.573187	2.76289e-06
Pqlc2	0.714999	0.000207171
Prdx4	0.722901	1.09574e-06
Prep	0.844376	4.31416e-16
Prim2	0.610697	0.000288758
Prkca	-0.592798	0.000718671
Prkcd	0.491818	0.000695812
Prkcq	-0.826571	9.95421e-05
Prl8a9	3.8211	2.02311e-06
Prodh	-0.796313	3.31518e-05
Pros1	0.502906	8.40978e-06
Prpf31	0.397148	0.000645547
Prss27	0.83423	0.000841605
Prss35	2.09458	1.32435e-06
Prx	-1.4695	2.73222e-05
Psg16	0.634611	0.00097174
Psmb10	0.918214	0.000692564
Psmc4	0.380482	2.0396e-05
Ptbp1	0.541092	6.09186e-10
Ptgis	2.09064	7.61238e-15
Ptgr2	-0.420362	0.000638293
Pth1r	-0.687854	1.51994e-06
Ptp4a2	-0.488237	5.16831e-06
Ptpn1	0.533699	1.66292e-06
Ptpn13	-0.605868	4.20625e-08
Ptpn18	0.844885	3.82527e-05
Ptpn2	0.401679	0.000736921
Ptpn7	1.07285	3.66214e-07
Ptprd	-1.07457	1.99084e-06
Ptprm	-0.571783	0.000215967
Pus7l	0.904299	0.000305525
Pxylp1	0.641462	4.48336e-05
Pygo1	-1.24248	1.43122e-05
Qsox1	0.731741	6.18561e-09
Rab11fip2	-0.645911	7.1466e-06
Rab12	-0.532198	3.81294e-06
Rab13	0.745422	9.03021e-06
Rab24	0.463131	1.11694e-05
Rab28	-0.460767	0.000549863
Rab3a	-1.11628	3.73302e-11
Rab3b	-1.96343	0.000290763
Rab3d	-0.44459	3.03738e-06
Rab5b	-0.413195	5.14063e-08
Rad23a	-0.493261	9.65844e-07
Rad23b	0.337825	3.25723e-05
Rad51	0.776072	0.000796263
Rad54l	1.50547	9.76415e-05
Rai2	-1.30425	2.1605e-07
Ran	0.520989	1.89946e-07
Rangap1	0.679149	2.69566e-12
Rarres1	-0.321685	0.0007852
Rars	0.6021	2.26626e-09
Rasgrf2	-0.907733	1.03131e-05
Rassf4	0.761147	2.70533e-09
Rb1cc1	-0.417953	0.000610942
Rbl2	-0.537941	3.36539e-07
Rbm24	-1.41594	5.9901e-10
Rbmxl1	0.501571	1.51183e-05
Rbpj	0.404388	0.000395114
Rcan1	-0.351755	4.64476e-05
Rcan2	-1.45466	2.12044e-13
Rcor2	1.38756	1.28312e-06
Rcor3	-0.600024	7.87245e-05
Rcsd1	-0.92807	7.50768e-15
Rdh12	0.441244	0.000189612
Rdh14	-0.528811	0.000288917
Reep3	-0.349675	0.000246877
Reep5	-0.347615	1.70111e-05
Relb	0.450855	0.000997941
Rere	-0.460976	6.19214e-07
Rev1	-0.741119	7.0029e-09
Rexo2	0.43457	3.22058e-05
Rfc5	0.569494	0.000140617
Rftn1	0.597744	4.34713e-07
Rfx7	-0.546646	6.79989e-05
Rgmb	-0.838201	2.44354e-15
Rgs10	0.59765	7.7888e-05
Rgs16	0.76299	0.000823105
Rgs2	0.696912	1.19791e-06
Rhbdf1	-0.406031	0.000422383
Rhbdl1	-0.972104	0.000635718
Rhoq	-0.629169	4.27031e-06
Ric3	-1.45616	0.000120329
Riiad1	-3.2192	6.86677e-06
Rilp	-1.64959	1.06383e-10
Rmdn1	-0.855534	5.70943e-09
Rnase1	-0.669098	0.000703103
Rnf103	-0.480179	5.09335e-05
Rnf115	-0.481498	0.000723441
Rnf14	-0.339878	0.000308402
Rnf149	0.989888	1.06231e-20
Rnf39	-0.627823	7.65733e-05
Rnf41	0.436034	0.000323449
Rnf43	-0.744883	1.03072e-05
Robo1	-0.802366	0.000403434
Rom1	-0.871317	3.47421e-05
Rora	-0.585785	8.60237e-06
Rp9	-0.492121	0.000229626
Rpgrip1l	-1.10077	3.41175e-09
Rpn1	0.373757	3.65716e-06
Rps6ka2	-1.03593	1.04525e-06
Rps6ka5	-0.767459	2.61746e-05
Rrm1	0.603722	1.43768e-05
Rrm2b	-0.918144	5.40234e-07
Rrp7a	0.337777	0.000643421
Rsu1	0.474968	1.29941e-05
Ryk	-0.28954	0.00022491
S100a16	0.401138	0.000462258
S100a4	0.701669	0.000479978
S100b	-1.03363	0.000117187
S1pr5	-0.586379	6.47644e-05
Sae1	0.505793	7.07394e-09
Safb	0.432608	0.00059882
Sars	0.382312	1.96552e-05
Sart1	0.40404	0.000155181
Sart3	0.466553	0.000117692
Satb1	-1.18445	6.21031e-14
Scai	-0.844223	0.000647647
Scd3	-0.729092	2.36541e-06
Scn2a	-1.60429	2.26279e-05
Scn3b	-1.63262	0.000272898
Sdc1	0.418486	3.12896e-05
Sec11a	0.383547	0.000808219
Sec23b	0.451016	0.000176624
Sec61a2	-0.50618	0.000233324
Sel1l3	-0.956075	1.93194e-06
Selenow	-0.807475	3.58158e-09
Sema4c	0.49107	0.000198014
Sema4f	0.863198	0.000925855
Sephs2	0.645246	1.03384e-11
Serpinb1a	0.678358	1.38996e-07
Serpinb6a	-0.7134	7.95497e-07
Serpinb6c	1.31416	1.80252e-15
Serpinb6d	1.76973	7.46343e-07
Serpinb8	-0.348976	0.000644562
Serpine2	-0.498035	0.000920366
Serpinf1	-0.84333	2.98047e-08
Sertad1	0.584316	2.91777e-06
Sertad4	-0.646856	2.68919e-05
Sesn2	0.60789	4.64718e-05
Setd7	-0.426981	0.000718261
Sf3a1	0.364373	9.7745e-05
Sf3a3	0.476894	6.0166e-05
Sf3b1	0.300637	0.000717388
Sf3b3	0.313035	0.000421912
Sfpq	0.354434	5.64548e-06
Sfrp1	-0.607709	3.0868e-06
Sfrp5	-1.81053	1.69766e-07
Sft2d1	0.58061	0.000152115
Sfxn3	-0.365284	1.53912e-05
Sgcb	-0.730381	0.000271095
Sgcd	-1.04201	1.83063e-05
Sgms1	-0.428189	0.000330759
Sgo1	1.12625	2.69664e-06
Sgsm2	-0.592329	4.25947e-07
Sh2d1a	3.2331	0.000153923
Sh2d1b1	1.68075	7.08228e-05
Sh3d21	-0.788992	3.21187e-06
Sh3gl1	0.420131	0.000268415
Sh3kbp1	0.555611	1.21626e-10
Sh3pxd2a	-0.657424	5.99953e-06
Sh3rf2	-0.535257	9.09508e-07
Shc2	-0.585822	0.000137162
Shisa4	-1.56891	2.19088e-17
Shkbp1	0.515429	8.9291e-05
Sik2	-0.789649	0.000697921
Sirt3	-0.841033	2.71792e-06
Six1	-1.36878	2.48218e-08
Six4	-1.50097	1.61242e-05
Ska1	1.30743	0.000357577
Ski	-0.325159	2.43448e-05
Skint5	-1.59685	6.5134e-12
Skint7	-1.73976	1.4718e-08
Skiv2l	0.354978	0.000403207
Skp2	0.93251	1.88875e-05
Slain2	-0.425126	2.88874e-05
Slc12a6	-0.3914	0.000528949
Slc13a4	-1.73982	0.000192939
Slc15a4	0.56058	7.93341e-06
Slc16a2	0.55231	0.000121706
Slc16a9	-0.98409	1.97249e-06
Slc18b1	-0.575413	0.000915372
Slc25a13	0.61074	0.000187471
Slc25a16	-0.49165	0.000259586
Slc25a19	-0.755894	0.000174547
Slc25a27	-1.34131	0.000729859
Slc25a35	-0.798277	0.000580411
Slc25a37	0.48056	0.000822026
Slc25a5	0.462731	3.13429e-05
Slc30a2	-1.12522	0.000937654
Slc37a4	-0.642903	1.06958e-05
Slc39a14	1.46824	4.58769e-19
Slc39a6	0.581467	4.02641e-08
Slc39a7	0.368905	0.00050106
Slc3a2	0.519094	0.000311812
Slc41a3	-0.644788	4.93968e-05
Slc43a1	-0.88974	1.48393e-06
Slc44a1	-0.57651	4.68382e-05
Slc44a2	-0.347681	6.34548e-05
Slc5a8	0.847606	1.43082e-05
Slc6a8	-0.443154	0.000185687
Slc7a1	0.540997	2.05685e-06
Slc7a2	-0.891392	0.000104169
Slco2a1	0.649814	0.000435658
Slurp1	-1.44531	1.16556e-08
Smarca2	-0.532585	2.03734e-05
Smarcb1	0.420145	6.41043e-05
Smc2	0.964136	1.02568e-10
Smc4	0.41933	5.39241e-05
Smim1	-0.724324	0.000261026
Smim14	-0.399808	0.000447422
Smim19	-0.587166	0.000134372
Smoc2	-1.15707	1.87712e-14
Smyd2	-0.914485	4.21693e-07
Snap47	0.532933	0.000849939
Snapin	-0.437062	8.98713e-07
Snn	0.601403	0.000797251
Snrnp70	0.403265	9.16733e-05
Snrpa1	0.63034	2.44974e-07
Snrpd3	0.399135	9.30426e-05
Sntb1	-1.111	1.03131e-05
Snx17	0.415262	3.71628e-06
Snx21	-0.642071	1.79068e-06
Soat1	0.801649	1.97955e-07
Sobp	-1.02846	8.5802e-06
Sod3	0.786826	6.55416e-11
Sord	-0.460207	1.95009e-05
Sos2	-0.608947	1.4132e-05
Sox21	-0.864751	7.68991e-17
Sox6	-1.47691	1.47408e-18
Spats2	0.646482	5.18049e-05
Spdl1	1.33054	1.46004e-09
Specc1	0.686621	5.22797e-05
Spg7	-0.432044	3.42244e-05
Spidr	0.651071	0.000157252
Spire1	0.414207	0.000202066
Spn	1.04609	1.1737e-06
Spred2	-0.733377	4.64402e-05
Sptlc1	0.638805	3.356e-08
Srcin1	-0.918787	1.26503e-06
Srebf1	-0.551619	3.94204e-05
Srpk3	-0.875399	0.000222812
Srsf9	0.560415	1.9579e-07
Srxn1	0.800396	3.50729e-12
Ss18l2	-0.866125	4.00505e-07
Ssfa2	-0.42454	0.000154632
Ssr2	0.511855	4.11203e-06
Ssrp1	0.415033	2.40656e-06
St5	0.411989	0.000361849
St6galnac4	0.604241	2.03734e-05
Stat5b	-0.38382	1.49227e-06
Stil	1.08472	0.000848008
Stip1	0.447815	9.12639e-06
Stk36	1.27181	0.000620716
Stk4	0.389495	3.52232e-05
Stradb	-1.01834	1.72218e-12
Strip1	0.299112	0.000499814
Strn3	-0.649323	6.84942e-05
Stxbp2	0.408018	0.000397525
Sugp2	-0.793961	0.000178963
Sulf2	-0.482903	0.000695294
Sult2b1	0.929293	3.93604e-07
Sun1	-0.381113	5.04958e-05
Suox	-0.668838	0.000330244
Susd2	-0.453266	0.000206993
Suv39h1	0.638461	4.35922e-05
Svil	-0.510833	0.000743882
Swap70	0.739349	2.15572e-07
Sync	-1.07149	3.46328e-05
Syne1	-0.793513	4.8466e-08
Synj2	-0.475354	0.000770128
Synpo2l	-0.909043	7.60425e-05
Tacstd2	-0.370974	0.000143496
Tap2	0.629047	0.000159599
Tapt1	-0.434643	0.000465272
Tarm1	1.67811	0.000954743
Tbc1d10b	0.459891	2.1598e-05
Tbc1d10c	1.5842	1.57256e-05
Tbc1d16	-0.620652	7.26225e-06
Tbcb	0.360615	0.000718636
Tbcd	0.400057	2.86321e-05
Tbx21	1.7363	0.000751506
Tbx3	-0.995325	1.31357e-05
Tbxas1	1.3513	1.04798e-11
Tcerg1	0.36188	0.000101909
Tcta	-0.479791	0.000133114
Tead2	0.742758	8.56408e-05
Tef	-0.884101	2.48218e-08
Tesc	-1.43301	4.71985e-11
Tfrc	-0.597008	1.41642e-09
Tgm1	0.918431	5.02577e-13
Tgm2	-0.994105	7.35865e-09
Tgm5	0.949726	3.81155e-07
Thpo	-1.98708	8.58221e-06
Thrb	-0.799079	1.59644e-07
Ticam2	0.842594	0.000945901
Timp2	-0.893509	7.13411e-09
Tle3	0.519272	1.48161e-05
Tm2d1	-0.562802	1.61922e-06
Tmc6	0.408451	0.000229854
Tmc8	1.09661	0.000827198
Tmem106b	-0.53694	0.000395244
Tmem126a	-0.491997	0.000442099
Tmem132a	0.491883	0.000577097
Tmem176a	0.981043	3.76708e-16
Tmem176b	0.85946	2.59522e-18
Tmem177	-1.13734	7.34236e-12
Tmem179	-1.83762	0.000295453
Tmem182	-1.98943	5.25919e-21
Tmem185b	0.673193	3.59054e-07
Tmem198b	0.785129	0.000127863
Tmem201	-0.784244	3.35829e-06
Tmem242	-0.365596	0.000369399
Tmem250-ps	0.34258	0.000884344
Tmem252	1.17957	2.27168e-08
Tmem268	0.586663	0.000117088
Tmem30b	-0.522546	1.92555e-05
Tmem38b	-0.835573	3.51901e-08
Tmem5	-0.40124	0.000718261
Tmem86a	0.830717	1.2858e-10
Tmod2	-0.977928	5.26014e-05
Tmprss11f	-0.880113	0.000474102
Tmsb4x	0.622916	1.0784e-07
Tnfaip3	0.678911	3.59148e-06
Tnfaip8l3	-1.09735	8.05378e-07
Tnfrsf10b	0.868186	0.000115499
Tnfrsf14	1.23218	0.000892867
Tnfsf4	2.88472	0.000123366
Tnfsf9	1.4575	4.15727e-05
Tnk1	-0.739807	1.40139e-05
Tnks1bp1	0.482745	4.28011e-06
Tnmd	-1.74915	4.63783e-19
Tns1	-0.515948	3.33922e-06
Tns4	-0.555656	0.000305855
Tprgl	-0.519704	1.10416e-06
Tradd	0.601696	0.000391324
Traf3ip3	1.31885	0.000112557
Trak2	-0.346102	0.000729616
Trim16	-0.728755	0.00036576
Trim27	0.491072	2.51862e-07
Trim28	0.326004	8.62827e-05
Trim55	-1.23482	5.50801e-05
Trim63	-1.35929	1.36212e-07
Trim72	-1.21405	1.15013e-06
Trip10	-0.585632	6.64242e-06
Trp53inp2	-0.748313	8.97205e-20
Trpc6	1.69637	3.02209e-07
Tsc22d1	-0.413455	0.00030948
Tsc22d3	-0.589849	9.06317e-07
Tshz1	-0.626121	3.80624e-10
Tshz2	-0.823941	3.9145e-08
Tspan14	0.418344	1.87727e-06
Tspan6	0.825574	5.75359e-05
Ttc3	-0.490908	1.33166e-06
Tuba1a	0.425046	5.0233e-06
Tuba1b	0.408875	9.89088e-05
Tusc5	-1.17901	2.89168e-13
Txlng	-0.642889	0.000439029
Txnip	-0.519007	3.82119e-05
Tyro3	0.369753	0.000128461
U2af2	0.362009	2.56264e-06
Ube2d1	-0.571219	1.07197e-07
Ube2g1	-0.449092	6.33988e-06
Ube2q1	0.390195	0.000619707
Ube2s	0.597536	2.98953e-09
Ubl3	-0.405959	8.31367e-05
Ubr3	-0.853158	8.00085e-09
Ufsp1	-0.864943	0.000429561
Ugp2	-1.41369	3.76613e-13
Ulk2	-0.81289	1.28355e-09
Unc45b	-1.12595	7.8573e-10
Unkl	-0.528748	0.000771297
Upf1	0.399731	6.95564e-05
Upk3b	-3.17106	3.24655e-05
Uqcrc1	-0.445484	0.000336507
Use1	-0.576463	8.70153e-05
Usf1	0.466884	3.88166e-06
Usp13	-2.25855	7.02544e-25
Usp24	-0.464694	4.55023e-05
Usp47	-0.508461	0.000529332
Ust	-0.596719	1.01042e-05
Utrn	-0.750727	4.75512e-09
Vamp2	-0.880434	2.97638e-11
Vamp5	-0.859906	3.45967e-05
Vcl	0.505271	3.68308e-05
Vdac3	-0.54994	9.31984e-07
Vgll2	-2.53711	5.5287e-13
Vhl	0.426557	0.00014747
Vps37a	-0.425172	0.000241293
Vrk3	0.561247	7.87844e-05
Vwa8	-0.637382	0.000163963
Wdhd1	0.762039	0.000425327
Wdr81	0.576611	9.92167e-05
Wnt16	1.31119	3.43813e-05
Wnt3	-0.727683	6.73696e-06
Wnt7b	-0.787608	5.81186e-06
Wwp1	-0.487892	0.000129643
Xirp1	-1.15133	0.000224162
Xk	-1.41792	5.30817e-05
Xylt2	0.498378	0.000158754
Zbtb20	-1.24818	3.45627e-11
Zc3h6	-0.93771	2.32185e-06
Zcchc14	-0.533621	4.08717e-06
Zcrb1	-0.462121	0.000874022
Zer1	-0.482319	1.12159e-06
Zfand3	-0.481799	5.51453e-06
Zfhx4	-0.90638	2.76662e-05
Zfp24	-0.418158	0.000751923
Zfp3	-0.948718	0.00086578
Zfp317	-0.648785	0.000347754
Zfp423	-0.65163	0.000686182
Zfp512b	-0.457805	0.000341131
Zfp521	-0.478576	0.000405507
Zfp523	-0.465149	0.000288917
Zfp617	-0.523193	0.000395192
Zfp637	-0.450034	0.000572113
Zfp677	-0.865163	0.000242958
Zfp784	-0.642869	0.000611989
Zfp874b	-0.851064	5.11255e-05
Zfp91	-0.465576	6.3625e-07
Zfp935	-0.672697	0.000853698
Zfp942	-0.66859	0.000163999
Zfp943	-0.791056	3.86578e-06
Zfyve21	-0.432583	0.000869433
Zic1	-0.98541	2.22228e-05
Zic4	-1.36499	0.000714618
Zmynd11	-0.343783	0.000529332
Zw10	0.455977	0.000642349
Zwilch	1.20524	4.73302e-06
Zyg11b	-0.744871	4.43209e-07

## Sheet: Cheek Wound-induced Sig
Table S3F. Wound-induced changes only significant in cheek.
Gene Name	log2FoldChange	P value (adj)
	Cheek
	Wound/Control
0610009B22Rik	-0.510724	0.000140784
1190005I06Rik	-1.27457	0.000648189
1700021F05Rik	-0.504064	9.94509e-05
1810037I17Rik	-0.557714	7.03708e-05
2610008E11Rik	-0.462288	0.000292595
2810474O19Rik	0.691075	3.85269e-05
5730409E04Rik	-0.524163	0.000234947
6430548M08Rik	0.658727	0.000294803
9030624J02Rik	0.254086	0.000272965
A4gnt	-1.20354	0.000129982
Abca12	0.511247	0.000113793
Abca7	0.484357	0.000251506
Abcb7	-0.472708	0.000611336
Abi1	0.238053	8.71518e-06
Abr	0.4979	8.48579e-09
Acad11	-0.376762	1.51052e-06
Acap1	1.03299	4.3222e-05
Acot13	-0.676565	0.000139949
Acvr2a	-0.370906	3.9056e-06
Acyp1	-0.886501	8.9578e-07
Adam11	1.15198	7.1992e-08
Adam9	0.654323	5.47195e-06
Adamts20	-1.4472	6.13208e-05
Adap2	1.04054	1.75287e-09
Adgra2	0.626845	0.000739652
Adpgk	0.529924	5.50825e-06
Agap3	-0.38429	2.07484e-10
AI314180	-0.404459	3.87257e-05
Akt1	0.279565	5.27099e-05
Alad	-0.700641	0.00011709
Alg8	0.619183	0.000550985
Alx4	-1.59612	1.0952e-05
Amigo1	-0.566663	5.87921e-07
Angptl4	0.956775	2.21196e-05
Ankrd55	1.04499	0.000303034
Anpep	0.381916	0.000838463
Ap3b1	0.25277	0.000713369
Apaf1	0.790054	3.74757e-11
Apopt1	-0.413633	0.000191975
Aptx	-0.470625	7.43465e-08
Arcn1	0.187999	0.000958366
Arhgap1	0.305261	7.41995e-05
Arl3	-0.571583	0.000714505
Arl8a	0.490372	8.95102e-05
Armc7	0.663025	2.32901e-05
Arpc5l	-0.26942	0.000123336
Ascc3	0.361121	0.000656868
Asrgl1	-0.553538	7.5951e-05
Atp2b1	0.419499	0.00023783
Atp5h	-0.491651	2.4332e-05
Atp5j2	-0.520123	8.91812e-05
Atp5o	-0.473625	0.000317888
Atxn2l	0.412199	3.33153e-05
AW551984	1.62499	2.14148e-09
Bbs2	-0.649138	0.0009308
BC005537	0.347921	4.65059e-05
Bckdhb	-0.397715	0.00029154
Bcl2l15	2.20538	2.31552e-08
Bhlha9	-2.78206	0.000766551
Bmi1	-0.338811	1.18205e-05
Bmpr1b	0.881809	0.000220566
Btla	1.32795	8.03894e-06
C2cd2	-0.372401	0.000398845
C5ar2	2.26331	7.70427e-07
Calm1	0.405409	1.25237e-07
Canx	0.292689	2.32863e-08
Cars2	-0.399025	0.000268209
Cask	0.357235	5.74346e-06
Ccbe1	0.931838	3.43283e-05
Ccdc102a	0.53065	0.000576305
Ccdc136	-0.608919	7.07704e-05
Ccdc27	-2.06389	5.26281e-05
Ccdc47	-0.261796	0.00019137
Ccdc91	-0.329684	0.000909665
Ccsap	0.958741	0.00026271
Cd79b	1.77891	4.87638e-06
Cd8b1	2.58903	0.000220566
Cd9	-0.239717	0.000252949
Cdadc1	-0.518939	2.50533e-06
Cdc42bpb	0.280066	0.000267655
Cdcp1	0.564443	0.000480547
Cdkl2	-0.594487	6.25508e-07
Cela1	1.26688	0.000875913
Cep85	-0.421805	0.000847419
Cept1	0.313328	3.85271e-05
Cerk	0.313005	0.000455833
Cers3	0.501644	0.000995009
Ces2f	1.63471	1.03521e-08
Ces2g	0.896364	0.000587425
Cetn3	-0.30148	0.000623054
Cgnl1	-0.434877	7.38574e-06
Chd6	-0.35173	1.45165e-05
Chmp1b	0.210089	0.00041242
Chrng	3.53195	7.95622e-08
Cic	0.275992	1.34558e-06
Cidea	-0.693004	8.37962e-06
Cirbp	-0.375089	0.000407396
Clcn5	0.919133	5.74051e-07
Clec16a	-0.276678	0.00011295
Clint1	0.296539	9.66535e-05
Clip2	0.367136	9.21911e-07
Clpx	-0.289691	0.000289181
Cmpk1	0.26051	0.000105494
Cnpy3	0.259839	0.000633629
Cntn1	-1.07697	0.000521657
Col5a1	0.603303	0.000123272
Col5a2	0.628577	0.000329561
Copa	0.275133	1.37782e-07
Copb1	0.291596	1.0281e-05
Copg1	0.370256	1.4181e-05
Cops3	-0.256499	0.000845515
Coq6	-0.394364	6.29377e-06
Cox4i1	-0.360235	0.000876222
Cox7a2	-0.350073	5.52339e-05
Cox7c	-0.694219	3.72243e-07
Cpa4	0.637169	0.000435801
Cpne1	0.612395	5.48856e-09
Cpox	0.447781	7.11731e-06
Creb3l2	0.407386	0.00044614
Crim1	-0.351158	0.000126106
Crip3	-2.19476	2.14715e-05
Crmp1	1.78098	1.76682e-05
Csad	-0.378856	0.000686503
Cttnbp2	-0.964734	0.000153981
Cyb561a3	0.51164	1.40138e-07
Cyp51	-0.514199	0.000624316
Cyth3	0.298954	0.000952309
D17Wsu92e	-0.250005	0.00049626
D5Ertd579e	-0.536805	3.13373e-05
Dbx2	2.55438	1.25582e-05
Dchs1	0.589464	3.70248e-05
Dclre1c	0.545712	6.5216e-05
Dctn5	0.261141	0.000857582
Ddr1	-0.408781	1.2461e-06
Defb6	-0.744516	9.15922e-07
Dennd3	1.10165	1.21246e-07
Dhx34	0.597507	0.000435801
Dhx38	0.490735	1.12113e-06
Dmxl2	0.831998	5.78954e-08
Dnah2	1.13612	0.000822914
Dnajc13	0.361853	7.86024e-06
Dnm2	0.314362	1.36573e-06
Dntt	2.84691	4.61036e-05
Dock7	0.384799	0.000100911
Dpm3	-0.372877	0.000251454
Dsg1c	1.87879	0.00013135
Duxbl1	3.20722	4.65059e-05
E4f1	-0.411875	0.00069099
Edar	-2.13981	2.37789e-06
Ednra	0.456217	0.000829158
Egflam	-0.489703	0.000931804
Eif4e2	0.304961	0.000215626
Eif4ebp1	0.507229	0.000362344
Ell2	0.797919	5.08462e-05
Elmo1	0.549079	9.17016e-06
Entpd5	-0.399707	0.000221235
Epyc	1.81788	0.000677982
Esrrg	-1.5805	0.000633254
Etfb	-0.565556	1.15878e-05
Etfdh	-0.441661	3.36065e-06
Eva1b	0.535222	0.000591812
Ext2	0.302658	4.48045e-05
F2r	0.73568	0.000145646
Fam117a	-0.723474	1.22193e-07
Fam118b	-0.517461	0.000618193
Fam120c	-0.548641	1.07812e-05
Fam210a	-0.62864	4.06663e-05
Fam210b	-0.403969	0.000410198
Fam221a	-1.60721	5.94253e-06
Fam78b	0.90715	0.000638997
Fasl	2.5943	0.000958366
Fbln7	0.808609	0.000357983
Fdx1	-0.52322	0.000526846
Fgf21	2.19967	0.000241186
Fhod1	0.563794	0.000228915
Fmo5	-0.81946	0.00069854
Fnip2	0.670142	2.33765e-08
Frrs1	0.77707	0.000726281
Fyttd1	-0.251591	0.000763238
Gak	0.285125	1.31853e-05
Gal	2.57084	1.86266e-05
Galnt7	0.878307	8.63109e-09
Gapt	1.22199	0.000479241
Gcdh	-0.603463	8.05813e-06
Gdap1	-1.59829	0.000311229
Gdf11	0.744823	0.000576895
Gfpt1	0.306528	0.00054416
Glg1	0.35399	0.000339654
Glrx2	-0.427675	7.68691e-06
Glrx3	-0.261644	9.09629e-07
Gm11545	1.82366	8.45901e-05
Gm11992	0.607726	0.000133437
Gm21188	1.02115	4.87957e-05
Gm266	-1.64765	5.50667e-08
Gm6377	1.56612	0.000161197
Gm973	-1.1952	4.67095e-05
Gna12	0.467747	1.82258e-05
Gnb2	0.238011	0.000177969
Gorasp2	0.286184	0.000200406
Gpld1	-0.438418	0.000182736
Grk5	0.538434	5.01947e-05
Gstp2	-0.707915	4.35909e-05
H2-Eb2	1.58771	0.000461014
H2afy	0.328052	0.000991317
Hacd4	0.918667	1.84625e-05
Hadhb	-0.495261	0.000292912
Hand2	-2.54412	3.29643e-05
Havcr1	2.25975	0.000299319
Hdgfl3	-0.473105	1.66417e-07
Heatr5a	0.322098	5.36514e-05
Hemk1	-0.759051	0.000146178
Hgf	2.23195	3.8618e-10
Hgs	0.297549	0.000631094
Hhip	-1.83746	0.000378473
Hist2h2aa1	-0.514806	0.00078524
Hnrnph3	-0.672118	1.263e-05
Hrh2	2.22383	4.35409e-06
Hrnr	0.723187	0.000131946
Hsd17b10	-0.573734	2.94425e-06
Hspb1	-0.597865	2.35005e-05
Hspg2	0.683976	4.63007e-14
I830077J02Rik	1.32939	0.000232067
Ide	0.376876	0.000496784
Igfn1	2.57029	0.000952729
Ikzf5	-0.399448	3.17897e-07
Il13ra1	0.528474	0.00015072
Il1a	0.847558	1.08047e-05
Insig2	-0.555476	2.57013e-07
Itga6	0.600674	0.000186726
Itgav	0.448169	5.54093e-05
Itpkb	-0.407299	0.000236808
Jak1	0.381353	0.000818462
Jdp2	0.660235	3.39535e-07
Jund	-0.383312	0.000247409
Kcnab2	0.750464	0.000180879
Kcng4	-1.46731	2.18892e-07
Kcnj10	1.72591	0.000645901
Kcnn2	-1.48404	0.000984409
Kcnq2	2.92153	0.000294228
Kdm4b	-0.306222	8.60554e-05
Kif3b	0.393575	1.40159e-06
Klf10	0.425781	0.000163081
Klf3	0.345924	0.00056511
Klhdc3	-0.261492	1.8266e-05
Klhl12	-0.44658	0.00032026
Klhl29	-0.791849	5.17943e-06
Klri2	1.92579	1.36864e-05
Kyat3	-0.835062	3.96398e-12
Larp1b	-0.28676	0.000557093
Lce1f	0.981469	0.000449193
Lhpp	-0.916309	4.55373e-05
Lima1	0.397767	1.20749e-11
Limk1	0.409297	5.89646e-05
Loxl1	0.790641	0.000566071
Lpar3	-0.78147	2.36562e-06
Lpar5	0.793081	0.000425636
Lrrc3b	-1.52828	0.000692161
Lrrc8c	0.546913	0.000953195
Lypla1	-0.261548	5.46609e-07
Lysmd1	-0.606371	9.62527e-07
Lzts2	-0.391669	2.99445e-06
Manf	0.311021	0.000615559
Maoa	0.400288	5.33559e-06
Mapk7	0.473061	2.96431e-07
Mapk8ip1	-0.602009	1.42547e-05
Masp1	1.12427	7.37307e-05
Mc4r	2.77889	0.000598851
Mcee	-0.796512	8.55339e-05
Mcoln2	1.06427	0.000162663
Med12	0.328603	0.00014166
Megf6	0.535788	0.000835844
Mettl21e	-2.58674	1.22481e-06
Mettl26	-0.565094	0.000268508
Mettl5	-0.496584	0.000631204
Mfsd5	0.385594	0.000395735
Mgam	2.42519	0.000235043
Mib2	-0.592635	0.000824045
Mill1	-0.534189	0.000889924
Minos1	-0.371548	0.000568221
Mlana	-1.20913	0.000517317
Mmaa	-0.543434	0.000262461
Mmp25	1.50843	9.95502e-05
Morc3	0.433247	6.42012e-06
Mrc2	0.563863	0.000662888
Mroh1	0.422739	0.000124358
Mrpl53	-0.45445	3.34561e-05
Mrpl55	-0.317814	0.000856549
Mrps31	-0.439632	7.26643e-05
Msmo1	-0.555552	0.000264275
Mtpn	0.284705	3.00324e-06
Mul1	-0.311517	0.000596313
Mustn1	1.5232	9.07804e-06
Mycn	-1.96251	0.000753803
Myh4	-1.90496	3.18643e-10
Myo7a	0.596306	0.000498278
Naa25	0.446552	0.000914328
Naaladl2	-0.605398	1.75944e-05
Nab1	0.329968	9.5505e-05
Nans	0.36436	3.24252e-05
Nars	0.400383	1.02766e-07
Nav3	1.29266	5.65423e-09
Naxd	-0.322648	4.6791e-05
Nceh1	0.594112	0.000354067
Ncoa3	0.234616	0.000240418
Ncstn	0.40147	7.65146e-11
Ndst2	0.331192	4.57273e-05
Ndufa1	-0.534508	0.000502435
Ndufa3	-0.475502	0.000217931
Ndufa7	-0.416647	0.000882223
Ndufab1	-0.586857	5.18903e-05
Ndufb10	-0.569014	0.000269369
Ndufb3	-0.567721	0.00017564
Ndufb6	-0.473241	9.82132e-05
Ndufc1	-0.580085	0.000205402
Ndufc2	-0.400512	3.07426e-06
Ndufs5	-0.510038	1.19825e-08
Ndufs8	-0.413706	1.13154e-05
Nfasc	1.676	8.12724e-05
Nfe2	1.49871	0.000344351
Nfxl1	0.49609	4.20718e-06
Nid2	0.924471	3.28883e-06
Ninj1	0.607119	0.000853008
Nisch	0.293019	4.06662e-05
Nlrc4	1.25583	0.000190098
Nostrin	1.01819	0.000138519
Npc2	0.589686	9.08304e-05
Nrd1	-0.257505	0.000477208
Nrep	-0.383613	1.80435e-05
Nrg2	-1.43419	0.000688178
Nrg4	-0.778705	0.000133018
Nsmce4a	-0.245113	0.000875624
Nucb1	0.39231	4.75237e-06
Nudt6	-0.79418	5.5813e-05
Nyap1	-1.02389	0.0002237
Ocrl	0.366651	8.83308e-06
Ocstamp	2.2408	3.25913e-05
Oit3	2.41069	0.00043021
Opa3	-0.437664	7.552e-05
Oplah	-0.495555	0.000123627
Ormdl3	-0.358305	0.000915781
Osbpl11	0.358352	5.11286e-05
Osbpl8	0.489773	4.23368e-08
Otog	2.71201	0.000657795
Pak2	0.300513	0.00022401
Papln	-0.727625	1.12952e-06
Parva	0.400201	4.40759e-06
Pax9	3.85703	1.44054e-07
Pcca	-0.663251	7.86999e-05
Pcdh7	-0.305201	0.000538277
Pcdhga12	0.807559	6.73263e-05
Pcdhgc3	0.539896	5.47005e-05
Pck2	0.532173	0.000693351
Pcyt2	-0.441141	0.000252949
Pdcd6ip	0.285526	3.20004e-08
Pde1b	0.749857	0.000385213
Pdgfb	0.434429	6.7227e-06
Pdrg1	-0.402267	5.61623e-05
Pecr	-0.575379	0.000283956
Peg10	1.6101	0.000847419
Phyh	-0.608567	0.000173651
Pick1	-0.576601	7.76917e-09
Pilrb1	1.51908	0.000330954
Pilrb2	1.83383	3.28417e-08
Pim1	0.619597	9.82169e-06
Pip5k1c	0.362677	0.000101432
Pitx1	2.51276	9.13089e-07
Plagl1	0.880617	1.3827e-10
Pld2	0.405446	0.000328452
Pld5	-1.58672	0.000105718
Pmm2	0.351785	0.000388467
Pnck	-1.26142	0.000458418
Pnpla5	-0.715464	0.000875083
Pnpla8	-0.312304	0.000116423
Pofut2	0.396671	0.000829672
Polr2a	0.46375	0.000233812
Polr2m	-0.375334	8.70958e-06
Polr3gl	-0.609435	0.000726419
Pomgnt1	-0.347036	0.000205287
Postn	0.765926	1.37408e-24
Ppp1r2	-0.281867	0.000362344
Ppp1r37	-0.320508	3.72398e-05
Ppp4r1	0.586642	1.23737e-05
Ppp6r2	-0.510286	5.60268e-07
Pqlc3	0.609034	3.25968e-06
Pram1	1.50903	0.000388265
Prdm6	-1.79149	0.00087116
Prkar1a	0.320148	5.57626e-06
Prok2	2.80912	0.000266135
Prpf40b	-0.614228	1.02374e-05
Prss36	-0.709239	0.000330512
Prune2	1.33281	2.43741e-07
Psg28	3.49383	4.63125e-06
Ptges2	-0.450902	0.000158174
Ptgir	0.893105	0.000269093
Ptpn4	-0.549867	0.000105143
Pwwp2b	-0.478527	0.000124191
Pxk	0.444951	0.000130238
Pxmp4	-0.567077	4.02287e-05
Qdpr	-0.521371	1.6677e-07
Qpctl	0.528212	0.00054057
R3hdm4	-0.264896	0.00016509
Rab1a	0.293437	3.20928e-08
Rab27b	0.460119	0.00027674
Rab32	0.613843	2.2326e-08
Rab3gap2	0.334453	1.59279e-06
Rab7	0.268051	1.94069e-05
Rac1	0.313284	7.98782e-09
Rangrf	-0.905717	2.38179e-05
Rap2a	0.317544	0.00014122
Rbm48	-0.519274	0.000920492
Rbx1	-0.254998	8.6709e-05
Rdm1	-0.960261	1.14286e-06
Rela	0.271747	0.0005375
Repin1	-0.508039	0.000190467
Rgn	1.25255	0.00090925
Rgs6	-1.52874	5.20729e-05
Rgs9	-1.34989	6.22796e-06
Rhbdl3	-0.749628	0.000300589
Rhot2	-0.372716	0.000140784
Ric8a	0.252885	0.000351488
Ripk1	0.468052	1.54727e-05
Ripor2	0.801972	2.60718e-05
Rnf146	-0.547131	1.47679e-06
Rnf182	-2.57496	0.000296066
Rprd1a	-0.409494	0.000143814
Rps14	-0.297656	0.000119041
Rras2	0.55733	0.00051675
Rrbp1	0.623476	1.67341e-20
Rspry1	0.336284	0.000538113
Ryr2	-1.73304	0.000333006
Saa1	2.96985	1.74937e-05
Sbk1	-0.618231	0.000130832
Scamp2	0.361727	1.29923e-12
Scamp3	0.267571	0.000803231
Scn5a	1.97809	0.000261561
Sdhaf4	-0.571115	0.00053991
Sdr9c7	0.635816	5.40065e-08
Sebox	-1.53821	0.000911962
Sec14l5	-1.58636	0.000104982
Sec24b	0.295696	2.14536e-06
Sec24d	0.490026	0.000331569
Sept1	0.847072	2.14417e-05
Sept2	0.254576	5.02044e-05
Sfrp2	1.59343	9.94472e-11
Sfxn1	0.387356	0.000543111
Sgms2	0.81819	1.54354e-05
Sh3tc2	-0.867404	1.53866e-08
Shh	-2.93805	0.000174554
Sidt2	0.214542	0.000856387
Siglece	1.77483	5.02473e-06
Sigmar1	0.424879	5.73198e-06
Skp1a	-0.288912	0.000134259
Slc16a8	-2.70258	0.000603964
Slc18a1	2.19402	0.000190098
Slc28a3	0.97107	4.17694e-09
Slc30a7	0.460571	0.000754246
Slc30a9	-0.350058	0.000244224
Slc38a6	0.894661	3.06004e-05
Slc39a3	-0.40576	8.30398e-05
Slc45a4	0.529508	9.29206e-14
Slc4a7	0.553873	2.55239e-06
Slc5a1	1.0849	4.75184e-07
Slc8a1	0.924712	5.37244e-05
Slc9a5	1.31761	1.4426e-05
Slit2	0.790369	4.50687e-16
Slk	0.32987	8.84379e-05
Smad9	-0.964821	0.000474853
Smim11	-0.541678	0.00040412
Smim26	-0.869382	0.000501604
Smurf1	0.3797	0.000457038
Snrnp27	-0.374945	0.000865128
Snurf	-1.19066	3.54217e-07
Snx3	0.239886	6.13208e-05
Soat2	2.43287	5.69493e-06
Socs5	0.277444	0.000550753
Spatc1	2.72485	0.000398117
Spg21	0.252491	6.24346e-05
Sprr2a1	2.87212	0.000434271
Sptan1	0.250387	0.0001462
Srp54a	-0.451196	3.53018e-05
Srp72	0.256305	0.000755084
Srrm4	-1.10948	0.000115143
Ssx2ip	-0.488796	1.83774e-11
Stag2	-0.21444	3.0892e-05
Stc1	1.06782	0.000177438
Stk11ip	0.33164	0.000304092
Sulf1	1.14309	7.95622e-08
Sycp2	3.4253	3.55402e-07
Syne2	-0.446262	1.87825e-07
Synj1	0.577899	3.61356e-10
Sypl	-0.286956	0.000183363
Syt13	2.09023	1.55701e-17
Taok3	0.581327	2.60459e-08
Tbc1d1	0.60343	0.000562824
Tbc1d13	0.359062	3.2981e-05
Tbc1d22a	0.372673	5.85382e-06
Tbc1d2b	0.527212	2.43449e-06
Tbc1d9	0.644594	5.27942e-05
Tbk1	0.351567	2.95352e-05
Tbx1	-1.25163	1.82509e-07
Tcf25	0.22939	7.06815e-06
Tet1	-1.07748	0.000188991
Tfam	-0.274148	0.000931804
Tfcp2l1	-1.28398	3.92466e-05
Tfg	0.305461	1.44008e-05
Tgfbr1	0.367581	5.90803e-05
Thoc7	-0.322544	1.41003e-05
Thsd1	-0.487429	8.02974e-07
Timm21	-0.511387	0.000807019
Timm23	-0.268279	0.00041553
Timm29	-0.276994	0.000244757
Tiparp	0.556194	0.000477306
Tlcd1	-0.470718	0.000115227
Tlnrd1	0.490244	0.000163623
Tm4sf19	3.86933	1.30173e-07
Tm6sf1	0.797985	0.000826737
Tm7sf2	-0.441266	0.000124769
Tmem109	-0.423436	0.000787878
Tmem123	0.284206	0.000838648
Tmem134	-0.319919	0.000857748
Tmem147	-0.343733	4.39663e-05
Tmem159	-0.718964	1.18027e-06
Tmem184a	-0.602561	0.000938793
Tmem184b	0.251036	0.000235043
Tmem205	-0.567223	5.49127e-06
Tmem26	1.28246	4.48413e-07
Tmem50b	0.455543	2.25801e-10
Tmem80	-0.662993	0.000431944
Tmsb10	0.730123	0.000870602
Tmub1	-0.574244	3.33571e-06
Tnfrsf26	1.26743	7.47475e-07
Tnfrsf9	1.6521	0.000234708
Tnfsf11	2.2238	0.000982576
Tnik	-0.485717	0.00014625
Tns3	0.379746	1.60296e-07
Tomm40l	-0.435328	0.000933466
Tpp2	0.530373	9.69904e-09
Tpst2	0.484547	2.58606e-05
Tram1	0.510809	1.08132e-21
Trip12	0.286986	6.32659e-06
Trpt1	-0.897171	0.000388755
Tspan7	-0.481355	0.000668571
Ttc12	0.898648	9.66535e-05
Ttc32	-0.754241	0.00062492
Ttc37	0.537035	0.000496581
Ttc39a	0.791288	3.87257e-05
Tuft1	-0.42179	0.000266432
Tusc2	-0.479488	0.000341214
Txndc17	0.357729	0.000342966
Uba5	0.260685	0.000393499
Ubap2l	0.285879	3.85271e-05
Ube2v2	-0.297006	6.15007e-05
Ube4a	0.268168	0.000630673
Ubqln2	0.346106	0.000868601
Uggt1	0.387533	2.17981e-11
Uqcrh	-0.466456	0.000144592
Uqcrq	-0.420055	1.8431e-05
Uri1	-0.294944	0.000179143
Usp4	0.282799	1.50904e-05
Vash2	1.42597	1.07766e-06
Vgf	2.61242	0.000958366
Vps37b	0.622064	0.000881687
Wasf2	0.262736	3.92665e-06
Washc4	0.372665	1.0381e-08
Washc5	0.368736	0.000487409
Wdfy3	0.261849	1.025e-05
Wdtc1	-0.417734	6.06505e-06
Wfdc5	0.58544	6.61e-05
Wfikkn2	-1.09056	0.000223683
Wnt10b	-1.78594	6.4813e-05
Xpc	-0.424924	3.87257e-05
Xpo6	0.340516	0.000284725
Xpr1	0.369762	0.000308855
Ywhab	0.221186	0.000521657
Zbtb34	0.471419	0.000167071
Zc3h7b	-0.357623	1.62065e-05
Zdhhc12	0.877441	9.87187e-07
Zfand2a	0.438949	3.19887e-07
Zfp12	-0.522998	0.000223836
Zfp219	-0.413416	1.19995e-09
Zfp385c	-1.39064	0.000398381
Zfp551	-1.15144	0.000435753
Zfp568	0.80783	0.000933466
Zfp59	-0.59545	0.000671288
Zfp60	-0.408781	0.000794642
Zfp672	-0.385013	0.000114257
Zfp771	-0.394776	0.000996218
Zfp775	-1.02933	0.000262913
Zswim6	0.688052	2.93824e-07

[truncated: 1 more sheets: Common wound-induced genes]
