# Supplementary material for: A developmental basis for the anatomical diversity of dermis in homeostasis and wound repair
Source: J Pathol. 2020 Dec 4;253(3):315–25. doi: 10.1002/path.5589 (PMC7898902; doi:10.1002/path.5589)
Supplement: Supplementary file 5 — Table S4. Excel file of ECM terms in all site‐specific signatures (related to Figures 2 and S1) [file PATH-253-315-s005.xlsx]

## Sheet: Cover sheet
	A developmental basis for the anatomical diversity of dermis in homeostasis and wound repair
	I Usansky et al. J Pathol DOI: 10.1002/path.5589
	Supplementary Table S4

## Sheet: homeostasis
Table S4A. Extracellular Matrix (GO:0031012) terms in site-specific homeostasis signatures
Gene Name	log2FoldChange	P value (adj)	log2FoldChange	P value (adj)	log2FoldChange	P value (adj)
	(Back/Abdomen)		(Cheek/Abdomen)		(Cheek/Back)
Acan	-0.511611	0.763089	1.71602	0.0362092	1.93574	0.0146472
Adamts2	0.378941	0.16607	-0.550564	0.069714	-0.92808	0.000207742
Adamts8	-1.15358	0.00189531	-0.953953	0.00292152	0.224674	0.811846
Adamtsl5	0.506082	0.00813599	0.360214	0.244802	-0.144627	0.728322
Alb	0.521329	0.557089	-1.54303	0.00539409	-2.06736	1.84585e-05
Alpl	0.235891	0.822302	0.841705	0.0189428	0.59771	0.187747
Anxa2	-0.228437	0.393087	-0.533241	0.00112822	-0.306701	0.0757417
Bgn	0.0573636	0.914523	-0.386334	0.0586608	-0.447532	0.00329162
Bmp1	0.152391	0.749851	-0.377759	0.0918779	-0.530611	0.0265058
Bmper	0.134483	0.901044	0.764312	0.0353579	0.622161	0.18345
Cilp	0.721771	0.00262621	1.06322	0.00282986	0.361631	0.560756
Clec3b	-0.126003	0.853989	-0.7255	0.0212347	-0.608542	0.0399995
Coch	-0.87841	5.42452e-05	0.109532	0.840267	0.973463	0.000513679
Col15a1	0.336747	0.1613	-0.293027	0.359429	-0.635808	7.11833e-05
Col17a1	-0.1784	0.376459	-0.526363	6.94842e-05	-0.349794	0.0213391
Col1a1	0.518609	0.0334516	-0.405925	0.190229	-0.925267	3.94385e-05
Col1a2	0.47716	0.11129	-0.451825	0.205529	-0.931019	0.000231251
Col22a1	2.52662	4.69686e-07	1.3583	0.090893	-1.08985	0.039277
Col24a1	-0.3844	0.801578	0.806539	0.202694	1.21385	0.0354775
Col3a1	0.304292	0.420334	-0.264008	0.54653	-0.572095	0.0468835
Col4a5	-0.401406	0.29239	-0.362724	0.0422793	0.0466897	0.942903
Col7a1	-0.33383	0.0946629	-0.739155	3.46991e-10	-0.403655	0.00841409
Colq	1.24765	0.00285434	0.564223	0.411602	-0.65071	0.398063
Comp	-0.52416	0.530674	-1.48366	9.70536e-05	-0.865316	0.236803
Cpz	0.277224	0.532702	-0.619999	0.0963846	-0.888474	0.0140805
Creld2	-0.670612	0.00360459	-0.625103	0.00746895	0.0484594	0.918037
Crispld2	0.549019	4.07591e-05	-0.198998	0.597153	-0.747986	1.49099e-05
Cthrc1	2.55937	8.63786e-40	0.279724	0.549231	-2.23781	4.02782e-18
Egfl6	0.133789	0.902336	0.735248	0.0608104	0.616619	0.0451791
Egflam	0.0986648	0.910633	0.668554	0.0119993	0.57601	0.0037469
Eln	-0.170689	0.684717	-0.647637	0.0194735	-0.483402	0.0967165
F3	0.211222	0.647156	-0.639996	0.00496059	-0.861421	4.36914e-09
Fgf10	-0.737052	0.00645059	-0.165399	0.727296	0.574718	0.0638634
Fmod	-0.772817	0.027937	0.00476394	0.99963	0.770166	0.0625187
Gpc1	0.930891	0.0001989	0.82895	0.00539409	-0.100068	0.839104
Gpc3	0.693997	0.0104585	0.0868831	0.898186	-0.590077	0.200386
Gpc4	-0.701185	1.83271e-05	-0.506891	0.0313373	0.19219	0.563269
Gsto1	0.205659	0.650113	-0.27811	0.422556	-0.48851	0.0138307
Hmcn1	-0.835689	0.00664955	0.110341	0.885189	0.958314	0.000146801
Hpse2	-1.59577	0.0496086	-0.694683	0.570298	1.10589	0.278178
Hsd17b12	-0.892891	3.09524e-08	-0.607796	0.00269824	0.284129	0.216326
Htra1	-0.179887	0.519107	-0.471548	0.0379279	-0.296358	0.297836
Igfbp6	0.459521	0.108915	-0.546239	0.105011	-1.01576	6.21842e-07
Igfbp7	0.243597	0.452313	-0.207457	0.534088	-0.456127	0.00860249
Kazald1	0.312018	0.298989	-0.501534	0.131706	-0.811248	0.00376201
Krt1	0.222063	0.737114	-0.433667	0.149361	-0.651961	0.0489148
Lamb1	-0.486152	0.0330627	0.00804608	0.998634	0.494457	0.0447771
Lgr6	0.3766	0.630649	1.08544	0.0081068	0.729338	0.0339878
Lox	0.732137	0.000226999	0.268694	0.653517	-0.447205	0.338808
Loxl1	0.448101	0.0552121	-0.305466	0.46947	-0.750964	0.00676634
Lrig1	-0.079869	0.889971	0.338982	0.0561393	0.417787	0.0430325
Lrrc3b	0.519554	0.709153	1.69349	0.00416357	1.15913	0.0757884
Megf6	-0.760303	0.0280924	-0.393843	0.0500411	0.378601	0.50751
Megf9	-0.360286	0.647886	0.353457	0.648995	0.76381	0.000211419
Mfap2	0.549208	0.000725777	0.0175812	0.978864	-0.531004	0.0195663
Mfge8	0.305845	0.17668	-0.103748	0.726986	-0.413019	0.00676634
Mmp12	-0.865544	0.0403413	-0.319999	0.735041	0.489318	0.60794
Mmp23	0.34585	0.206958	-0.527495	0.0704548	-0.872438	0.000203661
Mmp3	0.157515	0.876172	-0.993432	0.0207683	-1.17221	0.00061857
Mmrn1	-0.676506	3.20725e-05	-0.469749	0.205121	0.188358	0.746747
Myoc	1.6973	5.03854e-06	0.977387	0.290971	-0.451464	0.640718
Nav2	0.116398	0.883509	0.842233	0.0467883	0.741264	0.0757884
Ndnf	-0.932088	0.00944084	-0.0630641	0.941951	0.868885	0.0332225
Nid2	0.393258	0.227095	0.489079	0.00887709	0.0882875	0.894655
Ntn4	-0.372555	0.250141	0.18644	0.662602	0.559043	0.026068
Phospho1	0.547985	0.03628	0.34736	0.365546	-0.201182	0.60159
Pkm	0.787346	0.00877016	0.716773	0.0634499	-0.0639408	0.897606
Postn	-0.0248696	0.978292	-0.677168	0.0142435	-0.663075	0.000477017
Prelp	0.439714	0.00188092	-0.507747	0.0503762	-0.946727	4.64917e-07
Ptn	-0.64978	0.000104459	-0.184261	0.655182	0.4584	0.0840795
S100a11	0.0418063	0.952432	-0.432801	0.181664	-0.485969	0.000534422
Serpinb6a	0.743647	0.0138484	0.268415	0.690952	-0.472383	0.235438
Serpine2	0.878466	1.65165e-07	0.675604	0.0347203	-0.185104	0.747655
Serpinf1	0.368546	0.0340745	-0.232724	0.693685	-0.595181	0.0967165
Serpinh1	0.158184	0.682079	-0.283957	0.181919	-0.443594	0.0250259
Smoc1	-0.558061	0.0268703	-0.380219	0.430914	0.162257	0.851133
Smoc2	0.368023	0.512272	-0.261623	0.716704	-0.650062	0.0185972
Sparc	0.522662	0.00529331	-0.343286	0.436262	-0.855295	0.00612033
Spock2	-0.761768	0.000306237	-0.257374	0.614899	0.48632	0.272129
Srpx2	-0.0319691	0.974029	0.607067	0.00253464	0.623365	0.0693507
Ssc5d	0.450807	0.22896	-0.746536	0.0186824	-1.20444	1.03654e-06
Tgfb2	0.581605	0.0506343	-0.274775	0.679291	-0.865737	0.00168281
Tgm2	1.24557	1.19171e-05	1.10483	0.00254833	-0.12693	0.837253
Tgm3	-1.07772	0.00266306	-0.409452	0.791213	0.339713	0.848005
Thbs2	0.201458	0.671753	-0.451502	0.236972	-0.663365	0.00577287
Thbs4	1.91065	5.17427e-10	1.87617	1.61005e-08	-0.0215881	0.98276
Timp1	0.705134	0.078674	-0.248194	0.597738	-0.949218	0.00945363
Timp2	0.364133	0.045949	-0.207937	0.618864	-0.56909	0.0454842
Tnc	-0.353348	0.386195	1.069	0.0704548	1.38712	0.0101808
Tnn	0.195723	0.876172	-0.93134	0.0366938	-1.11413	0.0178168
Vtn	0.579587	0.122341	0.877322	0.0205693	0.308464	0.591226
Wnt2	0.946693	0.0841193	-0.501176	0.437554	-1.45406	0.000858169
Wnt3	-0.0483852	0.927433	-0.575077	0.000716501	-0.524798	0.0195185

## Sheet: wound-wound
Table S4B. Extracellular Matrix (GO:0031012) terms in site-specific wound signatures
Gene Name	log2FoldChange	P value (adj)	log2FoldChange	P value (adj)	log2FoldChange	P value (adj)
	(Back/Abdomen)		(Cheek/Abdomen)		(Cheek/Back)
Abi3bp	0.500942	0.0908512	0.626019	0.0256863	0.117037	0.796619
Adamts15	0.568389	0.00576146	0.526408	0.16934	-0.0244773	0.969506
Adamts5	0.738742	3.05e-05	0.610814	0.0293034	-0.121659	0.760217
Alpl	-0.255938	0.892649	0.650531	0.217122	0.891909	0.0394137
Anxa2	0.121827	0.839898	-0.300856	0.042677	-0.428538	0.000237367
Anxa3	0.663017	0.000106149	0.39955	0.153432	-0.259752	0.359357
Anxa5	0.189924	0.532807	-0.126338	0.516162	-0.321904	0.0143182
Anxa6	0.389367	0.0174746	0.21264	0.296503	-0.181971	0.270833
Anxa9	-0.434328	0.228663	-0.614738	0.0364695	-0.181954	0.622031
Apoe	0.174815	0.777523	-0.13576	0.647817	-0.320503	0.0161207
Bmp1	0.497894	0.000177887	0.202392	0.498443	-0.29262	0.206528
Bmper	0.792299	0.00189303	0.70094	0.00773495	-0.106987	0.762961
Ccbe1	0.182451	0.881256	0.875386	1.35e-05	0.663085	0.00851502
Cela3b	-1.44329	0.0137045	-1.56961	0.0199208	0.104072	0.768318
Cfdp1	0.0349884	0.966193	-0.269398	0.124686	-0.311542	0.00174797
Coch	-0.233984	0.737873	0.82557	4.71e-05	1.03625	4.48e-06
Col14a1	0.737291	0.000255719	0.46857	0.0581625	-0.277024	0.211146
Col16a1	0.294554	0.066169	-0.0437974	0.828562	-0.344143	0.00193101
Col17a1	-0.211586	0.303439	-0.302923	0.00771933	-0.093995	0.653967
Col1a1	0.11112	0.917939	-0.569946	0.0749768	-0.669831	0.0275475
Col1a2	0.0620639	0.95406	-0.587835	0.0733177	-0.64421	0.0304688
Col23a1	-0.264742	0.266821	0.596277	0.0594904	0.836076	0.00231925
Col25a1	-0.82815	0.359603	0.195193	0.840473	1.17802	0.0460104
Col28a1	0.393073	0.568914	1.11716	0.000885645	0.689675	0.053095
Col5a3	0.719525	0.00798877	0.343803	0.281259	-0.404235	4.34e-07
Col6a1	0.457766	0.0188968	0.380035	0.0480807	-0.0864252	0.591627
Col6a2	0.48957	0.00421048	0.31278	0.0798624	-0.184925	0.271765
Col6a3	0.388107	0.28384	0.651793	0.019799	0.262195	0.191706
Col6a6	0.736655	0.0494326	0.852843	0.0904014	0.155539	0.819231
Col8a1	0.738268	0.000393862	0.765394	0.0708276	0.067442	0.912348
Cpz	-0.208842	0.87888	-1.0512	0.0119506	-0.750368	0.153414
Creld2	-0.33623	0.217081	-0.432602	0.00673288	-0.0953663	0.699572
Cthrc1	0.853473	7.46e-05	-0.0648687	0.876082	-0.946844	6.46e-15
Ctsb	0.434767	0.00224584	0.157419	0.454918	-0.280182	0.116079
Ctsz	0.289282	0.531333	-0.120102	0.720675	-0.419254	0.0283209
Efemp1	0.413439	0.078716	0.573681	0.0094853	0.151952	0.688014
Efemp2	0.879815	1.81e-07	0.259773	0.450974	-0.611632	0.00870415
Egfl6	-0.0487685	0.980896	0.557957	0.153766	0.611516	0.0335206
Eln	-0.246209	0.35648	-0.650405	0.000303323	-0.406037	0.0341574
Emilin2	0.784183	0.000167753	0.420206	0.148254	-0.370998	0.0737913
Epyc	1.14736	0.105956	1.85279	0.00424343	0.466653	0.469283
Fbln2	0.6438	0.0208186	0.494136	0.155367	-0.150934	0.729666
Fbn2	0.626065	0.0174746	0.487326	0.116423	-0.145903	0.661739
Fgf1	-0.0158897	0.999921	0.809796	0.00404679	0.771311	0.0345406
Fmod	-0.723129	0.00628566	0.014547	0.981139	0.714393	0.0196236
Gpc3	0.664876	0.00946634	-0.162529	0.623247	-0.853086	1.34e-10
Hcfc1	0.096006	0.885033	0.383074	0.0322081	0.283599	0.0211595
Hmcn1	-0.449275	0.286544	0.427979	0.0827334	0.8692	0.000313056
Hsd17b12	-0.440163	0.000308292	-0.536917	7.56e-05	-0.101851	0.487474
Hspg2	0.196049	0.278197	0.391321	0.00232908	0.190436	0.10576
Igfbp6	0.238102	0.794826	-0.553208	0.121602	-0.767685	0.0283209
Il16	0.282505	0.328555	0.539105	0.00125278	0.250281	0.0517658
Il1rl1	0.952633	0.000717146	1.33684	1.63e-05	0.372395	0.372786
Itgb1	0.306086	0.0971127	0.357761	0.0112438	0.0450499	0.778657
Kazald1	-0.279072	0.817454	-1.0628	0.0272896	-0.786771	0.0697362
Lama4	0.266341	0.18546	0.407642	0.0124677	0.137018	0.234624
Lamb1	0.285397	0.37695	0.57065	0.00958644	0.283704	0.033911
Lgals1	0.520135	0.000113655	0.11491	0.711402	-0.40576	0.0212389
Lgals3	0.0496517	0.942717	-0.279251	0.0669467	-0.333986	0.00583528
Lgalsl	-0.256034	0.546335	0.124241	0.710307	0.383691	0.00193977
Lgr6	-0.418159	0.656871	0.673808	0.129581	1.17819	1.77e-08
Lox	0.663559	0.00548325	0.522529	0.0730739	-0.148426	0.549463
Loxl1	0.406703	0.00873385	0.119611	0.61628	-0.292713	0.0429847
Loxl2	0.404593	0.121286	0.00585922	0.989909	-0.409909	0.00686793
Lrig1	-0.238815	0.544796	0.155945	0.44232	0.388923	0.044352
Lrrc15	0.362037	0.561115	0.79991	0.0210277	0.432764	0.143793
Lrrc17	0.524041	0.0298433	0.307937	0.384224	-0.215487	0.517689
Ltbp1	0.423449	0.0259018	0.121752	0.597174	-0.306719	0.103927
Ltbp2	0.872137	5.79e-06	0.669645	0.00738245	-0.203139	0.569464
Matn4	0.86409	0.00492167	-0.00394771	0.995753	-0.841018	0.0182846
Megf9	-0.293274	0.811812	0.475953	0.294526	0.811008	0.000655989
Mfap1b	-0.0378641	0.978496	0.444295	0.116223	0.487771	0.00118661
Mfap2	0.204065	0.776866	-0.493527	0.102909	-0.686227	0.0185249
Mfap4	-0.464021	0.220456	-1.02605	0.00190752	-0.570005	0.0695134
Mfge8	0.295524	0.147102	-0.130681	0.473665	-0.433961	1.77e-05
Mmp11	0.585328	0.125006	1.1328	0.00334795	0.538084	0.225296
Mmp13	0.359265	0.456264	0.778162	0.0115926	0.412458	0.151749
Mmp16	-0.648659	0.181759	0.433322	0.264472	1.08207	0.000451201
Mmp17	-0.206627	0.742007	-0.587167	0.00947305	-0.380118	0.0949126
Mmp19	0.719467	0.00107579	0.578269	0.0498348	-0.142394	0.674409
Mmp23	0.369918	0.236374	-0.398202	0.0363233	-0.761873	0.000512749
Mmp24	0.0188162	0.988941	-0.343508	0.146975	-0.368805	0.0352187
Mmp3	0.529403	0.0160293	0.216639	0.706288	-0.280248	0.587511
Mmp8	1.20437	2.45e-06	1.1635	0.00199122	-0.0107674	0.989587
Nav2	-0.169717	0.820074	0.241416	0.423331	0.410936	0.026092
Nid1	0.541075	0.0201766	0.741719	0.00111319	0.195492	0.397081
Ntn1	-0.216819	0.564122	0.389375	0.0523415	0.60985	1.07e-10
Olfml2a	-0.495857	0.470001	0.342265	0.511174	0.878859	0.00133122
P3h1	0.448667	0.0272541	0.0822116	0.815571	-0.373975	0.0200596
P3h2	-0.134555	0.917239	0.290589	0.371181	0.42657	0.0449992
Pf4	0.662803	0.00548325	0.294853	0.203698	-0.378106	0.149349
Pkm	0.552285	0.00819457	0.401687	0.095271	-0.158214	0.460034
Plod1	0.46095	0.0134493	0.0547653	0.848261	-0.416581	0.000170944
Plod3	0.42346	0.124457	-0.0488163	0.89043	-0.486451	0.000563091
Plscr1	0.661415	0.00841051	0.345754	0.267246	-0.3225	0.250986
Plxna2	-0.182029	0.740235	0.199768	0.371389	0.379067	0.0191571
Prelp	0.51076	0.029795	-0.153874	0.702939	-0.650227	0.0225951
Prss2	-1.82296	0.00115866	-2.58955	2.35e-05	-0.11466	0.753067
Ptx3	1.77084	6.11e-06	0.508238	0.335552	-1.37716	6.97e-05
Pxdn	0.289977	0.485146	0.650277	0.00440171	0.358228	0.0073449
Rarres2	0.691493	0.0120805	0.146942	0.795239	-0.529676	0.128227
Rpsa	0.0561884	0.925285	-0.223442	0.126779	-0.284556	0.0208312
S100a10	0.0484949	0.947064	-0.338489	0.135255	-0.390788	0.0347097
S100a11	0.113844	0.917939	-0.221491	0.473594	-0.345818	0.0409722
S100a13	0.175819	0.777871	-0.253591	0.30942	-0.436995	0.00976938
Serpina3k	-0.230603	0.917239	-1.39643	0.0133145	-1.08619	0.0411786
Serpinb6a	0.332913	0.0277213	0.166741	0.237983	-0.173299	0.0940812
Serpine1	1.01301	0.0588657	0.518771	0.277939	-0.668897	0.00204337
Serpine2	0.444136	0.0183232	0.467211	0.034309	0.0187236	0.967047
Serpinh1	0.266522	0.296375	-0.135792	0.678909	-0.407117	0.0248136
Sfrp1	-0.322015	0.0271608	-0.13443	0.80075	0.163345	0.753265
Slit2	0.154198	0.881256	0.84503	0.000157726	0.692661	3.36e-07
Sparc	0.0958284	0.918208	-0.511217	0.0729098	-0.603737	0.018787
Spock2	-1.01381	0.000165731	-0.40256	0.378229	0.555745	0.225712
Spon2	0.316854	0.0946168	-0.258308	0.253982	-0.580443	5.54e-05
Srpx2	0.675557	0.00525706	0.832643	0.000341181	0.146985	0.582168
Ssc5d	0.161447	0.862727	-0.462082	0.0827042	-0.625836	0.00496427
Tgm2	0.415918	0.152512	0.759258	4.55e-06	0.32583	0.152715
Thbs3	0.404468	0.01218	0.160559	0.641648	-0.242501	0.339829
Thbs4	0.942117	0.00594462	1.74457	9.32e-19	0.694639	0.0422015
Tmeff2	0.987557	9.31e-05	0.956049	0.00602507	-0.0193715	0.980697
Tnc	0.0748463	0.978426	0.913756	0.170629	1.00423	0.00338514
Tnfrsf11b	0.718816	0.0206977	0.603977	0.0157326	-0.139584	0.758185
Tnn	0.690316	0.0172371	0.954622	0.0281152	0.29352	0.588744
Trf	0.851762	9.37e-07	0.766596	0.000833252	-0.0864652	0.819231
Try4	-1.4958	0.0102212	-1.81914	0.00590621	0.0611043	0.821132
Tsku	0.226118	0.352504	-0.0727564	0.76439	-0.30631	0.00288404
Vcan	0.49954	0.172731	0.63341	0.0330884	0.126286	0.49034
Vegfa	0.459059	0.0763925	0.445769	0.0317484	-0.0242932	0.94547
Vtn	0.264913	0.684351	0.586038	0.0443674	0.309711	0.321145
Wnt2	1.33986	0.00411496	-0.180349	0.846506	-1.50345	0.000832862
Wnt3	-0.310051	0.379333	-0.811171	0.00790591	-0.505501	0.10251
Zg16	-1.00693	0.151042	-1.37012	0.0457573	-0.0929126	0.862145

## Sheet: wound-induced
Table S4C. Extracellular Matrix (GO:0031012) terms in site-specific wound-induced signatures
Gene Name	log2FoldChange	P value (adj)	log2FoldChange	P value (adj)	log2FoldChange	P value (adj)
	Abdomen		Back		Cheek
	Wound/Control		Wound/Control		Wound/Control
Abi3bp	-0.556167	0.015487	0.362595	0.0375484	0.174111	0.63777
Ache	-0.617345	0.173994	-1.23545	3.35602e-07	-0.34236	0.338939
Adam10	0.133281	0.630825	0.44455	0.000192939	0.409289	3.06363e-05
Adamts1	0.479123	0.102922	1.03225	8.95069e-07	0.69116	0.00925681
Adamts17	-0.550987	0.177863	-0.301186	0.457753	-0.649121	0.0429302
Adamts2	-0.579929	0.00263866	-0.805481	7.89622e-06	-0.390355	0.286833
Adamts9	0.434821	0.0925362	0.957766	2.02315e-08	0.442807	0.208785
Adamtsl2	-0.608334	0.0531427	-0.945135	0.0223377	-1.06566	0.0160804
Adamtsl5	-0.224168	0.301461	-0.981094	2.33467e-18	-0.760939	3.66962e-05
Adipoq	-1.11672	4.82964e-05	-1.42215	7.4226e-20	-0.785187	0.112745
Alb	-1.34635	0.00880214	-1.02337	0.0168452	1.06743	0.155868
Alpl	-0.598724	0.216669	-1.12983	0.00328212	-0.706435	0.0451885
Ang	-0.404314	0.0676433	-0.145563	0.688643	-0.60642	0.0201199
Anxa11	0.0993053	0.748263	-0.278439	0.0309837	-0.0047412	0.987802
Anxa2	0.0630916	0.810806	0.447054	0.000402815	0.340072	0.00030538
Anxa5	-0.0108226	0.968927	0.373171	0.00457327	0.128231	0.45625
Anxa6	0.267067	0.15969	0.452702	1.29663e-05	0.176663	0.330932
Anxa9	-0.323866	0.204128	-0.531647	0.00811319	-0.509786	0.0439499
Apoe	0.0405875	0.908352	0.484953	8.63194e-06	0.229559	0.0362945
Bmp1	0.0264947	0.920783	0.401231	0.00832673	0.648589	0.00238891
Bmp7	-0.0575541	0.768027	-0.37301	0.00292453	-0.459671	0.00919385
Bmper	0.0236534	0.961449	0.730173	0.00358725	-0.00976393	0.985072
Calr	0.242486	0.198128	0.676564	5.79573e-13	0.609527	5.08226e-07
Cask	0.134238	0.618385	0.392507	0.0022296	0.357235	5.74346e-06
Ccbe1	-0.383616	0.204291	0.287455	0.475216	0.931838	3.43283e-05
Cd151	-0.0763731	0.734965	-0.229863	0.00582154	-0.182281	0.117501
Cela1	0.898678	0.0290273	0.291405	0.599189	1.26688	0.000875913
Cela2a	1.68699	0.0470125	-0.734756	0.406116	#N/A	#N/A
Cela3b	2.76422	0.000502174	-2.21486	0.0172182	0.223569	0.712516
Cfdp1	0.0176865	0.953887	0.376476	0.00102181	0.0693529	0.50833
Chad	-0.934757	0.368749	-1.96576	0.0138247	-0.469179	0.672601
Chadl	-0.352232	0.496204	-0.814331	0.0253872	-0.708048	0.0402639
Clec14a	0.26833	0.357301	0.503146	0.00834166	0.490393	0.0331056
Coch	-0.256415	0.192755	0.416955	0.124517	0.506883	0.0375041
Col14a1	-0.195065	0.599789	0.396823	0.165669	0.466262	0.00803984
Col15a1	-0.225017	0.310739	-0.574221	1.97189e-07	-0.0140122	0.955895
Col17a1	-0.411322	1.16569e-05	-0.418751	0.000357508	-0.145822	0.314753
Col20a1	-0.70205	0.10965	-1.14083	2.39246e-06	-0.731582	0.00263214
Col22a1	-0.524404	0.658684	-2.46551	2.12606e-10	-1.1386	0.0987112
Col23a1	-0.141128	0.576972	-0.299378	0.046594	0.6337	0.0337903
Col3a1	-0.537336	0.0113095	-0.555392	0.000439876	-0.295158	0.34753
Col5a1	0.144622	0.61987	0.393301	0.0116166	0.603303	0.000123272
Col5a2	0.00912624	0.987034	0.361591	0.0541694	0.628577	0.000329561
Col6a1	0.399647	0.0689663	0.507377	0.000118106	0.617747	4.82023e-08
Col6a4	0.999173	0.198859	2.55234	0.000398128	1.8966	0.00419969
Col8a2	-0.688465	0.000591217	-0.463666	0.088026	-0.596106	0.0709499
Cpn2	1.92413	0.0234936	1.63361	0.0817598	0.164744	0.879495
Creld2	-0.00887844	0.984879	0.35741	0.046594	0.231268	0.0637949
Crispld2	0.00152531	0.997791	-0.331956	0.0453967	0.449517	0.280097
Cspg4	-0.275815	0.359955	-0.0958611	0.705116	-0.388443	0.0292308
Cthrc1	1.79765	2.02873e-19	0.10487	0.699053	1.47717	4.30121e-10
Dag1	-0.162713	0.546643	-0.245874	0.0115194	-0.146802	0.198657
Dcn	-0.676672	0.000138894	-0.5286	0.000137908	-0.430763	0.219915
Ecm1	0.131913	0.657078	0.48998	0.000490554	0.431413	0.0397241
Efemp1	-0.664382	0.000488824	0.387286	0.144347	0.128818	0.718236
Egfl6	-0.56642	0.197584	-0.754164	0.00386154	-0.722907	0.00127562
Egfl7	0.568834	0.0136828	0.617641	2.03734e-05	0.299333	0.291006
Egflam	-0.193889	0.555407	0.11975	0.585704	-0.489703	0.000931804
Emid1	-0.558417	0.0132274	-0.0449411	0.876334	-0.501594	0.004293
Entpd1	0.260688	0.236443	0.681322	1.05507e-06	0.650939	1.06388e-06
Epyc	-0.418714	0.745445	0.150792	0.880371	1.81788	0.000677982
F13a1	-0.526581	0.0119666	-0.0195479	0.944135	-0.251281	0.489617
F3	-0.313505	0.201518	-0.477113	0.00305775	-0.0279807	0.924727
Fam20b	-0.189311	0.136472	-0.238277	0.0307578	-0.121261	0.128078
Fbln5	0.139653	0.516779	0.477299	1.29751e-06	0.348289	0.0578243
Fbn1	-0.362725	0.17343	0.25285	0.200403	0.27947	0.0402446
Fgf10	-1.22796	8.38687e-07	-0.831801	0.00137027	-0.664868	0.0603672
Fgf9	-1.31083	0.00834123	-1.36125	0.000403226	-0.796103	0.13502
Fras1	-0.102489	0.860314	0.192148	0.701968	-0.957881	0.0496089
Frem1	-0.716015	0.0577307	-0.633862	0.00401838	-0.840553	0.00708048
Gfod2	-0.0671998	0.861758	-0.0770318	0.746528	-0.357222	0.0425544
Glg1	-0.00271368	0.995556	0.229674	0.177417	0.35399	0.000339654
Gpc1	0.724713	0.00396793	0.131876	0.450001	0.217275	0.328224
Gpc6	-0.835745	8.41579e-05	-0.548791	0.00888905	-0.423638	0.154689
Hapln1	-1.98735	0.000298121	-1.72148	0.00808262	-0.366734	0.661712
Hcfc1	0.175824	0.543964	0.245999	0.0173489	0.261589	0.119414
Hnrnpm	0.242655	0.0775383	0.464935	4.44863e-09	0.230482	0.161111
Hpse	0.522479	0.0602779	0.719922	0.00270689	0.685254	0.00435899
Hsd17b12	-0.429788	0.0166259	0.0575347	0.682215	-0.313819	0.0256286
Hsp90aa1	0.093022	0.750659	0.761003	3.40815e-17	0.430006	0.0556113
Htra1	-0.459937	0.0137718	-0.326043	0.00518713	-0.301429	0.18065
Igf1	-0.304498	0.128632	-0.24306	0.0495009	0.0671536	0.854122
Il16	-0.0230202	0.943598	0.305299	0.125916	0.538148	0.00496464
Itga6	0.300671	0.444063	0.265661	0.178109	0.600674	0.000186726
Itgb1	0.29215	0.0899025	0.602809	2.4471e-05	0.74829	4.18379e-17
Itgb4	0.0885156	0.779696	0.069553	0.695574	0.426945	0.0113135
Itih4	-1.01569	0.275944	-1.66957	0.0270403	-0.576021	0.562225
Lama4	-0.0108496	0.980292	0.540879	6.10547e-08	0.713341	1.70318e-05
Lamb1	0.249821	0.403348	1.07004	3.80286e-30	0.866077	3.07529e-07
Lamb3	0.362117	0.196119	0.566068	6.87988e-06	0.757508	3.24252e-05
Lgals3	0.293867	0.244728	0.219636	0.146514	0.237467	0.0129308
Lgalsl	-0.0762402	0.817683	-0.39062	0.00828107	-0.0899546	0.482335
Lgr6	-0.427499	0.475712	-1.31568	2.10361e-07	-0.839983	9.61587e-05
Lingo3	-0.740919	0.496335	-1.83695	5.93712e-09	-1.47489	9.18637e-05
Lman1	-0.0577661	0.817683	0.214804	0.0251878	0.358517	0.00504746
Loxl1	0.325956	0.0817205	0.310842	0.0393709	0.790641	0.000566071
Lrig2	-0.413353	0.0334627	-0.121898	0.469401	-0.0757481	0.659313
Lrrc15	3.64585	5.40731e-24	3.51544	1.1248e-18	0.134344	0.914571
Lrrc3b	-0.189499	0.862552	-0.781463	0.253462	-1.52828	0.000692161
Lrrn3	-0.967738	0.000355725	-0.282477	0.430036	-0.713851	0.0538767
Lrrtm3	-1.43702	0.000544921	-1.20502	0.0238044	-0.223418	0.822966
Mamdc2	-0.487937	0.0668042	-0.549679	0.0433518	-0.103793	0.845441
Matn2	-0.192619	0.482867	0.00746435	0.974642	0.479144	0.00560874
Megf6	-0.0441394	0.868769	0.788631	0.014429	0.535788	0.000835844
Mfap1b	-0.378112	0.288324	-0.379645	0.00900295	-0.0346527	0.789754
Mgp	0.00726188	0.994516	-0.664335	0.0376142	-0.227893	0.589557
Mmp14	0.0609384	0.811948	0.117803	0.401254	0.461904	0.0264233
Nav2	0.705747	0.0068671	0.449449	0.0052954	0.10749	0.803916
Ngly1	-0.418216	0.00874104	-0.242588	0.0985325	-0.238073	0.0414664
Nid1	-0.509292	0.0427636	-0.222461	0.302212	0.14171	0.626816
Ntn1	-0.603363	0.00314589	-0.8977	2.90302e-13	-0.260679	0.106126
Olfml2b	0.15782	0.54951	0.37672	0.0290663	0.54296	0.00127866
Otog	0.798964	0.459768	2.57602	0.00294225	2.71201	0.000657795
P3h2	-0.599858	0.0275842	-0.548203	0.00761013	-0.218826	0.356901
Papln	-0.788104	0.0224015	-0.614495	0.0551525	-0.727625	1.12952e-06
Phospho1	-0.216105	0.535044	-1.17576	1.97241e-17	-0.801203	8.85827e-07
Pkm	0.682815	0.02295	0.475842	4.94806e-05	0.392054	0.0750947
Plod1	0.412272	0.0678194	0.53685	0.000143234	0.429342	0.00308126
Plxdc2	-0.0774513	0.742541	-0.0310874	0.883128	0.164709	0.0255221
Plxna2	-0.344709	0.190491	-0.398092	0.0160061	-0.257456	0.416332
Plxnb2	0.319783	0.0687478	0.57872	3.65716e-06	0.378093	0.000156189
Pmp22	-0.821754	2.19494e-16	-0.970663	2.28221e-06	-0.487982	0.117908
Postn	0.149038	0.737445	0.111992	0.570492	0.765926	1.37408e-24
Prg2	0.99012	0.331331	1.72821	0.071827	1.99069	0.0208656
Prss2	3.3833	4.60224e-06	-0.750696	0.412229	-0.135609	0.783085
Pxdn	0.366537	0.214729	0.615401	2.91131e-07	0.72132	9.40358e-13
Reg3g	0.986298	0.265184	2.39763	0.00913645	1.50248	0.0809217
Reln	-0.930921	3.40508e-06	-0.429071	0.235964	0.090244	0.798832
Rpsa	0.331955	0.0910637	0.331837	0.00207727	0.176783	0.0626006
S100a11	0.427797	0.155981	0.540482	5.73861e-05	0.693538	1.01564e-09
S100a3	-0.58608	0.417443	-1.34111	0.0723219	-1.9235	0.0246167
S100a6	0.264549	0.284269	0.515039	0.000176934	0.407683	8.36698e-05
Scara3	-0.774157	1.41699e-05	-0.45775	0.0127141	-0.315683	0.299154
Serac1	-0.460097	0.00962512	-0.339586	0.189509	-0.291147	0.138024
Serpina1a	0.529154	0.597955	0.825817	0.396777	0.947709	0.0453873
Serpinb1a	0.522629	0.0397233	0.678358	1.38996e-07	0.137305	0.666651
Serpinb6a	-0.298936	0.333656	-0.7134	7.95497e-07	-0.378722	0.160658
Serpine2	-0.0874174	0.731176	-0.498035	0.000920366	-0.264763	0.428378
Serpinf1	-0.556558	0.00535519	-0.84333	2.98047e-08	-0.639787	0.0506472
Serping1	-0.386921	0.00231066	-0.565814	0.00137026	-0.284323	0.531588
Serpinh1	0.188613	0.405205	0.328614	0.0165975	0.375171	0.0437309
Sfrp1	-0.348849	0.0495158	-0.607709	3.0868e-06	-0.700093	0.0830627
Shh	-0.0473519	0.971052	-0.346737	0.763214	-2.93805	0.000174554
Slit2	0.0401334	0.927906	-0.0272354	0.939428	0.790369	4.50687e-16
Smoc1	-1.00242	7.05572e-05	-0.546517	0.00884807	-0.413539	0.360087
Smoc2	-0.771529	0.030317	-1.15707	1.87712e-14	-0.487501	0.152218
Sparcl1	-0.439105	0.000608621	-0.377091	0.00948221	-0.264757	0.274879
Spock3	-3.27273	1.05051e-05	-1.03343	0.310032	-1.56519	0.0446175
Spon1	0.494321	0.0598535	1.00767	0.0011697	0.178822	0.695246
Tectb	0.352575	0.736765	-0.664923	0.451442	-1.99697	0.0213507
Tfip11	0.28731	0.0729504	0.333604	0.00392746	0.282326	0.00430279
Tgfbr3	-0.516167	0.00512243	-0.372438	0.00418335	0.0541467	0.881597
Tgm2	-0.144264	0.758401	-0.994105	7.35865e-09	-0.510964	0.0274902
Timp2	-0.555652	0.00121116	-0.893509	7.13411e-09	-0.495882	0.070773
Timp4	-1.62053	1.16366e-05	-2.41266	1.46199e-06	-0.917537	0.257025
Tinag	-0.625958	0.590675	-2.47394	0.00365821	-1.22108	0.0974389
Tmeff2	-0.742528	0.00562679	-0.313079	0.369881	0.0501803	0.94203
Tnxb	-0.475245	0.00224896	-0.283485	0.105759	-0.150623	0.690145
Trf	-0.627955	0.0129368	-0.281554	0.173679	-0.109002	0.82501
Try4	2.57902	0.00128479	-2.14574	0.0214405	-0.206183	0.83327
Ucma	1.21342	0.171807	1.94714	0.0396868	1.28859	0.144145
Vasn	0.0652451	0.794991	0.240878	0.0853947	0.280162	0.0013435
Vit	-1.27787	8.59894e-05	-0.622249	0.233266	-0.887944	0.0682717
Vwa1	0.282415	0.395659	0.466843	0.00802923	0.479467	0.0146579
Vwa2	-0.329852	0.146882	-0.477643	0.00497719	-0.460012	0.108033
Wnt11	-0.466499	0.183537	-0.564267	0.00444649	-1.25574	0.00518084
Wnt5a	-0.174542	0.588417	0.449603	0.00466823	-0.206702	0.682626
Wnt5b	-0.684805	0.0339191	-0.628346	0.0497624	-0.572746	0.0583044
Wnt6	-0.393327	0.426201	-0.499854	0.158585	-0.962679	0.00330368
Zg16	2.13851	0.0106993	-1.48833	0.136502	-0.221259	0.820245
