# Supplementary material for: A developmental basis for the anatomical diversity of dermis in homeostasis and wound repair
Source: J Pathol. 2020 Dec 4;253(3):315–25. doi: 10.1002/path.5589 (PMC7898902; doi:10.1002/path.5589)
Supplement: Supplementary file 6 — Table S5. Excel file of wound‐induced changes to site‐specific signatures (related to Figure 4) [file PATH-253-315-s006.xlsx]

## Sheet: Cover sheet
	A developmental basis for the anatomical diversity of dermis in homeostasis and wound repair
	I Usansky et al. J Pathol DOI: 10.1002/path.5589
	Supplementary Table S5

## Sheet: Abdomen Sig Wound Response
Table S5A. Abdomen Signature Changes in Wound Tissue
Gene Name	log2FoldChange	P value (adj)
	Abdomen
	Wound/Control
a	-0.302447	0.537508
A4gnt	-0.701305	0.0282116
AA467197	-0.756683	0.0880425
Aacs	-0.291221	0.0201736
Abcd3	-0.556591	8.58251e-05
Abhd3	-0.772139	0.00390989
Acly	-0.278869	0.104563
Aco2	-0.244973	0.5584
Acox3	-0.424753	0.01667
Acsl5	-0.303881	0.0624725
Acsm3	-0.941342	0.0108813
Acss2	-0.789175	1.42982e-06
Adamts8	-0.272745	0.532746
Adcy2	-0.336766	0.426934
Adrb3	-1.78023	1.36615e-06
Adtrp	-0.400837	0.176986
Agpat3	0.404602	0.00700604
Agtpbp1	-0.235119	0.30546
Akap1	-0.0870493	0.669063
Akr1b3	0.349087	0.0838876
Akr1c21	-1.05271	0.148709
Alox15	0.0104838	0.993032
Angpt1	-0.48293	0.299564
Ankrd23	0.200177	0.74585
Apba2	-1.17208	0.0313783
Apmap	-0.427675	0.000319706
Arl2bp	0.0918993	0.681321
Art3	-0.652287	0.0140626
Asb2	0.00510328	0.996806
Atp5a1	-0.116226	0.498177
Atp5c1	-0.147302	0.521841
Atp6v0e2	-0.596389	0.029975
Bckdk	0.00817305	0.986008
Calm5	-1.18787	5.18396e-06
Camk2b	-0.211047	0.758401
Ccl20	-0.896632	0.0856557
Ccl5	1.5795	1.51799e-05
Ccnl2	-0.0695644	0.779078
Cdh4	-0.849578	0.000105971
Cdr2	-0.339698	0.0137874
Cds1	-0.263551	0.230249
Ces1d	-0.844217	3.47053e-05
Ces4a	-0.108691	0.681075
Chac1	0.627	0.0275564
Chdh	-0.280206	0.0266065
Chrna10	-0.415176	0.742541
Cilp	-0.0688051	0.858359
Clca3a1	-0.635205	0.000109511
Cnmd	0.0286803	0.989185
Coq10a	-0.788814	0.0601604
Coq5	-0.180974	0.338208
Coq8a	-0.283031	0.749585
Cox10	0.231071	0.511548
Cox5a	0.122089	0.74216
Crabp2	0.351697	0.289657
Creld2	-0.00887844	0.984879
Ctla2a	-0.25104	0.492099
Cyb5b	-0.350354	0.00122094
Cyp2b10	0.0781896	0.806384
Cyp2b19	-0.381311	0.277657
Cyp2b23	-1.30242	0.00103232
Cyp2f2	-1.10086	6.38597e-05
Degs2	2.45121	3.90912e-06
Dennd4b	0.114962	0.810806
Dgki	-0.838409	0.0658403
Dhrs7	-0.355645	0.142966
Dkk2	-1.09012	5.82289e-05
Dmac2	0.140596	0.630002
Dnajc27	-0.624789	0.251164
Dusp23	-0.185587	0.786679
E2f6	-0.0424715	0.91204
Ear6	-1.44069	0.00634167
Echdc1	-0.703647	4.05472e-05
Ecsit	0.0231255	0.95474
Efr3a	-0.315405	0.0110768
Elovl4	-0.352399	0.0883591
Elovl5	-0.454724	0.019567
Emc9	-0.440175	0.136176
Epdr1	-0.277345	0.527804
Ephx2	-0.262916	0.327757
Ermp1	-0.347998	0.0389738
Espn	-0.514896	0.130513
Fabp5	1.16381	0.000567851
Fam105a	0.184851	0.378793
Fam161b	-0.500623	0.0398281
Fam167a	-0.398811	0.0366676
Far2	-0.241523	0.204761
Fbxo32	-0.849665	0.00733455
Fem1a	-0.272192	0.48191
Fgfbp1	-0.0646029	0.889745
Fgfr4	-0.639651	0.000716405
Fh1	-0.180194	0.485172
Fndc5	0.284936	0.668356
Fndc9	-0.317539	0.119082
Fuom	0.0707012	0.817532
Fxyd6	-0.0827742	0.8846
Fzd4	-0.766779	0.0532831
Gal	0.713848	0.164377
Gcnt4	-0.617335	0.00125379
Gm13178	-0.878287	0.000302643
Gm2002	-0.88044	0.0384347
Gm20594	-0.188449	0.658162
Gm21320	-0.372791	0.358357
Gm438	-0.582961	0.00734316
Got1	-0.159119	0.474918
Got2	0.15098	0.632802
Gpc1	0.724713	0.00396793
Gpc4	-0.64477	9.47822e-05
Gpcpd1	-0.0467041	0.907074
Gprc5c	0.237252	0.402503
Grip2	0.531255	0.270596
Gsta3	-1.18891	7.31743e-05
Gucd1	0.048833	0.873928
Gyg	-0.324648	0.546643
Hacd2	-0.477241	0.0481919
Hk2	0.333982	0.316808
Hoxb8	0.439354	0.380143
Hsd17b12	-0.429788	0.0166259
Hsd17b7	-0.661719	0.00718051
Hyal1	0.14057	0.582207
Idh3a	-0.508517	0.104736
Idh3g	-0.205344	0.325074
Il11ra2	-0.88044	0.0384347
Il1r2	-0.970238	2.15359e-11
Il20	-0.950372	0.0869643
Immt	-0.0206241	0.909144
Inmt	-1.26594	0.0873326
Insig2	-0.464821	0.00172541
Ipo13	0.0720858	0.825925
Irgm1	1.90136	5.40942e-07
Isca1	-0.270165	0.15934
Itgbl1	-0.819084	1.57542e-05
Kbtbd13	-0.570585	0.51373
Kcnc4	0.264205	0.613491
Kcnk1	-0.204117	0.739425
Kdsr	-0.223446	0.177792
Klhl38	-0.919042	0.178187
Krt23	-0.784275	0.000327673
Krt6b	8.91353	9.24283e-55
Lhpp	-0.49066	0.109118
Limch1	-0.339207	0.376517
Lrp2bp	0.0118972	0.995556
Lss	-0.732991	2.71809e-06
Map3k7cl	0.651097	0.072883
Mdh2	0.0697767	0.823671
Mfsd9	-0.143061	0.609283
Mgst1	-0.577112	0.0037911
Mgst3	-0.180084	0.506774
Mill1	-0.813387	0.00449973
Mpi	0.291064	0.385671
Mpo	-0.90551	0.000925387
Mtfp1	0.040238	0.948169
Mup10	-0.508181	0.179238
Mup2	-0.891132	0.0109486
Mup7	0.0926173	0.942975
Mup9	-0.917566	9.48941e-06
Mvd	-0.29894	0.187725
Myh11	-1.00698	1.91533e-10
Ndufa10	-0.0555527	0.772825
Ndufs2	0.0318867	0.91921
Ndufv1	-0.196681	0.350002
Neurl2	-0.294735	0.659333
Nipsnap2	-0.560607	0.0655971
Nmrk2	-0.133857	0.911474
Nnt	-0.420921	0.102359
Nog	-0.375624	0.418088
Npbwr1	0.069795	0.903634
Nptx2	-0.874702	0.00348327
Nucb2	-0.439937	0.106043
Ogdh	-0.00552294	0.991564
Osgepl1	-0.425703	0.0325612
Otx1	-0.0489739	0.965503
Padi2	0.0383036	0.957436
Pafah2	-0.11139	0.567199
Pak3	-0.798643	4.03989e-05
Parvb	0.424946	0.212011
Pctp	0.0314616	0.951165
Pde5a	-0.539509	0.0351337
Pdk2	-0.787491	0.0790505
Pdk4	0.507514	0.195873
Pfn2	-0.857149	0.014696
Pik3c2g	-1.16651	2.81322e-05
Pink1	-0.580482	0.0208626
Pitpnc1	-0.328884	0.200572
Pla2g5	-0.900865	7.44076e-08
Pla2r1	-0.770754	0.0010858
Pmvk	-0.380151	0.164056
Pnpla5	-0.412619	0.0392832
Ppp1r14c	-0.05176	0.853677
Ppp3cb	-0.331121	0.155983
Prdx3	0.11999	0.69425
Prkab2	-0.58392	0.0607788
Prpf38b	-0.0731687	0.75429
Prune1	0.118029	0.714416
Pygb	-0.263931	0.0600116
Rab11fip1	-0.290274	0.1313
Rarres1	-0.553947	0.0872571
Rcan2	-0.888506	0.0111134
Rgs13	-1.63347	0.0301537
Rgs2	-0.0796177	0.777772
Rilpl1	-0.121639	0.804645
Rnase2b	-0.251155	0.546643
Rpl39l	0.0531925	0.918469
Rps6ka2	-0.233859	0.682341
Rsrp1	-0.148228	0.60598
Scd3	-0.934958	0.006017
Sdha	-0.290419	0.0616563
Sdhb	-0.120821	0.722456
Sdr16c5	-0.568954	0.00552394
Secisbp2l	-0.467829	0.00952273
Serpina3b	-0.900437	0.00683673
Serpinb6c	0.273381	0.5398
Serpinb6d	0.419761	0.400275
Serpinb6e	-0.307965	0.753563
Serpine2	-0.0874174	0.731176
Shisa6	-0.573963	0.388165
Skint7	-1.22607	0.0242092
Slc20a2	0.0502104	0.903634
Slc25a11	0.086155	0.794928
Slc25a12	-0.411539	0.332064
Slc38a3	-1.57909	0.00127387
Smpdl3a	0.247353	0.17206
Sod2	0.00749381	0.984079
Spink5	-0.193976	0.596675
Srd5a1	-0.302454	0.256087
Stard5	-0.12012	0.639149
Synpo2	-0.841762	0.0106891
Tbx5	-0.990873	0.000210513
Tcaf2	-0.471101	0.0481919
Tgm2	-0.144264	0.758401
Th	-1.28718	0.174602
Thbs4	2.03491	6.04593e-14
Tigd4	-0.119443	0.919002
Tm7sf2	-0.525219	0.0998784
Tmem117	0.464956	0.441134
Tmem135	-0.528262	0.0002585
Tmem164	-0.414563	0.000996565
Tmem189	-0.142528	0.583154
Tmem201	0.0284187	0.935772
Tmprss11g	3.40501	1.7596e-22
Tnfaip2	0.2615	0.281003
Trim2	-1.26713	1.1126e-10
Ttc7b	-0.360795	0.128646
Ttll7	-0.0295956	0.95298
Twf2	0.581111	0.00262627
Ubn2	-0.337234	0.013581
Ucp3	-0.319916	0.62969
Ugt1a1	-0.425625	0.0167019
Ugt1a7c	-0.0401453	0.898055
Uqcrc1	0.0295758	0.924461
Uqcrc2	-0.188952	0.287711
Uqcrfs1	-0.13268	0.615733
Vdac1	-0.205346	0.387362
Vdac3	-0.101306	0.779718
Vegfb	-0.376229	0.342546
Vgll2	-0.110579	0.918626
Vnn1	-1.19184	0.000112152
Vnn3	-0.475954	0.374106
Wipi1	0.315196	0.0992333
Xylt2	0.018783	0.944198
Zfp641	-1.18887	0.0319583
Zic1	-0.68413	0.495565

## Sheet: Back Sig Wound Response
Table S5B. Back Signature Changes in Wound Tissue
Gene Name	log2FoldChange	P value (adj)
	Back
	Wound/Control
1500015O10Rik	0.38779	0.421424
1810037I17Rik	0.0986029	0.506929
1810055G02Rik	-0.262047	0.0277715
2310039H08Rik	-0.644136	1.67249e-05
Aadacl3	-0.27891	0.246573
Aadacl4	-0.174431	0.489335
Acaa1a	0.270127	0.011271
Acox3	-0.0177426	0.91722
Acoxl	0.0275934	0.919176
Adap1	-0.234527	0.364207
Adh7	-0.771984	4.7539e-05
Adra2a	1.02949	2.38069e-08
AI429214	0.271695	0.220048
Ak4	0.940361	5.2775e-14
Akr1c21	-0.776957	0.298131
Alad	-0.414329	0.0129732
Aldh1l2	-0.660491	0.000384608
Aldh3a1	-0.937043	2.90476e-16
Alx3	0.147621	0.912857
Aox4	1.02024	0.000101656
Apba2	-0.809054	0.0408502
Azin2	0.159749	0.613236
C130079G13Rik	-0.53421	0.00159125
C1qtnf3	-0.43214	0.0247892
C6	-1.60345	1.76521e-17
Car3	-2.57782	1.15521e-54
Ccdc6	-0.316114	0.000268733
Ccl19	0.610217	0.0327158
Ccr1	2.75945	1.58518e-50
Cdr2l	0.437602	0.00369061
Cgref1	-1.0776	8.20595e-07
Chpf	-0.983948	2.2234e-10
Cidea	-0.122419	0.317723
Clstn3	0.144087	0.629432
Coch	0.416955	0.124517
Col1a1	-1.04321	2.6392e-08
Col22a1	-2.46551	2.12606e-10
Crabp1	2.64854	2.88853e-39
Creb3l3	-0.42352	0.0429274
Crispld2	-0.331956	0.0453967
Cthrc1	0.10487	0.699053
Ctsk	-0.478824	0.0180301
Cygb	-0.784492	7.23575e-06
Cyp1a1	-0.127333	0.409105
Cyp2f2	-1.06551	2.79938e-11
Cyp2j12	-0.0273204	0.920212
Cyp4b1	-0.107786	0.669888
Cyp51	-0.0169628	0.945877
Ddah1	1.12566	7.8708e-14
Degs2	4.65829	3.22457e-91
Dusp16	0.210993	0.176999
Echdc1	-0.113851	0.40873
Efnb2	-0.199576	0.0784982
Egr1	1.3339	1.24472e-21
Elovl3	0.581597	0.00219456
Eml6	0.261925	0.714459
Endod1	0.387476	5.01254e-05
Enpp1	0.606401	0.000406298
Entpd5	-0.249409	0.0210147
Fam161b	0.124758	0.802829
Fbp2	-1.97354	6.44688e-14
Fkbp10	0.622752	0.000239458
Fos	2.61116	1.26293e-20
Gal	-0.783348	0.0289266
Gck	-2.28812	1.4136e-10
Gk	0.966227	3.16578e-08
Gkn3	-1.81344	0.000954743
Glis2	-0.521428	0.00170847
Gm21320	-1.10175	0.296258
Gm5538	0.286397	0.639617
Gnas	-0.475804	2.4658e-07
Gpr165	-1.46316	0.141534
Gpx3	-1.3555	1.14234e-20
Gpx7	0.509468	0.00146249
Hand2	-0.0944384	0.947349
Heph	-0.254902	0.291864
Hlcs	-0.199244	0.148041
Hmcn1	-0.0268738	0.945877
Hmgcr	0.286576	0.110862
Hmgcs1	-0.299906	0.00447345
Hoxb8	-0.110554	0.760095
Hsd17b7	-0.0473189	0.796909
Hspa4l	0.0431025	0.837366
Htra3	0.124592	0.48913
Idi1	0.141255	0.329867
Impdh1	0.34403	0.0022895
Itgbl1	-0.927272	1.17024e-12
Kcnab1	-0.626932	0.0407955
Kcnc4	-0.880683	0.0105857
Khdrbs3	-0.0742375	0.760628
Lamb1	1.07004	3.80286e-30
Lamp1	0.147537	0.071827
Lbp	0.63306	0.0305219
Lepr	-0.979599	7.84393e-07
Lgr5	-0.338312	0.115271
Lipg	1.04079	0.0118295
Lsamp	-0.76466	0.00725235
Mab21l1	0.722038	0.391585
Mfap2	-0.332974	0.114138
Mlec	0.447149	7.94245e-05
Moxd1	0.196767	0.0758475
Msln	2.00424	1.8054e-09
Msmo1	-0.0795374	0.635866
Mup1	-0.970376	0.253551
Mup10	-1.72535	0.00266002
Mup2	-1.50288	0.00140564
Mup20	-2.23637	2.3356e-07
Mup7	-1.0391	0.281489
Mup9	-1.46131	0.00940389
Mustn1	0.423752	0.0290663
Ndnf	0.142383	0.727631
Nptx1	-0.601242	0.0505153
Otx1	1.24581	0.192125
Oxct1	-0.222719	0.000738756
Panx3	0.130449	0.558296
Pcolce	-0.346524	0.105145
Pdgfrl	-1.52046	7.83167e-17
Pi16	-1.27654	1.41503e-10
Pitx1	0.587709	0.111059
Podn	-0.748853	6.16273e-06
Prelp	-0.134477	0.524341
Pth1r	-0.687854	1.51994e-06
Ptprk	0.205624	0.227511
Rarres1	-0.321685	0.0007852
Rdh11	0.0186013	0.927654
Rgs2	0.696912	1.19791e-06
Rmdn3	-0.0114101	0.946973
Rnase2b	0.382658	0.200323
Rptn	4.13975	1.01211e-190
Scd3	-0.729092	2.36541e-06
Scg3	-1.02257	0.0115186
Scn2a	-1.60429	2.26279e-05
Sec31a	-0.0108046	0.927878
Secisbp2l	-0.111253	0.369881
Serpina3b	-0.648197	0.0152711
Serpina3n	1.32434	2.31503e-10
Serpinb6c	1.31416	1.80252e-15
Serpinb6d	1.76973	7.46343e-07
Serpinb6e	-0.673401	0.239199
Sgpp2	0.578596	0.0194277
Slc27a4	0.394506	0.00470294
Slc38a5	-1.23198	0.00984866
Smpd3	-0.411832	0.0615
Smyd2	-0.914485	4.21693e-07
Soat1	0.801649	1.97955e-07
Sparc	-1.27918	1.0516e-15
Stc1	-0.313463	0.11146
Strip2	0.533123	0.212967
Tbx5	1.00354	0.232038
Tgm5	0.949726	3.81155e-07
Timp2	-0.893509	7.13411e-09
Tmem135	-0.169945	0.252785
Tmem229a	-0.767456	0.0035708
Tmem56	-0.240693	0.289504
Tmprss11e	0.352577	0.345518
Tmprss11g	4.95787	3.02805e-63
Tnmd	-1.74915	4.63783e-19
Tnnt1	3.26104	9.85166e-24
Vax2	0.58611	0.409585
Vgll2	-2.53711	5.5287e-13
Zfp651	-1.19472	5.64852e-29
Zic1	-0.98541	2.22228e-05
Zic4	-1.36499	0.000714618

## Sheet: Cheek Sig Wound Response
Table S5C. Cheek Signature Changes in Wound Tissue
Gene Name	log2FoldChange	P value (adj)
	Cheek
	Wound/Control
Abcc3	2.29903	1.45106e-49
Acan	-1.49927	0.0809454
Acox3	-0.215565	0.360344
Acp5	0.22518	0.391361
Adam33	-0.284829	0.442978
Adamts20	-1.4472	6.13208e-05
Add2	0.128748	0.838531
Adh1	-0.736754	0.0113332
Akr1c21	-0.232435	0.815839
Alb	1.06743	0.155868
Aloxe3	-0.332254	0.123589
Alx4	-1.59612	1.0952e-05
Amigo3	0.24745	0.310455
Ankrd35	-0.418005	0.0140461
Aox2	-0.891873	0.0560381
Apba2	-0.938532	0.0242987
Apoc1	-0.359479	0.0175831
Arfip2	-0.0782515	0.557386
Asb15	-1.48961	3.45439e-09
Cemip	3.17572	5.8038e-25
Cfap57	-0.965879	0.00194544
Cir1	-0.184761	0.163326
Clca3a2	-0.208215	0.690944
Cldn10	-1.49315	6.73263e-05
Clec11a	-1.38403	3.24471e-05
Clec3b	-1.08607	0.00603892
Cntn2	-1.34668	0.00586301
Col17a1	-0.145822	0.314753
Col7a1	0.93792	2.88682e-21
Creb3l1	0.208826	0.31507
Crygn	-0.73782	0.278074
Csta1	1.49269	1.88166e-19
Cyp2f2	-0.549963	0.114087
Dbt	-0.486278	0.00212475
Degs2	1.23005	0.00155657
Dio2	0.0348786	0.952282
Dkkl1	-0.285107	0.19807
Dnah8	0.0637163	0.924332
Dusp26	-0.501089	0.042227
Echdc1	-0.774203	3.59304e-05
Egflam	-0.489703	0.000931804
Egln3	1.16948	2.14122e-07
Elovl1	-0.171491	0.300907
Ephb1	-1.16661	0.110235
Esrrg	-1.5805	0.000633254
F3	-0.0279807	0.924727
Faim2	-0.502891	0.469594
Fam161b	-0.568527	0.0243522
Fam25c	-0.266537	0.178077
Fam83a	1.3429	3.19875e-08
Foxl2	-0.669163	0.192736
Fstl3	-0.228343	0.0981088
Gabrd	-0.932535	0.0935133
Gal	2.57084	1.86266e-05
Gal3st1	-0.847485	2.72497e-05
Gbp10	-0.49036	0.308646
Gdpd2	-0.514638	0.115858
Ggct	0.617931	0.0154794
Gjb5	-0.267295	0.0838863
Gltp	0.505332	0.00295316
Gm2083	0.579283	0.529012
Gm21320	0.331515	0.67786
Gm3776	1.4911	0.0141426
Gm8298	0.131736	0.784219
Gpr153	0.00265256	0.995487
Gsta2	-0.752664	0.00576577
Hist1h2ap	0.111508	0.856567
Hoxa10	-0.135609	0.783085
Hoxa5	-0.497107	0.29749
Hoxa6	#N/A	#N/A
Hoxa7	-0.162308	0.832341
Hoxa9	0.136568	0.783085
Hoxb2	-0.672146	0.238952
Hoxb3	-0.759478	0.258166
Hoxb4	-0.2474	0.671886
Hoxb5	-1.16658	0.183915
Hoxb6	-0.00663216	0.99579
Hoxb7	-0.613804	0.448212
Hoxb8	#N/A	#N/A
Hoxb9	0.118176	0.910372
Hoxc10	#N/A	#N/A
Hoxc4	-1.2999	3.42625e-06
Hoxc5	-1.29219	4.84979e-06
Hoxc6	-1.69867	0.00216472
Hoxc8	-1.41756	0.0496089
Hoxc9	-0.208719	0.794291
Hsd11b2	-1.67341	0.038383
Hsd17b7	-0.324167	0.0231696
Ifitm6	-1.57536	6.21052e-05
Ift20	-0.347374	0.0102387
Ikbke	0.571708	0.000561794
Il11ra1	-0.430559	0.115236
Itgbl1	-0.51638	0.135928
Kcnc4	-0.584475	0.0473906
Kcne4	-0.461597	0.143533
Kcnj3	-1.10731	0.0592875
Klk1	-0.79176	0.00423058
Kprp	-0.0461897	0.889141
Krt10	0.401702	0.00523316
Krt24	-1.16994	0.0108105
Krt78	0.224532	0.0894119
Krtdap	0.220436	0.40244
Lce1a1	-0.0783572	0.826851
Lce1a2	-0.133684	0.783085
Lce1b	-0.230683	0.550811
Lce1i	0.178511	0.686144
Lce1l	-0.725362	0.057114
Lgr6	-0.839983	9.61587e-05
Lhfp	0.130149	0.490553
Lor	-0.172637	0.489159
Mdh1	-0.671963	9.57442e-06
Mkx	-0.17916	0.640701
Mmp3	1.88627	2.3602e-06
Msx1	-1.3815	0.00143236
Mug1	0.157816	0.892205
Mug2	0.136565	0.783085
Mup10	-0.69812	0.351066
Mup2	-0.0369488	0.96513
Mup7	0.167195	0.853543
Mup9	-0.536995	0.428447
Myh6	-1.72456	0.0375917
Ndufa4l2	-0.0170707	0.969367
Nmu	2.19053	3.08955e-08
Nup210	-0.369879	0.311165
Nxph4	1.35575	4.60783e-10
Oas1f	-0.191435	0.523559
Otx1	-0.245031	0.444756
Pcp4	-0.99331	0.0391452
Pcp4l1	-1.79992	4.67321e-08
Peg3	0.0210576	0.943939
Pfkl	1.44928	5.28673e-18
Pglyrp4	0.911664	0.0113891
Phyh	-0.608567	0.000173651
Pitpna	0.474001	5.39148e-18
Pla2g4f	1.09969	2.25443e-13
Plin5	-1.73356	5.75458e-08
Postn	0.765926	1.37408e-24
Pou2f3	-0.39544	0.00484015
Ppic	-0.218479	0.117467
Ppip5k1	-0.59463	5.60998e-07
Ppp1r14a	-0.580514	0.0516532
Pycard	0.304473	0.263496
Rab3d	-0.170476	0.22569
Rap1gap2	0.154339	0.716499
Rarres1	-0.915333	0.00250312
Retn	-0.66466	0.337256
Rgs2	0.245141	0.0474438
Rhox4a	-0.693665	0.0775493
Rnase2b	-0.979706	0.0175584
Rpl23	0.0102048	0.918609
Rpl36al	0.147691	0.0359936
Rrbp1	0.623476	1.67341e-20
Rtkn2	-0.924255	0.273292
S100a9	7.41772	5.38147e-122
Scd3	-0.882234	0.0767092
Scgb1a1	-1.10475	0.0539793
Sec31b	-1.54161	1.38576e-06
Secisbp2l	-0.276032	0.00598456
Serpina3b	-1.16731	0.00425396
Serpina3j	-1.32348	0.0181113
Serpinb12	1.81478	4.74614e-09
Serpinb6c	0.226231	0.282083
Serpinb6d	-0.39308	0.709988
Serpinb6e	0.45287	0.678527
Sfrp4	0.207862	0.780976
Sfxn3	-0.114841	0.569472
Shox2	-0.545572	0.0864521
Slc16a1	0.370358	0.00846469
Slc1a1	-0.621268	0.0861772
Slc2a1	2.04063	1.28845e-21
Slc41a1	-0.573319	0.0011077
Slco3a1	-0.0737418	0.763005
Snap91	-0.386045	0.343483
Snurf	-1.19066	3.54217e-07
Sphk1	0.144078	0.428768
Ssc5d	0.222357	0.457251
Stfa3	4.7034	1.9904e-35
Sts	0.0027725	0.99587
Tbx5	-3.14658	2.2326e-08
Tmem135	-0.361659	0.00276422
Tmem258	-0.0374961	0.840769
Tmprss11g	1.87603	9.75323e-13
Tnn	3.51286	1.02001e-19
Unc5c	0.0900245	0.88263
Vgll2	-0.886948	0.00804962
Vipr2	-0.0289582	0.971734
Wfdc21	-1.24388	0.000108012
Wnt3	-0.703684	0.012668
Zfp365	-0.24552	0.645598
Zic1	-0.587305	0.321747
Zim1	-0.956369	0.0488351
